# Supplementary material for: Engineered bidirectional promoters enable rapid multi-gene co-expression optimization
Source: Nat Commun. 2018 Sep 4;9:3589. doi: 10.1038/s41467-018-05915-w (PMC6123417; doi:10.1038/s41467-018-05915-w)
Supplement: Supplementary file 4 — Supplementary Data 1 [file 41467_2018_5915_MOESM4_ESM.xlsx]

## Sheet: Head to head
length	type	g1-from	g1-to	g2-from	g2-to	g1-orientation	g1-CDS-range	g1-locus_tag	g1-product	g1-protein_id	g1-db_xref	g1-gene	g1-inference	g1-EC_number	g2-orientation	g2-CDS-range	g2-locus_tag	g2-product	g2-protein_id	g2-db_xref	g2-gene	g2-inference	g2-EC_number	inbetween
562	<>	10244	11641	12203	13330	complement	complement(10244..11641)	PP7435_Chr1-0002	probable glucose transporter HXT5	CCA36174.1	GI:328349774; UniProtKB/TrEMBL:F2QL96	XUT5	protein motif:KOG:Predicted transporter (major facilitator superfamily)		normal	12203..13330	PP7435_Chr1-0003	hypothetical protein	CCA36175.1	GI:328349775; UniProtKB/TrEMBL:F2QL97
861	<>	14955	15368	16229	16468	complement	complement(14955..15368)	PP7435_Chr1-0004	hypothetical protein	CCA36176.1	GI:328349776; UniProtKB/TrEMBL:F2QL98				normal	16229..16468	PP7435_Chr1-0005	hypothetical protein	CCA36177.1	GI:328349777; UniProtKB/TrEMBL:F2QL99
3553	<>	19286	20911	24464	25060	complement	complement(19286..20911)	PP7435_Chr1-0007	High-affinity glucose transporter	CCA36179.1	GI:328349779; UniProtKB/TrEMBL:F2QLA1	HGT1	protein motif:KOG:Predicted transporter (major facilitator superfamily)		normal	24464..25060	PP7435_Chr1-0008	Uncharacterized isochorismatase family protein yrdC	CCA36180.1	GI:328349780; UniProtKB/TrEMBL:F2QLA2		protein motif:KOG:Pyrazinamidase/nicotinamidase PNC1	3.-.-.-
365	<>	27492	29471	29836	30603	complement	complement(27492..29471)	PP7435_Chr1-0010	Uncharacterized transcriptional regulatory protein C139.03	CCA36182.1	GI:328349782; UniProtKB/TrEMBL:F2QLA4		protein motif:KOG:FOG:Zn-finger		normal	29836..30603	PP7435_Chr1-0011	3-oxoacyl-[acyl-carrier-protein] reductase	CCA36183.1	GI:328349783; GOA:F2QLA5; UniProtKB/TrEMBL:F2QLA5		protein motif:KOG:Reductases with broad range of substrate specificities	1.1.1.100
945	<>	33143	35347	36292	38654	complement	complement(33143..35347)	PP7435_Chr1-0013	Uncharacterized transcriptional regulatory protein C11D3.07c	CCA36185.1	GI:328349785; UniProtKB/TrEMBL:F2QLA7				normal	join(36292..37434,38401..38488,38536..38654)	PP7435_Chr1-0014	putative secreted protein	CCA36186.1	GI:328349786; UniProtKB/TrEMBL:F2QLA8		protein motif:KOG:Membrane coat complex Retromer, subunit VPS5/SNX1, Sorting nexins, and related PX domain-containing proteins
989	<>	42361	44346	45335	46822	complement	complement(42361..44346)	PP7435_Chr1-0017	allantoinase	CCA36188.1	GI:328349788; GOA:F2QLB0; UniProtKB/TrEMBL:F2QLB0	DAL1	protein motif:KOG:Dihydroorotase and related enzymes	3.5.2.5	normal	45335..46822	PP7435_Chr1-0018	succinate-semialdehyde dehydrogenase	CCA36189.1	GI:328349789; GOA:F2QLB1; UniProtKB/TrEMBL:F2QLB1		protein motif:KOG:Aldehyde dehydrogenase	1.2.1.16
779	<>	48585	49574	50353	53049	complement	complement(48585..49574)	PP7435_Chr1-0020	Repressor of RNA polymerase III transcription MAF1 homolog	CCA36191.1	GI:328349791; UniProtKB/TrEMBL:F2QLB3	MAF1	protein motif:KOG:Mod5 protein sorting/negative effector of RNA Pol III synthesis		normal	50353..53049	PP7435_Chr1-0021	Uncharacterized protein RSN1	CCA36192.1	GI:328349792; UniProtKB/TrEMBL:F2QLB4		protein motif:KOG:Uncharacterized conserved protein
120	<>	54191	54904	55024	55998	complement	complement(54191..54904)	PP7435_Chr1-0023	phosphoribosylanthranilate isomerase	CCA36194.1	GI:328349794; GOA:F2QLB6; UniProtKB/TrEMBL:F2QLB6	TRP1	protein motif:KOG:Phosphoribosylanthranilate isomerase	5.3.1.24	normal	55024..55998	PP7435_Chr1-0024	replication factor C subunit 2/4	CCA36195.1	GI:328349795; GOA:F2QLB7; UniProtKB/TrEMBL:F2QLB7	RFC4	protein motif:KOG:Replication factor C, subunit RFC2	2.7.7.7
305	<>	57868	59589	59894	60925	complement	complement(57868..59589)	PP7435_Chr1-0026	Increased rDNA silencing protein 4	CCA36197.1	GI:328349797; UniProtKB/TrEMBL:F2QLB9	IRS4	protein motif:KOG:Tubby superfamily protein TULP4		normal	59894..60925	PP7435_Chr1-0027	protein arginine N-methyltransferase 1	CCA36198.1	GI:328349798; UniProtKB/TrEMBL:F2QLC0		protein motif:KOG:Protein arginine N-methyltransferase PRMT1 and related enzymes	2.1.1.-
412	<>	60995	62014	62426	64528	complement	complement(60995..62014)	PP7435_Chr1-0028	60S ribosomal protein L4-B	CCA36199.1	GI:328349799; UniProtKB/TrEMBL:F2QLR1		protein motif:KOG:Ribosomal protein RPL1/RPL2/RL4L4		normal	62426..64528	PP7435_Chr1-0029	1,4-alpha-glucan branching enzyme	CCA36200.1	GI:328349800; GOA:F2QLR2; UniProtKB/TrEMBL:F2QLR2	sbe1	protein motif:KOG:Alpha-amylase	2.4.1.18
356	<>	66418	69246	69602	70053	complement	complement(66418..69246)	PP7435_Chr1-0031	SET domain-containing protein 3	CCA36202.1	GI:328349802; UniProtKB/TrEMBL:F2QLR4	SET3	protein motif:KOG:PHD Zn-finger proteins		normal	join(69602..69604,69670..70053)	PP7435_Chr1-0032	Mitochondrial import inner membrane translocase subunit TIM16	CCA36203.1	GI:328349803; UniProtKB/TrEMBL:F2QLR5		protein motif:KOG:Uncharacterized conserved protein
161	<>	70508	71632	71793	73382	complement	complement(join(70508..71520,71575..71632))	PP7435_Chr1-0033	Zinc finger CCCH domain-containing protein 3	CCA36204.1	GI:328349804; UniProtKB/TrEMBL:F2QLR6		protein motif:KOG:C3H1-type Zn-finger protein		normal	71793..73382	PP7435_Chr1-0034	Uncharacterized protein YKR023W	CCA36205.1	GI:328349805; UniProtKB/TrEMBL:F2QLR7		protein motif:KOG:Activating signal cointegrator 1
1669	<>	73482	75617	77286	80162	complement	complement(73482..75617)	PP7435_Chr1-0035	meiosis induction protein kinase IME2/SME1	CCA36206.1	GI:328349806; UniProtKB/TrEMBL:F2QLR8	IME2	protein motif:KOG:MAPK related serine/threonine protein kinase	2.7.11.1	normal	77286..80162	PP7435_Chr1-0037	Uncharacterized protein C16A10.01	CCA36207.1	GI:328349807; UniProtKB/TrEMBL:F2QLR9		protein motif:KOG:AAA ATPase containing von Willebrand factor type A (vWA) domain		(tRNA at 76838..76908: )
1070	<>	88819	90006	91076	91783	complement	complement(88819..90006)	PP7435_Chr1-0041	DnaJ homolog subfamily C member 28	CCA36211.1	GI:328349811; UniProtKB/TrEMBL:F2QLS3				normal	91076..91783	PP7435_Chr1-0042	ubiquitin-conjugating enzyme E2 R	CCA36212.1	GI:328349812; GOA:F2QLS4; UniProtKB/TrEMBL:F2QLS4		protein motif:KOG:Ubiquitin-protein ligase	6.3.2.19
117	<>	91903	92562	92679	94175	complement	complement(join(91903..92378,92424..92562))	PP7435_Chr1-0043	hypothetical protein	CCA36213.1	GI:328349813; UniProtKB/TrEMBL:F2QLS5				normal	92679..94175	PP7435_Chr1-0044	Hsk1-interacting molecule 1	CCA36214.1	GI:328349814; UniProtKB/TrEMBL:F2QLS6	DBF4	protein motif:KOG:Protein kinase essential for the initiation of DNA replication
334	<>	97333	98412	98746	100029	complement	complement(97333..98412)	PP7435_Chr1-0048	peptide-N4-(N-acetyl-beta- glucosaminyl)asparagineamidase	CCA36217.1	GI:328349817; GOA:F2QLS9; UniProtKB/TrEMBL:F2QLS9	PNG1	protein motif:KOG:Peptide:N-glycanase	3.5.1.52	normal	98746..100029	PP7435_Chr1-0049	FK506-binding protein 15	CCA36218.1	GI:328349818; UniProtKB/TrEMBL:F2QLT0		protein motif:KOG:Myosin class V heavy chain
152	<>	105581	106524	106676	107521	complement	complement(join(105581..106447,106489..106524))	PP7435_Chr1-0054	Protein transport protein sec13	CCA36223.1	GI:328349823; UniProtKB/TrEMBL:F2QLT5		protein motif:KOG:Vesicle coat complex COPII, subunit SEC13		normal	106676..107521	PP7435_Chr1-0055	hypothetical protein	CCA36224.1	GI:328349824; UniProtKB/TrEMBL:F2QLT6
156	<>	115733	118417	118573	120456	complement	complement(115733..118417)	PP7435_Chr1-0059	Major heat shock 70 kDa protein Ba	CCA36228.1	GI:328349828; UniProtKB/TrEMBL:F2QLU0	LHS1	protein motif:KOG:Molecular chaperones GRP78/BiP/KAR2, HSP70 superfamily		normal	118573..120456	PP7435_Chr1-0060	Splicing factor U2AF 59 kDa subunit	CCA36229.1	GI:328349829; UniProtKB/TrEMBL:F2QLU1	UAF1	protein motif:KOG:Splicing factor U2AF, large subunit (RRM superfamily)
263	<>	121641	124267	124530	126287	complement	complement(join(121641..124180,124243..124267))	PP7435_Chr1-0062	V-type H+transporting ATPase subunit I	CCA36231.1	GI:328349831; UniProtKB/TrEMBL:F2QLU3	STV1	protein motif:KOG:Vacuolar H+ATPase V0 sector, subunit a	3.6.3.14	normal	124530..126287	PP7435_Chr1-0063	Reduced growth phenotype protein 1	CCA36232.1	GI:328349832; UniProtKB/TrEMBL:F2QLU4	RGP1
584	<>	126337	127275	127859	130450	complement	complement(126337..127275)	PP7435_Chr1-0064	60S acidic ribosomal protein P0	CCA36233.1	GI:328349833; UniProtKB/TrEMBL:F2QLU5	RPP0	protein motif:KOG:60S acidic ribosomal protein P0		normal	127859..130450	PP7435_Chr1-0065	Uncharacterized protein RSN1	CCA36234.1	GI:328349834; UniProtKB/TrEMBL:F2QLU6	RSN1	protein motif:KOG:Uncharacterized conserved protein
217	<>	136752	139349	139566	140171	complement	complement(136752..139349)	PP7435_Chr1-0068	Squamous cell carcinoma antigen recognized by T-cells 3	CCA36237.1	GI:328349837; UniProtKB/TrEMBL:F2QLU9		protein motif:KOG:RNA-binding protein SART3 (RRM superfamily)		normal	139566..140171	PP7435_Chr1-0069	Uncharacterized protein YMR269W	CCA36238.1	GI:328349838; UniProtKB/TrEMBL:F2QLV0		protein motif:KOG:Telomerase elongation inhibitor/RNA maturation protein PINX1
269	<>	145975	147603	147872	149188	complement	complement(145975..147603)	PP7435_Chr1-0075	uroporphyrin-III C-methyltransferase	CCA36242.1	GI:328349842; GOA:F2QLV4; UniProtKB/TrEMBL:F2QLV4	MET1	protein motif:KOG:Uroporphyrin III methyltransferase	2.1.1.107	normal	147872..149188	PP7435_Chr1-0076	Uncharacterized protein YOR051C	CCA36243.1	GI:328349843; UniProtKB/TrEMBL:F2QLV5
272	<>	152716	153747	154019	155203	complement	complement(152716..153747)	PP7435_Chr1-0079	Protein YIF1B-B	CCA36246.1	GI:328349846; UniProtKB/TrEMBL:F2QLV8	YIF1	protein motif:KOG:Predicted membrane protein		normal	154019..155203	PP7435_Chr1-0080	DNA polymerase epsilon subunit 1	CCA36247.1	GI:328349847; GOA:F2QLV9; UniProtKB/TrEMBL:F2QLV9	POL2	protein motif:KOG:DNA polymerase epsilon, catalytic subunit A	2.7.7.7
91	<>	162192	162629	162720	163625	complement	complement(162192..162629)	PP7435_Chr1-0083	Uncharacterized ORAOV1 family protein YNL260C	CCA36250.1	GI:328349850; UniProtKB/TrEMBL:F2QLW2		protein motif:KOG:Uncharacterized conserved protein		normal	162720..163625	PP7435_Chr1-0084	PERQ amino acid-rich with GYF domain-containing protein 1	CCA36251.1	GI:328349851; UniProtKB/TrEMBL:F2QLW3	LIN1	protein motif:KOG:AAA ATPase containing von Willebrand factor type A (vWA) domain
708	<>	165917	168118	168826	169650	complement	complement(165917..168118)	PP7435_Chr1-0087	Trinucleotide repeat-containing gene 6B protein	CCA36254.1	GI:328349854; UniProtKB/TrEMBL:F2QLW6		protein motif:KOG:RNA polymerase II transcription elongation factor DSIF/SUPT5H/SPT5		normal	168826..169650	PP7435_Chr1-0088	Chaperone protein dnaJ	CCA36255.1	GI:328349855; UniProtKB/TrEMBL:F2QLW7		protein motif:KOG:Molecular chaperone (DnaJ superfamily)
318	<>	169836	170447	170765	172100	complement	complement(169836..170447)	PP7435_Chr1-0089	N-terminal acetyltransferase complex ARD1 subunit	CCA36256.1	GI:328349856; GOA:F2QLW8; UniProtKB/TrEMBL:F2QLW8	ARD1	protein motif:KOG:Subunit of the major N alpha-acetyltransferase	2.3.1.88	normal	join(170765..171479,171550..172100)	PP7435_Chr1-0090	Transport protein particle subunit trs31	CCA36257.1	GI:328349857; UniProtKB/TrEMBL:F2QLW9		protein motif:KOG:Transport protein particle (TRAPP) complex subunit
305	<>	177325	178650	178955	179650	complement	complement(177325..178650)	PP7435_Chr1-0095	2-oxoglutarate dehydrogenase E2 component (dihydrolipoamide succinyltransferase)	CCA36262.1	GI:328349862; GOA:F2QLX4; UniProtKB/TrEMBL:F2QLX4	KGD2	protein motif:KOG:Dihydrolipoamide succinyltransferase (2-oxoglutarate dehydrogenase, E2 subunit)	2.3.1.61	normal	178955..179650	PP7435_Chr1-0096	hypothetical protein	CCA36263.1	GI:328349863; UniProtKB/TrEMBL:F2QLX5
522	<>	181406	183931	184453	185232	complement	complement(181406..183931)	PP7435_Chr1-0099	Ankyrin-1	CCA36266.1	GI:328349866; UniProtKB/TrEMBL:F2QLX8	SWI4	protein motif:KOG:Ankyrin		normal	184453..185232	PP7435_Chr1-0100	hypothetical protein	CCA36267.1	GI:328349867; UniProtKB/TrEMBL:F2QLX9
1675	<>	194397	197108	198783	201125	complement	complement(194397..197108)	PP7435_Chr1-0104	Chaperone protein clpB	CCA36271.1	GI:328349871; UniProtKB/TrEMBL:F2QLY3	clpB	protein motif:KOG:Chaperone HSP104 and related ATP-dependent Clp proteases		normal	198783..201125	PP7435_Chr1-0105	aconitate hydratase 1	CCA36272.1	GI:328349872; GOA:F2QLY4; UniProtKB/TrEMBL:F2QLY4	ACO1	protein motif:KOG:Aconitase/homoaconitase (aconitase superfamily)	4.2.1.3
130	<>	210766	212091	212221	213663	complement	complement(210766..212091)	PP7435_Chr1-0111	hypothetical protein	CCA36278.1	GI:328349878; UniProtKB/TrEMBL:F2QLZ0		protein motif:KOG:Dehydrogenases with different specificities (related to short-chain alcohol dehydrogenases)		normal	212221..213663	PP7435_Chr1-0112	Uncharacterized WD repeat-containing protein alr3466	CCA36279.1	GI:328349879; UniProtKB/TrEMBL:F2QLZ1		protein motif:KOG:WD40 repeat protein
89	<>	213691	214080	214169	214813	complement	complement(213691..214080)	PP7435_Chr1-0113	U4/U6.U5 small nuclear ribonucleoprotein 27 kDa protein Short=U4/U6.U5 snRNP 27 kDa protein; Short=U4/U6.U5-27K; .U5 tri-snRNP-associated protein 3; .U5 tri-snRNP-associated 27 kDa protein	CCA36280.1	GI:328349880; UniProtKB/TrEMBL:F2QLZ2		protein motif:KOG:Nucleic acid binding protein		normal	214169..214813	PP7435_Chr1-0114	Polyadenylate-binding protein 3	CCA36281.1	GI:328349881; UniProtKB/TrEMBL:F2QLZ3		protein motif:KOG:FOG:RRM domain
1363	<>	214938	215699	217062	217343	complement	complement(214938..215699)	PP7435_Chr1-0115	Ras-related protein Rac1	CCA36282.1	GI:328349882; UniProtKB/TrEMBL:F2QLZ4	RAC1	protein motif:KOG:Ras-related small GTPase, Rho type		normal	217062..217343	PP7435_Chr1-0116	putative secreted protein	CCA36283.1	GI:328349883; UniProtKB/TrEMBL:F2QLZ5
337	<>	224525	225391	225728	226297	complement	complement(224525..225391)	PP7435_Chr1-0121	54S ribosomal protein L22, mitochondrial	CCA36288.1	GI:328349888; UniProtKB/TrEMBL:F2QM00		protein motif:KOG:Mitochondrial/chloroplast ribosomal protein L22		normal	225728..226297	PP7435_Chr1-0122	Protein yippee-like 1	CCA36289.1	GI:328349889; UniProtKB/TrEMBL:F2QM01		protein motif:KOG:Predicted Yippee-type zinc-binding protein
549	<>	227911	229068	229617	231128	complement	complement(227911..229068)	PP7435_Chr1-0124	Uncharacterized RNA-binding protein C660.15	CCA36291.1	GI:328349891; UniProtKB/TrEMBL:F2QM03		protein motif:KOG:RNA-binding protein musashi/mRNA cleavage and polyadenylation factor I complex, subunit HRP1		normal	229617..231128	PP7435_Chr1-0125	UTP--glucose-1-phosphate uridylyltransferase	CCA36292.1	GI:328349892; GOA:F2QM04; UniProtKB/TrEMBL:F2QM04	UGP1	protein motif:KOG:UDP-glucose pyrophosphorylase	2.7.7.9
65	<>	231185	232054	232119	232496	complement	complement(231185..232054)	PP7435_Chr1-0126	UPF0399 protein YOR287C	CCA36293.1	GI:328349893; UniProtKB/TrEMBL:F2QM05		protein motif:KOG:FOG:Immunoglobulin C-2 Type/fibronectin type III domains		normal	232119..232496	PP7435_Chr1-0127	54S ribosomal protein L44, mitochondrial	CCA36294.1	GI:328349894; UniProtKB/TrEMBL:F2QM06
399	<>	232585	233481	233880	235580	complement	complement(232585..233481)	PP7435_Chr1-0128	putative secreted protein	CCA36295.1	GI:328349895; UniProtKB/TrEMBL:F2QM07		protein motif:KOG:Thioredoxin/protein disulfide isomerase		normal	233880..235580	PP7435_Chr1-0129	Histone-lysine N-methyltransferase MLL3	CCA36296.1	GI:328349896; GOA:F2QM08; UniProtKB/TrEMBL:F2QM08	GLN3	protein motif:KOG:FOG:Zn-finger	2.1.1.43
1248	<>	242292	242711	243959	244858	complement	complement(242292..242711)	PP7435_Chr1-0135	hypothetical protein	CCA36302.1	GI:328349902; UniProtKB/TrEMBL:F2QM14		protein motif:KOG:Cytochrome c oxidase, subunit IV/COX5b		normal	243959..244858	PP7435_Chr1-0136	Chaperone protein dnaJ	CCA36303.1	GI:328349903; UniProtKB/TrEMBL:F2QM15	ERJ5	protein motif:KOG:Zuotin and related molecular chaperones (DnaJ superfamily), contains DNA-binding domains
324	<>	244926	247901	248225	250614	complement	complement(244926..247901)	PP7435_Chr1-0137	SIT4-associating protein SAP4	CCA36304.1	GI:328349904; UniProtKB/TrEMBL:F2QM16		protein motif:KOG:SAP family cell cycle dependent phosphatase-associated protein		normal	join(248225..248256,248319..250614)	PP7435_Chr1-0138	Cingulin-like protein 1	CCA36305.1	GI:328349905; UniProtKB/TrEMBL:F2QM17		protein motif:KOG:Transcription regulator XNP/ATRX, DEAD-box superfamily
258	<>	250694	251650	251908	253179	complement	complement(250694..251650)	PP7435_Chr1-0139	Protein ATP11, mitochondrial	CCA36306.1	GI:328349906; UniProtKB/TrEMBL:F2QM18		protein motif:KOG:Mitochondrial F1-ATPase assembly protein		normal	251908..253179	PP7435_Chr1-0140	hypothetical protein	CCA36307.1	GI:328349907; UniProtKB/TrEMBL:F2QM19		protein motif:KOG:Glycolipid 2-alpha-mannosyltransferase (alpha-1,2-mannosyltransferase)
326	<>	266457	267133	267459	268040	complement	complement(join(266457..266828,267092..267133))	PP7435_Chr1-0146	60S ribosomal protein L23	CCA36312.1	GI:328349912; UniProtKB/TrEMBL:F2QM24		protein motif:KOG:60S ribosomal protein L14/L17/L23		normal	267459..268040	PP7435_Chr1-0147	LON peptidase N-terminal domain and RING finger protein 3	CCA36313.1	GI:328349913; UniProtKB/TrEMBL:F2QM25		protein motif:KOG:Predicted E3 ubiquitin ligase
101	<>	275726	276691	276792	282320	complement	complement(275726..276691)	PP7435_Chr1-0152	Protein SSU81	CCA36318.1	GI:328349918; UniProtKB/TrEMBL:F2QM30		protein motif:KOG:Tyrosine kinases		normal	276792..282320	PP7435_Chr1-0153	E3 ubiquitin-protein ligase UBR1	CCA36319.1	GI:328349919; GOA:F2QM31; UniProtKB/TrEMBL:F2QM31	UBR1	protein motif:KOG:N-end rule pathway, recognition component UBR1	6.3.2.19
472	<>	282377	285628	286100	286933	complement	complement(282377..285628)	PP7435_Chr1-0154	Nucleolar pre-ribosomal-associated protein 2	CCA36320.1	GI:328349920; UniProtKB/TrEMBL:F2QM32	URB2			normal	286100..286933	PP7435_Chr1-0155	Glucose repression protein GAL83	CCA36321.1	GI:328349921; UniProtKB/TrEMBL:F2QM33		protein motif:KOG:Protein involved in Snf1 protein kinase complex assembly
1149	<>	287142	288887	290036	291256	complement	complement(join(287142..287221,287288..288887))	PP7435_Chr1-0156	Purine-cytosine permease FCY21	CCA36322.1	GI:328349922; UniProtKB/TrEMBL:F2QM34		protein motif:KOG:Uridine permease/thiamine transporter/allantoin transport		normal	290036..291256	PP7435_Chr1-0157	hypothetical protein	CCA36323.1	GI:328349923; UniProtKB/TrEMBL:F2QM35		protein motif:KOG:Aromatic amino acid aminotransferase and related proteins
221	<>	294872	295738	295959	296468	complement	complement(294872..295738)	PP7435_Chr1-0160	lysophosphatidate acyltransferase	CCA36326.1	GI:328349926; GOA:F2QM38; UniProtKB/TrEMBL:F2QM38	SLC1	protein motif:KOG:1-acyl-sn-glycerol-3-phosphate acyltransferase	2.3.1.51	normal	295959..296468	PP7435_Chr1-0161	mRNA-decapping enzyme subunit 1	CCA36327.1	GI:328349927; UniProtKB/TrEMBL:F2QM39	DCP1	protein motif:KOG:Decapping enzyme complex component DCP1
603	<>	297014	299662	300265	302064	complement	complement(297014..299662)	PP7435_Chr1-0162	Zinc finger protein 836	CCA36328.1	GI:328349928; UniProtKB/TrEMBL:F2QM40	RGA2	protein motif:KOG:FOG:Zn-finger		normal	300265..302064	PP7435_Chr1-0163	UPF0061 protein PputGB1_5118	CCA36329.1	GI:328349929; UniProtKB/TrEMBL:F2QM41		protein motif:KOG:Uncharacterized conserved protein (YdiU family)
238	<>	302241	302709	302947	303747	complement	complement(join(302241..302631,302702..302709))	PP7435_Chr1-0164	Bet1-like protein At4g14600	CCA36330.1	GI:328349930; UniProtKB/TrEMBL:F2QM42	BET1	protein motif:KOG:SNARE protein TLG1/Syntaxin 6		normal	302947..303747	PP7435_Chr1-0165	Cytosolic Fe-S cluster assembling factor CFD1	CCA36331.1	GI:328349931; UniProtKB/TrEMBL:F2QM43		protein motif:KOG:Predicted ATPase, nucleotide-binding
533	<>	303751	304329	304862	305917	complement	complement(303751..304329)	PP7435_Chr1-0166	Myosin-7 , cardiac muscle beta isoform	CCA36332.1	GI:328349932; UniProtKB/TrEMBL:F2QM44	Myh7	protein motif:KOG:Myosin class II heavy chain		normal	304862..305917	PP7435_Chr1-0167	UDP-xylose and UDP-N-acetylglucosamine transporter	CCA36333.1	GI:328349933; UniProtKB/TrEMBL:F2QM45	YEA4	protein motif:KOG:UDP-N-acetylglucosamine transporter
482	<>	309201	310670	311152	318965	complement	complement(309201..310670)	PP7435_Chr1-0170	Myosin-Vb	CCA36336.1	GI:328349936; UniProtKB/TrEMBL:F2QM48		protein motif:KOG:Rho-associated, coiled-coil containing protein kinase		normal	join(311152..313123,313273..318965)	PP7435_Chr1-0171	Autophagy-related protein 2	CCA36337.1	GI:328349937; UniProtKB/TrEMBL:F2QM49	ATG2	protein motif:KOG:Cytoplasm to vacuole targeting protein
2282	<>	319055	319867	322149	323441	complement	complement(319055..319867)	PP7435_Chr1-0172	hypothetical protein	CCA36338.1	GI:328349938; UniProtKB/TrEMBL:F2QM50				normal	join(322149..322189,322550..323441)	PP7435_Chr1-0173	Zinc finger protein 287	CCA36339.1	GI:328349939; UniProtKB/TrEMBL:F2QM51		protein motif:KOG:FOG:Zn-finger
300	<>	329262	330326	330626	331969	complement	complement(329262..330326)	PP7435_Chr1-0176	Chaperone protein dnaJ	CCA36342.1	GI:328349942; UniProtKB/TrEMBL:F2QM54	SCJ1	protein motif:KOG:Molecular chaperone (DnaJ superfamily)		normal	330626..331969	PP7435_Chr1-0177	Tubulin beta-2 chain	CCA36343.1	GI:328349943; UniProtKB/TrEMBL:F2QM55	DML1	protein motif:KOG:Beta tubulin
191	<>	333796	334305	334496	334921	complement	complement(333796..334305)	PP7435_Chr1-0179	Translation machinery-associated protein 16	CCA36345.1	GI:328349945; UniProtKB/TrEMBL:F2QM57				normal	334496..334921	PP7435_Chr1-0180	Cap-associated protein CAF20	CCA36346.1	GI:328349946; UniProtKB/TrEMBL:F2QM58
166	<>	337435	341781	341947	343869	complement	complement(337435..341781)	PP7435_Chr1-0182	Vacuolar membrane-associated protein IML1	CCA36348.1	GI:328349948; UniProtKB/TrEMBL:F2QM60	IML1	protein motif:KOG:Uncharacterized conserved protein, contains DEP domain		normal	341947..343869	PP7435_Chr1-0183	Pre-mRNA-splicing factor CEF1	CCA36349.1	GI:328349949; UniProtKB/TrEMBL:F2QNB6	CEF1	protein motif:KOG:mRNA splicing protein CDC5 (Myb superfamily)
223	<>	343911	348077	348300	350621	complement	complement(343911..348077)	PP7435_Chr1-0184	Protein cft1	CCA36350.1	GI:328349950; UniProtKB/TrEMBL:F2QNB7	CFT1	protein motif:KOG:mRNA cleavage and polyadenylation factor II complex, subunit CFT1 (CPSF subunit)		normal	348300..350621	PP7435_Chr1-0185	pH-response regulator protein RIM20	CCA36351.1	GI:328349951; UniProtKB/TrEMBL:F2QNB8		protein motif:KOG:Predicted signal transduction protein
207	<>	350771	351955	352162	353145	complement	complement(350771..351955)	PP7435_Chr1-0186	tRNA dimethylallyltransferase	CCA36352.1	GI:328349952; GOA:F2QNB9; UniProtKB/TrEMBL:F2QNB9	MOD5	protein motif:KOG:tRNA delta(2)-isopentenylpyrophosphate transferase	2.5.1.75	normal	352162..353145	PP7435_Chr1-0187	Sideroflexin-1	CCA36353.1	GI:328349953; UniProtKB/TrEMBL:F2QNC0		protein motif:KOG:Sideroflexin
366	<>	353173	354468	354834	356186	complement	complement(join(353173..354339,354394..354468))	PP7435_Chr1-0188	mevalonate kinase	CCA36354.1	GI:328349954; GOA:F2QNC1; UniProtKB/TrEMBL:F2QNC1		protein motif:KOG:Mevalonate kinase MVK/ERG12	2.7.1.36	normal	354834..356186	PP7435_Chr1-0189	Uncharacterized WD repeat-containing protein alr3466	CCA36355.1	GI:328349955; UniProtKB/TrEMBL:F2QNC2	YTM1	protein motif:KOG:Microtubule binding protein YTM1 (contains WD40 repeats)
301	<>	358059	359639	359940	360878	complement	complement(358059..359639)	PP7435_Chr1-0191	GMP synthase (glutamine-hydrolysing)	CCA36357.1	GI:328349957; GOA:F2QNC4; UniProtKB/TrEMBL:F2QNC4	GUA1	protein motif:KOG:GMP synthase	6.3.5.2	normal	359940..360878	PP7435_Chr1-0192	protein farnesyltransferase/geranylgeranyltransferase type-1 subunit alpha	CCA36358.1	GI:328349958; GOA:F2QNC5; UniProtKB/TrEMBL:F2QNC5	RAM2	protein motif:KOG:Protein farnesyltransferase, alpha subunit/protein geranylgeranyltransferase type I, alpha subunit	2.5.1.59
184	<>	367143	368291	368475	370283	complement	complement(367143..368291)	PP7435_Chr1-0199	GPN-loop GTPase 2 homolog	CCA36363.1	GI:328349963; UniProtKB/TrEMBL:F2QND0		protein motif:KOG:Predicted GTPase		normal	368475..370283	PP7435_Chr1-0200	Midasin	CCA36364.1	GI:328349964; UniProtKB/TrEMBL:F2QND1		protein motif:KOG:AAA ATPase containing von Willebrand factor type A (vWA) domain
805	<>	372850	373785	374590	376422	complement	complement(372850..373785)	PP7435_Chr1-0202	hypothetical protein	CCA36366.1	GI:328349966; UniProtKB/TrEMBL:F2QND3				normal	374590..376422	PP7435_Chr1-0203	hypothetical protein	CCA36367.1	GI:328349967; UniProtKB/TrEMBL:F2QND4
544	<>	378933	380321	380865	382100	complement	complement(378933..380321)	PP7435_Chr1-0206	hypothetical protein	CCA36370.1	GI:328349970; UniProtKB/TrEMBL:F2QND7				normal	380865..382100	PP7435_Chr1-0207	metal-dependent hydrolase	CCA36371.1	GI:328349971; GOA:F2QND8; UniProtKB/TrEMBL:F2QND8	SYA1	protein motif:KOG:Predicted metal-dependent hydrolase,contains AlaS domain	6.1.1.7
139	<>	385323	386366	386505	387989	complement	complement(385323..386366)	PP7435_Chr1-0210	Uncharacterized WD repeat-containing protein alr3466	CCA36374.1	GI:328349974; UniProtKB/TrEMBL:F2QNE1		protein motif:KOG:WD40 repeat protein		normal	386505..387989	PP7435_Chr1-0211	hypothetical protein	CCA36375.1	GI:328349975; UniProtKB/TrEMBL:F2QNE2		protein motif:KOG:NADH-cytochrome b-5 reductase
540	<>	392769	394184	394724	396619	complement	complement(392769..394184)	PP7435_Chr1-0217	Serine/threonine protein kinase	CCA36380.1	GI:328349980; GOA:F2QNE7; UniProtKB/TrEMBL:F2QNE7	ssp1	protein motif:KOG:Serine/threonine protein kinase	2.7.11.17	normal	394724..396619	PP7435_Chr1-0218	Uncharacterized transporter C36.01c	CCA36381.1	GI:328349981; UniProtKB/TrEMBL:F2QNE8	NAG4	protein motif:KOG:Synaptic vesicle transporter SVOP and related transporters (major facilitator superfamily)
1086	<>	399359	400162	401248	402345	complement	complement(399359..400162)	PP7435_Chr1-0220	Protein MBA1, mitochondrial	CCA36383.1	GI:328349983; UniProtKB/TrEMBL:F2QNF0	MBA1			normal	401248..402345	PP7435_Chr1-0221	hypothetical protein	CCA36384.1	GI:328349984; UniProtKB/TrEMBL:F2QNF1
471	<>	402400	403854	404325	405269	complement	complement(402400..403854)	PP7435_Chr1-0222	TBC1 domain family member 22A	CCA36385.1	GI:328349985; UniProtKB/TrEMBL:F2QNF2		protein motif:KOG:Ypt/Rab-specific GTPase-activating protein GYP1		normal	404325..405269	PP7435_Chr1-0223	methylenetetrahydrofolate dehydrogenase (NAD)	CCA36386.1	GI:328349986; GOA:F2QNF3; UniProtKB/TrEMBL:F2QNF3	MTD1	protein motif:KOG:Methylenetetrahydrofolate dehydrogenase/methylenetetrahydrofolate cyclohydrolase	1.5.1.15
355	<>	405541	408708	409063	413009	complement	complement(405541..408708)	PP7435_Chr1-0225	Nuclear mRNA export protein SAC3	CCA36387.1	GI:328349987; UniProtKB/TrEMBL:F2QNF4	SAC3	protein motif:KOG:Nuclear protein export factor		normal	join(409063..409187,409254..412520,412904..413009)	PP7435_Chr1-0226	Uncharacterized RWD, RING finger and WD repeat-containing protein C11E3.05	CCA36388.1	GI:328349988; UniProtKB/TrEMBL:F2QNF5	MTC5	protein motif:KOG:Conserved WD40 repeat-containing protein
766	<>	414983	420178	420944	422560	complement	complement(414983..420178)	PP7435_Chr1-0228	1,3-beta-glucan synthase	CCA36390.1	GI:328349990; GOA:F2QNF7; UniProtKB/TrEMBL:F2QNF7	GSC2	protein motif:KOG:1,3-beta-glucan synthase/callose synthase catalytic subunit	2.4.1.34	normal	420944..422560	PP7435_Chr1-0229	pH-responsive protein 1	CCA36391.1	GI:328349991; UniProtKB/TrEMBL:F2QNF8	PHR1
387	<>	426294	427340	427727	428029	complement	complement(426294..427340)	PP7435_Chr1-0232	putative secreted protein	CCA36394.1	GI:328349994; UniProtKB/TrEMBL:F2QNG1				normal	427727..428029	PP7435_Chr1-0233	hypothetical protein	CCA36395.1	GI:328349995; UniProtKB/TrEMBL:F2QNG2
213	<>	429522	430880	431093	433927	complement	complement(429522..430880)	PP7435_Chr1-0236	hypothetical protein	CCA36397.1	GI:328349997; UniProtKB/TrEMBL:F2QNG4				normal	431093..433927	PP7435_Chr1-0237	Vacuolar protein sorting-associated protein 11 homolog	CCA36398.1	GI:328349998; UniProtKB/TrEMBL:F2QNG5		protein motif:KOG:Vacuolar assembly/sorting protein PEP5/VPS11
942	<>	435263	437533	438475	439734	complement	complement(435263..437533)	PP7435_Chr1-0239	Acetamidase regulatory protein	CCA36400.1	GI:328350000; UniProtKB/TrEMBL:F2QNG7				normal	438475..439734	PP7435_Chr1-0240	Rab5 GDP/GTP exchange factor	CCA36401.1	GI:328350001; UniProtKB/TrEMBL:F2QNG8		protein motif:KOG:Vacuolar assembly/sorting protein VPS9
408	<>	442480	443049	443457	446810	complement	complement(442480..443049)	PP7435_Chr1-0242	Protein RER1	CCA36403.1	GI:328350003; UniProtKB/TrEMBL:F2QNH0	RER1	protein motif:KOG:Golgi proteins involved in ER retention (RER)		normal	443457..446810	PP7435_Chr1-0243	Importin subunit beta-3	CCA36404.1	GI:328350004; UniProtKB/TrEMBL:F2QNH1	PSE1	protein motif:KOG:Karyopherin (importin) beta 3
118	<>	446902	448377	448495	450138	complement	complement(446902..448377)	PP7435_Chr1-0244	CDP-diacylglycerol--glycerol-3-phosphate 3-phosphatidyltransferase	CCA36405.1	GI:328350005; GOA:F2QNH2; UniProtKB/TrEMBL:F2QNH2	PGS1	protein motif:KOG:Phosphatidylglycerolphosphate synthase	2.7.8.5	normal	448495..450138	PP7435_Chr1-0245	DRAP deaminase	CCA36406.1	GI:328350006; GOA:F2QNH3; UniProtKB/TrEMBL:F2QNH3	RIB2	protein motif:KOG:RNA pseudouridylate synthases	4.2.1.70
174	<>	451968	453260	453434	454104	complement	complement(451968..453260)	PP7435_Chr1-0248	Probable kinetochore protein NUF2	CCA36409.1	GI:328350009; UniProtKB/TrEMBL:F2QNH6	NUF2	protein motif:KOG:Extracellular matrix glycoprotein Laminin subunit beta		normal	join(453434..453989,454031..454104)	PP7435_Chr1-0249	hypothetical protein	CCA36410.1	GI:328350010; UniProtKB/TrEMBL:F2QNH7		protein motif:KOG:GIY-YIG type nuclease
875	<>	455806	458385	459260	460126	complement	complement(455806..458385)	PP7435_Chr1-0251	Cyclin-dependent kinase inhibitor FAR1	CCA36412.1	GI:328350012; UniProtKB/TrEMBL:F2QNH9		protein motif:KOG:Predicted E3 ubiquitin ligase		normal	join(459260..459456,459556..459637,459685..459739, 459810..460126)	PP7435_Chr1-0252	hypothetical protein	CCA36413.1	GI:328350013; UniProtKB/TrEMBL:F2QNI0
226	<>	460215	460961	461187	461762	complement	complement(460215..460961)	PP7435_Chr1-0253	Protein LUC7	CCA36414.1	GI:328350014; UniProtKB/TrEMBL:F2QNI1	LUC7	protein motif:KOG:Spliceosome subunit		normal	461187..461762	PP7435_Chr1-0254	mitochondrial inner membrane protease subunit 1	CCA36415.1	GI:328350015; UniProtKB/TrEMBL:F2QNI2	IMP1	protein motif:KOG:Mitochondrial inner membrane protease,subunit IMP1	3.4.-.-
699	<>	464358	465509	466208	467422	complement	complement(464358..465509)	PP7435_Chr1-0257	Calcium-binding mitochondrial carrier protein SCaMC-3	CCA36418.1	GI:328350018; UniProtKB/TrEMBL:F2QNI5	LEU5	protein motif:KOG:Mitochondrial solute carrier protein		normal	466208..467422	PP7435_Chr1-0258	alpha 1,6-mannosyltransferase	CCA36419.1	GI:328350019; GOA:F2QNI6; UniProtKB/TrEMBL:F2QNI6	OCH1		2.4.1.232
189	<>	472973	473617	473806	474045	complement	complement(472973..473617)	PP7435_Chr1-0262	hypothetical protein	CCA36423.1	GI:328350023; UniProtKB/TrEMBL:F2QNJ0		protein motif:KOG:Arylalkylamine N-acetyltransferase		normal	473806..474045	PP7435_Chr1-0263	Probable U6 snRNA-associated Sm-like protein LSm5	CCA36424.1	GI:328350024; UniProtKB/TrEMBL:F2QNJ1	lsm5
56	<>	474074	475000	475056	476246	complement	complement(474074..475000)	PP7435_Chr1-0264	DNA-3-methyladenine glycosylase II	CCA36425.1	GI:328350025; GOA:F2QNJ2; UniProtKB/TrEMBL:F2QNJ2	MAG1	protein motif:KOG:3-methyladenine DNA glycosidase	3.2.2.21	normal	475056..476246	PP7435_Chr1-0265	Uncharacterized protein C56F8.07	CCA36426.1	GI:328350026; UniProtKB/TrEMBL:F2QNJ3		protein motif:KOG:DNA damage inducible protein
179	<>	477924	480050	480229	482586	complement	complement(477924..480050)	PP7435_Chr1-0267	ubiquitin carboxyl-terminal hydrolase 8	CCA36428.1	GI:328350028; GOA:F2QNJ5; UniProtKB/TrEMBL:F2QNJ5	DOA4	protein motif:KOG:Ubiquitin C-terminal hydrolase	3.1.2.15	normal	480229..482586	PP7435_Chr1-0268	Sigma-like sequence protein 1, mitochondrial	CCA36429.1	GI:328350029; UniProtKB/TrEMBL:F2QNJ6
215	<>	485019	485727	485942	487126	complement	complement(join(485019..485411,485458..485727))	PP7435_Chr1-0271	Eukaryotic translation initiation factor 2-alpha kinase 4	CCA36432.1	GI:328350032; UniProtKB/TrEMBL:F2QNJ9		protein motif:KOG:Uncharacterized conserved protein, contains RWD domain	2.7.11.1	normal	485942..487126	PP7435_Chr1-0272	Probable UDP-N-acetylglucosamine--peptide N-acetylglucosaminyltransferase SPINDLY	CCA36433.1	GI:328350033; UniProtKB/TrEMBL:F2QNK0	SPY		2.4.1.-
206	<>	487225	487698	487904	488521	complement	complement(487225..487698)	PP7435_Chr1-0273	Proto-oncogene tyrosine-protein kinase FGR	CCA36434.1	GI:328350034; GOA:F2QNK1; UniProtKB/TrEMBL:F2QNK1	Fgr	protein motif:KOG:Sorbin and SH3 domain-containing protein	2.7.10.2	normal	487904..488521	PP7435_Chr1-0274	Protein CWC15 homolog	CCA36435.1	GI:328350035; UniProtKB/TrEMBL:F2QNK2		protein motif:KOG:Uncharacterized conserved protein
147	<>	492539	493807	493954	494775	complement	complement(492539..493807)	PP7435_Chr1-0277	pseudouridylate synthase	CCA36438.1	GI:328350038; UniProtKB/TrEMBL:F2QNK5		protein motif:KOG:Pseudouridylate synthase	5.4.99.-	normal	493954..494775	PP7435_Chr1-0278	putative membrane protein	CCA36439.1	GI:328350039; UniProtKB/TrEMBL:F2QNK6
339	<>	496753	497916	498255	500852	complement	complement(496753..497916)	PP7435_Chr1-0280	cysteine synthase A	CCA36441.1	GI:328350041; GOA:F2QNK8; UniProtKB/TrEMBL:F2QNK8	CYK2	protein motif:KOG:Cysteine synthase	2.5.1.47	normal	498255..500852	PP7435_Chr1-0281	Cutinase transcription factor 1 alpha	CCA36442.1	GI:328350042; UniProtKB/TrEMBL:F2QNK9	CTF1	protein motif:KOG:Trypsin
899	<>	514172	515881	516780	520287	complement	complement(514172..515881)	PP7435_Chr1-0287	putative membrane protein	CCA36448.1	GI:328350048; UniProtKB/TrEMBL:F2QNL5				normal	join(516780..516796,516855..520287)	PP7435_Chr1-0288	Oxysterol-binding protein homolog 2	CCA36449.1	GI:328350049; UniProtKB/TrEMBL:F2QNL6		protein motif:KOG:Oxysterol-binding protein
116	<>	520317	521759	521875	523107	complement	complement(520317..521759)	PP7435_Chr1-0289	DNA mismatch repair protein HSM3	CCA36450.1	GI:328350050; UniProtKB/TrEMBL:F2QNL7				normal	521875..523107	PP7435_Chr1-0290	Charged multivesicular body protein 7	CCA36451.1	GI:328350051; UniProtKB/TrEMBL:F2QNL8		protein motif:KOG:Uncharacterized conserved protein
1987	<>	523179	524522	526509	529199	complement	complement(523179..524522)	PP7435_Chr1-0291	UBX domain-containing protein 7	CCA36452.1	GI:328350052; UniProtKB/TrEMBL:F2QNL9		protein motif:KOG:Predicted ubiquitin regulatory protein		normal	526509..529199	PP7435_Chr1-0292	H+transporting ATPase	CCA36453.1	GI:328350053; GOA:F2QNM0; UniProtKB/TrEMBL:F2QNM0	PMA1	protein motif:KOG:Naﲯ ATPase, alpha subunit	3.6.3.6
279	<>	536438	539251	539530	542730	complement	complement(536438..539251)	PP7435_Chr1-0296	WD repeat-containing protein 36	CCA36457.1	GI:328350057; UniProtKB/TrEMBL:F2QNM4		protein motif:KOG:WD repeat protein		normal	539530..542730	PP7435_Chr1-0297	Inositol hexakisphosphate and diphosphoinositol-pentakisphosphate kinase	CCA36458.1	GI:328350058; GOA:F2QNM5; UniProtKB/TrEMBL:F2QNM5		protein motif:KOG:Arp2/3 complex-interacting protein VIP1/Asp1, involved in regulation of actin cytoskeleton	2.7.4.24
276	<>	542785	544062	544338	545108	complement	complement(542785..544062)	PP7435_Chr1-0298	ribose-phosphate pyrophosphokinase	CCA36459.1	GI:328350059; GOA:F2QNM6; UniProtKB/TrEMBL:F2QNM6	PRS2	protein motif:KOG:Ribose-phosphate pyrophosphokinase	2.7.6.1	normal	544338..545108	PP7435_Chr1-0299	SRR1-like protein	CCA36460.1	GI:328350060; UniProtKB/TrEMBL:F2QNM7	BER1	protein motif:KOG:Uncharacterized conserved protein
867	<>	545261	551470	552337	556767	complement	complement(545261..551470)	PP7435_Chr1-0300	fatty acid synthase subunit beta, fungi type	CCA36461.1	GI:328350061; GOA:F2QNM8; UniProtKB/TrEMBL:F2QNM8	FAS1	protein motif:KOG:Peroxisomal multifunctional beta-oxidation protein and related enzymes	2.3.1.86	normal	552337..556767	PP7435_Chr1-0301	Lysophospholipase nte1	CCA36462.1	GI:328350062; GOA:F2QNM9; UniProtKB/TrEMBL:F2QNM9		protein motif:KOG:Predicted esterase of the alpha-beta hydrolase superfamily (Neuropathy target esterase),contains cAMP-binding domains	3.1.1.5
696	<>	557985	559841	560537	562120	complement	complement(557985..559841)	PP7435_Chr1-0303	hypothetical protein	CCA36463.1	GI:328350063; UniProtKB/TrEMBL:F2QNN0		protein motif:KOG:Protease, Ulp1 family		normal	560537..562120	PP7435_Chr1-0304	putative secreted protein	CCA36464.1	GI:328350064; UniProtKB/TrEMBL:F2QNN1		protein motif:KOG:Endoplasmic reticulum membrane-associated oxidoreductin involved in disulfide bond formation
113	<>	562171	562827	562940	564568	complement	complement(join(562171..562707,562756..562827))	PP7435_Chr1-0305	Protein spt3	CCA36465.1	GI:328350065; UniProtKB/TrEMBL:F2QNN2		protein motif:KOG:Transcription initiation factor IID subunit		normal	562940..564568	PP7435_Chr1-0306	delta8-fatty-acid desaturase	CCA36466.1	GI:328350066; UniProtKB/TrEMBL:F2QNN3		protein motif:KOG:Delta 6-fatty acid desaturase/delta-8 sphingolipid desaturase	1.14.19.4
16	<>	564660	565259	565275	567500	complement	complement(564660..565259)	PP7435_Chr1-0307	U6 snRNA-associated Sm-like protein LSm6	CCA36467.1	GI:328350067; UniProtKB/TrEMBL:F2QNN4	SMP8	protein motif:KOG:Small nuclear ribonucleoprotein (snRNP) LSM3		normal	565275..567500	PP7435_Chr1-0308	hypothetical protein	CCA36468.1	GI:328350068; UniProtKB/TrEMBL:F2QNN5		protein motif:KOG:mRNA cleavage and polyadenylation factor II complex, BRR5 (CPSF subunit)
129	<>	571144	572823	572952	574415	complement	complement(571144..572823)	PP7435_Chr1-0311	FACT complex subunit POB3	CCA36471.1	GI:328350071; UniProtKB/TrEMBL:F2QNN8	POB3	protein motif:KOG:Nucleosome-binding factor SPN, POB3 subunit		normal	join(572952..573180,573334..574415)	PP7435_Chr1-0312	ATP-dependent RNA helicase UAP56/SUB2	CCA36472.1	GI:328350072; UniProtKB/TrEMBL:F2QNN9	SUB2	protein motif:KOG:ATP-dependent RNA helicase	3.6.1.-
205	<>	578762	579484	579689	580792	complement	complement(578762..579484)	PP7435_Chr1-0315	Pre-mRNA-splicing factor SLU7	CCA36475.1	GI:328350075; UniProtKB/TrEMBL:F2QNP2		protein motif:KOG:RNA splicing factor - Slu7p		normal	579689..580792	PP7435_Chr1-0316	Ribosomal RNA processing protein 1 homolog B	CCA36476.1	GI:328350076; UniProtKB/TrEMBL:F2QNP3	RRP1	protein motif:KOG:Nucleolar protein NOP52/RRP1
327	<>	582452	585514	585841	588007	complement	complement(582452..585514)	PP7435_Chr1-0318	DNA repair protein RAD4	CCA36478.1	GI:328350078; UniProtKB/TrEMBL:F2QNP5	RAD4	protein motif:KOG:Nucleotide excision repair complex XPC-HR23B, subunit XPC/DPB11		normal	join(585841..587910,588002..588007)	PP7435_Chr1-0319	hypothetical protein	CCA36479.1	GI:328350079; UniProtKB/TrEMBL:F2QNP6
1966	<>	588059	588676	590642	592180	complement	complement(588059..588676)	PP7435_Chr1-0320	Uncharacterized membrane protein YDR090C	CCA36480.1	GI:328350080; UniProtKB/TrEMBL:F2QNP7		protein motif:KOG:Predicted membrane protein		normal	590642..592180	PP7435_Chr1-0321	Hexose transporter 2	CCA36481.1	GI:328350081; UniProtKB/TrEMBL:F2QNP8		protein motif:KOG:Predicted transporter (major facilitator superfamily)
881	<>	594541	596295	597176	598021	complement	complement(594541..596295)	PP7435_Chr1-0324	General amino-acid permease GAP1	CCA36484.1	GI:328350084; UniProtKB/TrEMBL:F2QNQ1		protein motif:KOG:Amino acid transporters		normal	597176..598021	PP7435_Chr1-0325	hypothetical protein	CCA36485.1	GI:328350085; UniProtKB/TrEMBL:F2QNQ2
522	<>	604544	605770	606292	607458	complement	complement(604544..605770)	PP7435_Chr1-0330	Uncharacterized WD repeat-containing protein alr3466	CCA36490.1	GI:328350090; UniProtKB/TrEMBL:F2QNQ7	WDR4	protein motif:KOG:Beta-transducin family (WD-40 repeat) protein		normal	606292..607458	PP7435_Chr1-0331	Transcriptional repressor OPI1	CCA36491.1	GI:328350091; UniProtKB/TrEMBL:F2QNQ8	OPI1
659	<>	608488	610602	611261	612856	complement	complement(608488..610602)	PP7435_Chr1-0333	Coatomer subunit delta	CCA36493.1	GI:328350093; UniProtKB/TrEMBL:F2QNR0	RET2	protein motif:KOG:Medium subunit of clathrin adaptor complex		normal	611261..612856	PP7435_Chr1-0335	Heat shock cognate 71 kDa protein	CCA36494.1	GI:328350094; UniProtKB/TrEMBL:F2QNR1	SSZ1	protein motif:KOG:Molecular chaperones HSP70/HSC70, HSP70 superfamily		(tRNA at 610530..610617: tRNA-Gly)
287	<>	612901	614193	614480	616576	complement	complement(612901..614193)	PP7435_Chr1-0336	Dimethylglycine dehydrogenase, mitochondrial	CCA36495.1	GI:328350095; GOA:F2QNR2; UniProtKB/TrEMBL:F2QNR2		protein motif:KOG:Dimethylglycine dehydrogenase precursor	1.5.99.2	normal	614480..616576	PP7435_Chr1-0337	F-box/LRR-repeat protein 21	CCA36496.1	GI:328350096; UniProtKB/TrEMBL:F2QNR3		protein motif:KOG:Leucine rich repeat proteins, some proteins contain F-box
438	<>	616592	618448	618886	621753	complement	complement(616592..618448)	PP7435_Chr1-0338	Myb-related protein B	CCA36497.1	GI:328350097; UniProtKB/TrEMBL:F2QNR4	BAS1	protein motif:KOG:Transcription factor, Myb superfamily		normal	618886..621753	PP7435_Chr1-0339	ubiquitin carboxyl-terminal hydrolase 7/11	CCA36498.1	GI:328350098; GOA:F2QNR5; UniProtKB/TrEMBL:F2QNR5	UBP7	protein motif:KOG:Ubiquitin C-terminal hydrolase	3.1.2.15
233	<>	623373	625502	625735	627423	complement	complement(623373..625502)	PP7435_Chr1-0341	Guanine nucleotide-binding protein subunit beta 2	CCA36500.1	GI:328350100; UniProtKB/TrEMBL:F2QNR7		protein motif:KOG:Kelch repeat-containing proteins		normal	625735..627423	PP7435_Chr1-0342	Uncharacterized protein C11E10.04, mitochondrial	CCA36501.1	GI:328350101; UniProtKB/TrEMBL:F2QNR8
165	<>	633493	635115	635280	637584	complement	complement(633493..635115)	PP7435_Chr1-0346	lysyl-tRNA synthetase, class II	CCA36505.1	GI:328350105; GOA:F2QNS2; UniProtKB/TrEMBL:F2QNS2	MSK1	protein motif:KOG:Lysyl-tRNA synthetase (class II)	6.1.1.6	normal	join(635280..635282,635353..637584)	PP7435_Chr1-0347	Protein transport protein sec23	CCA36506.1	GI:328350106; UniProtKB/TrEMBL:F2QNS3		protein motif:KOG:Vesicle coat complex COPII, subunit SEC23
1002	<>	644695	647991	648993	650186	complement	complement(644695..647991)	PP7435_Chr1-0352	Eukaryotic initiation factor 4F subunit p130	CCA36511.1	GI:328350111; UniProtKB/TrEMBL:F2QM64		protein motif:KOG:Translation initiation factor 4F,ribosome/mRNA-bridging subunit (eIF-4G)		normal	648993..650186	PP7435_Chr1-0353	26S protease regulatory subunit 8	CCA36512.1	GI:328350112; UniProtKB/TrEMBL:F2QM65		protein motif:KOG:26S proteasome regulatory complex, ATPase RPT6
370	<>	650211	652244	652614	654955	complement	complement(650211..652244)	PP7435_Chr1-0354	Zinc finger protein 347	CCA36513.1	GI:328350113; UniProtKB/TrEMBL:F2QM66		protein motif:KOG:FOG:Zn-finger		normal	join(652614..654581,654887..654955)	PP7435_Chr1-0355	Zinc finger protein 347	CCA36514.1	GI:328350114; UniProtKB/TrEMBL:F2QM67	CSR1	protein motif:KOG:FOG:Zn-finger
165	<>	656705	658207	658372	659400	complement	complement(656705..658207)	PP7435_Chr1-0357	GTP-binding protein engA	CCA36516.1	GI:328350116; UniProtKB/TrEMBL:F2QM69	NUG1	protein motif:KOG:Nucleolar GTPase		normal	658372..659400	PP7435_Chr1-0358	Transcription initiation factor IIB	CCA36517.1	GI:328350117; UniProtKB/TrEMBL:F2QM70		protein motif:KOG:Transcription initiation factor TFIIB
169	<>	659487	659831	660000	661640	complement	complement(659487..659831)	PP7435_Chr1-0359	Polyadenylate-binding protein, cytoplasmic and nuclear	CCA36518.1	GI:328350118; UniProtKB/TrEMBL:F2QM71		protein motif:KOG:Predicted RNA-binding protein (RRM superfamily)		normal	660000..661640	PP7435_Chr1-0360	ATP-dependent RNA helicase DDX18	CCA36519.1	GI:328350119; UniProtKB/TrEMBL:F2QM72		protein motif:KOG:ATP-dependent RNA helicase pitchoune	3.6.1.-
779	<>	662701	664749	665528	666070	complement	complement(662701..664749)	PP7435_Chr1-0362	Nucleoside Diphosphatase: apyrase (NDPase/NTPase)	CCA36521.1	GI:328350121; UniProtKB/TrEMBL:F2QM74	YND1	protein motif:KOG:Nucleoside phosphatase	3.6.1.5	normal	665528..666070	PP7435_Chr1-0363	Translation machinery-associated protein 20	CCA36522.1	GI:328350122; UniProtKB/TrEMBL:F2QM75		protein motif:KOG:Predicted RNA-binding protein with PUA domain
405	<>	667281	669413	669818	671230	complement	complement(667281..669413)	PP7435_Chr1-0367	U3 small nucleolar RNA-associated protein 8	CCA36524.1	GI:328350124; UniProtKB/TrEMBL:F2QM77	UTP8			normal	669818..671230	PP7435_Chr1-0368	hypothetical protein	CCA36525.1	GI:328350125; UniProtKB/TrEMBL:F2QM78		protein motif:KOG:Putative Xaa-Pro aminopeptidase
146	<>	671259	672851	672997	673683	complement	complement(671259..672851)	PP7435_Chr1-0369	phosphoacetylglucosamine mutase	CCA36526.1	GI:328350126; GOA:F2QM79; UniProtKB/TrEMBL:F2QM79	AGM1	protein motif:KOG:Phosphoglucomutase/phosphomannomutase	5.4.2.3	normal	672997..673683	PP7435_Chr1-0370	Probable endonuclease YGL085W	CCA36527.1	GI:328350127; UniProtKB/TrEMBL:F2QM80		protein motif:KOG:Transcriptional coactivator p100	3.1.-.-
337	<>	673753	675462	675799	678003	complement	complement(673753..675462)	PP7435_Chr1-0371	Glycerol uptake protein 1	CCA36528.1	GI:328350128; UniProtKB/TrEMBL:F2QM81	GUP1	protein motif:KOG:Acyltransferase required for palmitoylation of Hedgehog (Hh) family of secreted signaling proteins		normal	join(675799..676484,676573..676605,676719..678003)	PP7435_Chr1-0372	Gastric triacylglycerol lipase	CCA36529.1	GI:328350129; GOA:F2QM82; UniProtKB/TrEMBL:F2QM82	Lipf	protein motif:KOG:Triglyceride lipase-cholesterol esterase	3.1.1.3
1686	<>	678011	679060	680746	681831	complement	complement(678011..679060)	PP7435_Chr1-0373	Plasminogen-binding protein pgbB	CCA36530.1	GI:328350130; UniProtKB/TrEMBL:F2QM83				normal	680746..681831	PP7435_Chr1-0374	fructose-bisphosphate aldolase variant 1, class II	CCA36531.1	GI:328350131; GOA:F2QM84; UniProtKB/TrEMBL:F2QM84	FBA1	protein motif:KOG:Fructose 1,6-bisphosphate aldolase	4.1.2.13
189	<>	685361	685705	685894	690261	complement	complement(685361..685705)	PP7435_Chr1-0376	Mitochondrial import inner membrane translocase subunit TIM10	CCA36533.1	GI:328350133; UniProtKB/TrEMBL:F2QM86	MRS5	protein motif:KOG:Mitochondrial import inner membrane translocase, subunits TIM10/TIM12		normal	join(685894..685941,686050..690261)	PP7435_Chr1-0377	BTB/POZ domain-containing protein 1	CCA36534.1	GI:328350134; UniProtKB/TrEMBL:F2QM87		protein motif:KOG:Uncharacterized conserved protein, contains ankyrin and BTB/POZ domains
378	<>	690320	691005	691383	694436	complement	complement(join(690320..690579,690873..691005))	PP7435_Chr1-0378	30S ribosomal protein S8	CCA36535.1	GI:328350135; UniProtKB/TrEMBL:F2QM88		protein motif:KOG:40S ribosomal protein S15/S22		normal	join(691383..691418,691473..694436)	PP7435_Chr1-0379	Uncharacterized protein YKL033W	CCA36536.1	GI:328350136; UniProtKB/TrEMBL:F2QM89	TTI1	protein motif:KOG:Uncharacterized conserved protein
438	<>	700942	704625	705063	706052	complement	complement(join(700942..701937,702078..703904, 703969..704625))	PP7435_Chr1-0383	Uncharacterized WD repeat-containing protein alr3466	CCA36540.1	GI:328350140; UniProtKB/TrEMBL:F2QM93	OAC1	protein motif:KOG:Mitochondrial oxaloacetate carrier protein		normal	705063..706052	PP7435_Chr1-0384	Polyadenylate-binding protein 1-like	CCA36541.1	GI:328350141; UniProtKB/TrEMBL:F2QM94	NPL3	protein motif:KOG:RNA-binding protein LARK, contains RRM and retroviral-type Zn-finger domains
189	<>	706427	707923	708112	709701	complement	complement(706427..707923)	PP7435_Chr1-0385	like protein unc-104	CCA36542.1	GI:328350142; UniProtKB/TrEMBL:F2QM95		protein motif:KOG:Kinesin-like protein		normal	708112..709701	PP7435_Chr1-0386	UBX domain-containing protein 2	CCA36543.1	GI:328350143; UniProtKB/TrEMBL:F2QM96		protein motif:KOG:Predicted regulator of the ubiquitin pathway (contains UAS and UBX domains)
1129	<>	709872	710531	711660	712616	complement	complement(709872..710531)	PP7435_Chr1-0387	Uncharacterized membrane protein YDL218W	CCA36544.1	GI:328350144; UniProtKB/TrEMBL:F2QM97				normal	711660..712616	PP7435_Chr1-0388	Chaperone protein dnaJ	CCA36545.1	GI:328350145; UniProtKB/TrEMBL:F2QM98	HLJ1	protein motif:KOG:Molecular chaperone (DnaJ superfamily)
299	<>	712689	716399	716698	717297	complement	complement(712689..716399)	PP7435_Chr1-0389	DNA helicase INO80	CCA36546.1	GI:328350146; UniProtKB/TrEMBL:F2QM99		protein motif:KOG:SNF2 family DNA-dependent ATPase	3.6.1.-	normal	716698..717297	PP7435_Chr1-0390	Regulator of ribosome biosynthesis	CCA36547.1	GI:328350147; UniProtKB/TrEMBL:F2QMA0	RRS1	protein motif:KOG:Regulator of ribosome synthesis
629	<>	724764	726578	727207	727695	complement	complement(724764..726578)	PP7435_Chr1-0394	Zinc transport protein zntB	CCA36551.1	GI:328350151; UniProtKB/TrEMBL:F2QMA4				normal	727207..727695	PP7435_Chr1-0395	Uncharacterized protein YGR053C	CCA36552.1	GI:328350152; UniProtKB/TrEMBL:F2QMA5
425	<>	730767	732224	732649	734502	complement	complement(730767..732224)	PP7435_Chr1-0397	Transcription initiation factor TFIID subunit 6	CCA36554.1	GI:328350154; UniProtKB/TrEMBL:F2QMA7	TAF6	protein motif:KOG:Transcription initiation factor TFIID,subunit TAF6 (also component of histone acetyltransferase SAGA)		normal	732649..734502	PP7435_Chr1-0398	Protein RMD9-like, mitochondrial	CCA36555.1	GI:328350155; UniProtKB/TrEMBL:F2QMA8
1435	<>	738044	739354	740789	742255	complement	complement(738044..739354)	PP7435_Chr1-0402	ubiquinol-cytochrome c reductase core subunit 1	CCA36559.1	GI:328350159; GOA:F2QMB2; UniProtKB/TrEMBL:F2QMB2	COR1	protein motif:KOG:Mitochondrial processing peptidase, beta subunit, and related enzymes (insulinase superfamily)	1.10.2.2	normal	740789..742255	PP7435_Chr1-0403	Uncharacterized protein YLR392C	CCA36560.1	GI:328350160; UniProtKB/TrEMBL:F2QMB3		protein motif:KOG:Thioredoxin binding protein TBP-2/VDUP1
479	<>	757427	759562	760041	762965	complement	complement(757427..759562)	PP7435_Chr1-0413	X-Pro aminopeptidase	CCA36569.1	GI:328350169; UniProtKB/TrEMBL:F2QMC2		protein motif:KOG:Xaa-Pro aminopeptidase	3.4.11.9	normal	760041..762965	PP7435_Chr1-0414	Importin beta-like protein kap111	CCA36570.1	GI:328350170; UniProtKB/TrEMBL:F2QMC3	PDR6	protein motif:KOG:Nuclear transport receptor LGL2 (importin beta superfamily)
180	<>	763025	764890	765070	766217	complement	complement(763025..764890)	PP7435_Chr1-0415	Replication protein A 70 kDa DNA-binding subunit	CCA36571.1	GI:328350171; UniProtKB/TrEMBL:F2QMC4	Rpa1	protein motif:KOG:Single-stranded DNA-binding replication protein A (RPA), large (70 kD) subunit and related ssDNA-binding proteins		normal	join(765070..765541,765583..766217)	PP7435_Chr1-0416	Vegetative incompatibility protein HET-E-1	CCA36572.1	GI:328350172; UniProtKB/TrEMBL:F2QMC5		protein motif:KOG:WD40 repeat-containing protein
537	<>	767220	770885	771422	772648	complement	complement(767220..770885)	PP7435_Chr1-0418	putative membrane protein	CCA36574.1	GI:328350174; UniProtKB/TrEMBL:F2QMC7		protein motif:KOG:P-type ATPase		normal	771422..772648	PP7435_Chr1-0419	Laminin subunit gamma-1	CCA36575.1	GI:328350175; UniProtKB/TrEMBL:F2QMC8		protein motif:KOG:Extracellular matrix glycoprotein Laminin subunits alpha and gamma
445	<>	783444	784715	785160	785984	complement	complement(join(783444..783473,784440..784629, 784681..784715))	PP7435_Chr1-0427	hypothetical protein	CCA36580.1	GI:328350180; UniProtKB/TrEMBL:F2QMD3				normal	785160..785984	PP7435_Chr1-0428	Putative transcription factor sre2	CCA36581.1	GI:328350181; UniProtKB/TrEMBL:F2QMD4		protein motif:KOG:Vesicle coat complex COPII, subunit SEC31
358	<>	786110	789013	789371	789713	complement	complement(786110..789013)	PP7435_Chr1-0429	Protein CWH43	CCA36582.1	GI:328350182; UniProtKB/TrEMBL:F2QMD5		protein motif:KOG:FGF receptor activating protein 1		normal	join(789371..789377,789442..789713)	PP7435_Chr1-0430	hypothetical protein	CCA36583.1	GI:328350183; UniProtKB/TrEMBL:F2QMD6		protein motif:KOG:NADH-ubiquinone oxidoreductase, subunit NDUFB10/PDSW
187	<>	790706	791599	791786	792952	complement	complement(790706..791599)	PP7435_Chr1-0432	UPF0655 protein YCR015C	CCA36585.1	GI:328350185; UniProtKB/TrEMBL:F2QMD8				normal	791786..792952	PP7435_Chr1-0433	putative secreted protein	CCA36586.1	GI:328350186; UniProtKB/TrEMBL:F2QMD9		protein motif:KOG:Aminoacylase ACY1 and related metalloexopeptidases
279	<>	799515	800773	801052	801633	complement	complement(join(799515..799553,799595..800500, 800560..800644,800715..800773))	PP7435_Chr1-0437	hypothetical protein	CCA36590.1	GI:328350190; UniProtKB/TrEMBL:F2QME3				normal	801052..801633	PP7435_Chr1-0438	hypothetical protein	CCA36591.1	GI:328350191; UniProtKB/TrEMBL:F2QME4
64	<>	808650	809573	809637	810716	complement	complement(808650..809573)	PP7435_Chr1-0442	purine-nucleoside phosphorylase	CCA36595.1	GI:328350195; GOA:F2QME8; UniProtKB/TrEMBL:F2QME8		protein motif:KOG:Purine nucleoside phosphorylase	2.4.2.1	normal	join(809637..809714,809847..810716)	PP7435_Chr1-0443	putative secreted protein	CCA36596.1	GI:328350196; UniProtKB/TrEMBL:F2QME9
314	<>	813706	814446	814760	815080	complement	complement(813706..814446)	PP7435_Chr1-0446	Uncharacterized membrane protein YMR126C	CCA36599.1	GI:328350199; UniProtKB/TrEMBL:F2QMF2	DLT1			normal	814760..815080	PP7435_Chr1-0447	hypothetical protein	CCA36600.1	GI:328350200; UniProtKB/TrEMBL:F2QMF3
221	<>	815107	816195	816416	820666	complement	complement(815107..816195)	PP7435_Chr1-0448	Metaxin-like protein C409.19c	CCA36601.1	GI:328350201; UniProtKB/TrEMBL:F2QMF4		protein motif:KOG:Translocase of outer mitochondrial membrane complex, subunit TOM37/Metaxin 1		normal	816416..820666	PP7435_Chr1-0449	MAP kinase kinase kinase win1	CCA36602.1	GI:328350202; GOA:F2QMF5; UniProtKB/TrEMBL:F2QMF5		protein motif:KOG:Extracellular matrix glycoprotein Laminin subunits alpha and gamma	2.7.11.25
1489	<>	822700	823947	825436	827070	complement	complement(822700..823947)	PP7435_Chr1-0451	Polycystic kidney disease protein 1-like 3	CCA36604.1	GI:328350204; UniProtKB/TrEMBL:F2QMF7				normal	825436..827070	PP7435_Chr1-0453	Uncharacterized protein YKL047W	CCA36605.1	GI:328350205; UniProtKB/TrEMBL:F2QMF8		protein motif:KOG:Uncharacterized conserved protein		(tRNA at 824742..824815: )
764	<>	830975	834040	834804	835661	complement	complement(830975..834040)	PP7435_Chr1-0455	Uncharacterized WD repeat-containing protein YPL183C	CCA36607.1	GI:328350207; UniProtKB/TrEMBL:F2QMG0	WDR6	protein motif:KOG:WD-repeat protein WDR6, WD repeat superfamily		normal	834804..835661	PP7435_Chr1-0456	Haloacid dehalogenase-like hydrolase domain-containing protein 3	CCA36608.1	GI:328350208; UniProtKB/TrEMBL:F2QMG1		protein motif:KOG:Predicted hydrolase (HAD superfamily)
240	<>	837336	838298	838538	839746	complement	complement(837336..838298)	PP7435_Chr1-0458	Target of rapamycin complex 1 subunit TCO89	CCA36610.1	GI:328350210; UniProtKB/TrEMBL:F2QMG3				normal	838538..839746	PP7435_Chr1-0459	Glycolytic genes transcriptional activator GCR1	CCA36611.1	GI:328350211; UniProtKB/TrEMBL:F2QMG4	HOT1
163	<>	841675	842847	843010	844284	complement	complement(841675..842847)	PP7435_Chr1-0461	Transcription factor BYE1	CCA36613.1	GI:328350213; UniProtKB/TrEMBL:F2QMG6	CTI6	protein motif:KOG:Predicted transcription factor DATF1,contains PHD and TFS2M domains		normal	843010..844284	PP7435_Chr1-0462	hypothetical protein	CCA36614.1	GI:328350214; UniProtKB/TrEMBL:F2QMG7		protein motif:KOG:N-methyltransferase
450	<>	844356	845837	846287	847132	complement	complement(844356..845837)	PP7435_Chr1-0463	hypothetical protein	CCA36615.1	GI:328350215; UniProtKB/TrEMBL:F2QMG8		protein motif:KOG:Serine/threonine specific protein phosphatase PP1, catalytic subunit		normal	846287..847132	PP7435_Chr1-0464	Nuclear cap-binding protein subunit 2	CCA36616.1	GI:328350216; UniProtKB/TrEMBL:F2QMG9		protein motif:KOG:Nuclear cap-binding protein complex,subunit CBP20 (RRM superfamily)
25	<>	847137	847799	847824	850678	complement	complement(847137..847799)	PP7435_Chr1-0465	peroxiredoxin Q/BCP	CCA36617.1	GI:328350217; GOA:F2QMH0; UniProtKB/TrEMBL:F2QMH0	DOT5	protein motif:KOG:Alkyl hydroperoxide reductase, thiol specific antioxidant and related enzymes	1.11.1.15	normal	join(847824..847862,847914..850622,850673..850678)	PP7435_Chr1-0466	Protein RIF1	CCA36618.1	GI:328350218; UniProtKB/TrEMBL:F2QMH1	RIF1
1037	<>	850856	851563	852600	853391	complement	complement(850856..851563)	PP7435_Chr1-0467	Glutamate racemase	CCA36619.1	GI:328350219; GOA:F2QMH2; UniProtKB/TrEMBL:F2QMH2	DCG1		5.1.1.3	normal	852600..853391	PP7435_Chr1-0468	Protein FUN34	CCA36620.1	GI:328350220; UniProtKB/TrEMBL:F2QMH3
720	<>	856175	857284	858004	861750	complement	complement(856175..857284)	PP7435_Chr1-0470	protein disulfide isomerase family A,member 6	CCA36622.1	GI:328350222; GOA:F2QMH5; UniProtKB/TrEMBL:F2QMH5		protein motif:KOG:Thioredoxin/protein disulfide isomerase	5.3.4.1	normal	858004..861750	PP7435_Chr1-0471	Bud site selection protein RAX2	CCA36623.1	GI:328350223; UniProtKB/TrEMBL:F2QMH6	RAX2
170	<>	861849	863885	864055	864981	complement	complement(861849..863885)	PP7435_Chr1-0472	hypothetical protein	CCA36624.1	GI:328350224; UniProtKB/TrEMBL:F2QMH7				normal	864055..864981	PP7435_Chr1-0473	dCMP deaminase	CCA36625.1	GI:328350225; GOA:F2QMH8; UniProtKB/TrEMBL:F2QMH8	DCD1	protein motif:KOG:Deoxycytidylate deaminase	3.5.4.12
243	<>	867614	867892	868135	869832	complement	complement(join(867614..867633,867694..867892))	PP7435_Chr1-0476	DNA-directed RNA Polymerase II subunit K	CCA36628.1	GI:328350228; GOA:F2QMI1; UniProtKB/TrEMBL:F2QMI1			2.7.7.6	normal	868135..869832	PP7435_Chr1-0477	Pentatricopeptide repeat-containing protein At1g63130, mitochondrial	CCA36629.1	GI:328350229; UniProtKB/TrEMBL:F2QMI2	AEP3	protein motif:KOG:FOG:PPR repeat
195	<>	869888	873742	873937	874626	complement	complement(869888..873742)	PP7435_Chr1-0478	Niemann-Pick C1 protein	CCA36630.1	GI:328350230; UniProtKB/TrEMBL:F2QMI3	NPC1	protein motif:KOG:Cholesterol transport protein (Niemann-Pick C disease protein)		normal	873937..874626	PP7435_Chr1-0479	ubiquinone biosynthesis monooxygenase Coq7	CCA36631.1	GI:328350231; UniProtKB/TrEMBL:F2QMI4	CAT5	protein motif:KOG:DMQ mono-oxygenase/Ubiquinone biosynthesis protein COQ7/CLK-1/CAT5	1.14.13.-
348	<>	875486	876616	876964	877367	complement	complement(875486..876616)	PP7435_Chr1-0481	Protein MTH1	CCA36633.1	GI:328350233; UniProtKB/TrEMBL:F2QMI6				normal	join(876964..876991,877132..877367)	PP7435_Chr1-0482	hypothetical protein	CCA36634.1	GI:328350234; UniProtKB/TrEMBL:F2QMI7		protein motif:KOG:NADH:ubiquinone oxidoreductase, NDUFB7/B18 subunit
976	<>	882136	882972	883948	886398	complement	complement(882136..882972)	PP7435_Chr1-0485	dihydrodipicolinate synthase	CCA36637.1	GI:328350237; GOA:F2QMJ0; UniProtKB/TrEMBL:F2QMJ0	dapA		4.2.1.52	normal	883948..886398	PP7435_Chr1-0486	Flavin carrier protein 1	CCA36638.1	GI:328350238; UniProtKB/TrEMBL:F2QMJ1	FLC3	protein motif:KOG:Glycerol-3-phosphate dehydrogenase/dihydroxyacetone 3-phosphate reductase
311	<>	886439	888870	889181	892753	complement	complement(join(886439..887592,887715..887781, 888277..888870))	PP7435_Chr1-0487	Uncharacterized protein YGL138C	CCA36639.1	GI:328350239; UniProtKB/TrEMBL:F2QMJ2				normal	889181..892753	PP7435_Chr1-0488	Ribosome biogenesis protein BMS1	CCA36640.1	GI:328350240; UniProtKB/TrEMBL:F2QMJ3	BMS1	protein motif:KOG:GTP-binding protein AARP2 involved in 40S ribosome biogenesis
32	<>	892846	893495	893527	896673	complement	complement(join(892846..893399,893477..893495))	PP7435_Chr1-0489	Small COPII coat GTPase SAR1	CCA36641.1	GI:328350241; UniProtKB/TrEMBL:F2QMJ4	SAR1	protein motif:KOG:Vesicle coat complex COPII, GTPase subunit SAR1	3.6.5.-	normal	join(893527..893587,893858..896673)	PP7435_Chr1-0490	Coatomer subunit beta'-2	CCA36642.1	GI:328350242; UniProtKB/TrEMBL:F2QMJ5		protein motif:KOG:Vesicle coat complex COPI, beta' subunit
270	<>	896726	897682	897952	898605	complement	complement(join(896726..896959,897020..897682))	PP7435_Chr1-0491	ribosomal RNA large subunit methyltransferase E	CCA36643.1	GI:328350243; UniProtKB/TrEMBL:F2QMJ6	MRM2	protein motif:KOG:Cell division protein FtsJ	2.1.1.-	normal	897952..898605	PP7435_Chr1-0492	50S ribosomal protein L1	CCA36644.1	GI:328350244; UniProtKB/TrEMBL:F2QMJ7	RPL1	protein motif:KOG:60S ribosomal protein L10A
878	<>	902833	903389	904267	906439	complement	complement(join(902833..903318,903381..903389))	PP7435_Chr1-0495	hypothetical protein	CCA36647.1	GI:328350247; UniProtKB/TrEMBL:F2QMK0				normal	join(904267..904354,904413..906439)	PP7435_Chr1-0496	Large subunit GTPase 1 homolog	CCA36648.1	GI:328350248; UniProtKB/TrEMBL:F2QMK1	LSG1	protein motif:KOG:Predicted GTP-binding protein MMR1	3.6.1.-
138	<>	927209	927826	927964	929196	complement	complement(927209..927826)	PP7435_Chr1-0501	F-type H+transporting ATPase oligomycin sensitivity conferral protein	CCA36653.1	GI:328350253; UniProtKB/TrEMBL:F2QMK6	ATP5	protein motif:KOG:Mitochondrial F1F0-ATP synthase, subunit OSCP/ATP5	3.6.3.14	normal	927964..929196	PP7435_Chr1-0502	54S ribosomal protein RML2, mitochondrial	CCA36654.1	GI:328350254; UniProtKB/TrEMBL:F2QMK7	RML2	protein motif:KOG:Mitochondrial/chloroplast ribosomal protein L2
242	<>	931332	932286	932528	934957	complement	complement(join(931332..932187,932267..932286))	PP7435_Chr1-0505	V-type H+transporting ATPase subunit D	CCA36657.1	GI:328350257; UniProtKB/TrEMBL:F2QML0	VMA8	protein motif:KOG:Vacuolar H+ATPase V1 sector, subunit D	3.6.3.14	normal	932528..934957	PP7435_Chr1-0506	Pre-mRNA-splicing factor SYF1	CCA36658.1	GI:328350258; UniProtKB/TrEMBL:F2QML1		protein motif:KOG:mRNA splicing factor
391	<>	936622	938235	938626	940722	complement	complement(936622..938235)	PP7435_Chr1-0508	putative secreted protein	CCA36660.1	GI:328350260; UniProtKB/TrEMBL:F2QML3				normal	938626..940722	PP7435_Chr1-0509	Uncharacterized WD repeat-containing protein alr3466	CCA36661.1	GI:328350261; UniProtKB/TrEMBL:F2QML4	UTP4	protein motif:KOG:WD40 repeat protein
46	<>	954902	955457	955503	956495	complement	complement(join(954902..955109,955162..955244, 955296..955457))	PP7435_Chr1-0517	Uncharacterized protein C26A3.14c	CCA36669.1	GI:328350269; UniProtKB/TrEMBL:F2QNS7				normal	955503..956495	PP7435_Chr1-0518	Uncharacterized WD repeat-containing protein alr3466	CCA36670.1	GI:328350270; UniProtKB/TrEMBL:F2QNS8	SWD2	protein motif:KOG:Histone H3 (Lys4) methyltransferase complex and RNA cleavage factor II complex, subunit SWD2
1668	<>	961400	962017	963685	964791	complement	complement(join(961400..961943,961989..962017))	PP7435_Chr1-0522	hypothetical protein	CCA36673.1	GI:328350273; UniProtKB/TrEMBL:F2QNT1				normal	963685..964791	PP7435_Chr1-0524	Uncharacterized protein YKL077W	CCA36674.1	GI:328350274; UniProtKB/TrEMBL:F2QNT2				(tRNA at 963029..963101: )
158	<>	974523	975625	975783	977423	complement	complement(join(974523..974567,974627..975625))	PP7435_Chr1-0526	methionyl-tRNA formyltransferase	CCA36676.1	GI:328350276; GOA:F2QNT4; UniProtKB/TrEMBL:F2QNT4	FMT1	protein motif:KOG:Methionyl-tRNA formyltransferase	2.1.2.9	normal	975783..977423	PP7435_Chr1-0527	Probable transporter MCH1	CCA36677.1	GI:328350277; UniProtKB/TrEMBL:F2QNT5		protein motif:KOG:Synaptic vesicle transporter SVOP and related transporters (major facilitator superfamily)
751	<>	984009	984518	985269	986312	complement	complement(984009..984518)	PP7435_Chr1-0532	ubiquinol-cytochrome c reductase subunit 6	CCA36682.1	GI:328350282; GOA:F2QNU0; UniProtKB/TrEMBL:F2QNU0	QCR6	protein motif:KOG:AAA ATPase containing von Willebrand factor type A (vWA) domain	1.10.2.2	normal	985269..986312	PP7435_Chr1-0533	Polyadenylate-binding protein, cytoplasmic and nuclear	CCA36683.1	GI:328350283; UniProtKB/TrEMBL:F2QNU1	SBP1	protein motif:KOG:Polyadenylate-binding protein (RRM superfamily)
1254	<>	992800	994494	995748	996420	complement	complement(992800..994494)	PP7435_Chr1-0536	Y amino acid transporter 2	CCA36686.1	GI:328350286; UniProtKB/TrEMBL:F2QNU4	MUP3	protein motif:KOG:Amino acid transporters		normal	join(995748..995864,995920..996420)	PP7435_Chr1-0537	hypothetical protein	CCA36687.1	GI:328350287; UniProtKB/TrEMBL:F2QNU5
345	<>	1001591	1002988	1003333	1004298	complement	complement(1001591..1002988)	PP7435_Chr1-0541	Nuclear mRNA export protein THP1	CCA36691.1	GI:328350291; UniProtKB/TrEMBL:F2QNU9	THP1	protein motif:KOG:Transcription-associated recombination protein - Thp1p		normal	1003333..1004298	PP7435_Chr1-0542	Immunoglobulin A1 protease	CCA36692.1	GI:328350292; UniProtKB/TrEMBL:F2QNV0		protein motif:KOG:FOG:Ankyrin repeat	3.4.24.13
404	<>	1005181	1006125	1006529	1007512	complement	complement(1005181..1006125)	PP7435_Chr1-0543	tRNA (guanine-N(1)-)-methyltransferase	CCA36693.1	GI:328350293; GOA:F2QNV1; UniProtKB/TrEMBL:F2QNV1		protein motif:KOG:Uncharacterized conserved protein	2.1.1.31	normal	1006529..1007512	PP7435_Chr1-0544	Vacuolar integral membrane protein YDR352W	CCA36694.1	GI:328350294; UniProtKB/TrEMBL:F2QNV2		protein motif:KOG:Predicted membrane protein
406	<>	1012568	1012925	1013331	1014638	complement	complement(join(1012568..1012708,1012761..1012925))	PP7435_Chr1-0547	hypothetical protein	CCA36697.1	GI:328350297; UniProtKB/TrEMBL:F2QNV5				normal	1013331..1014638	PP7435_Chr1-0548	Zinc finger and SCAN domain-containing protein 2	CCA36698.1	GI:328350298; UniProtKB/TrEMBL:F2QNV6	PIB2	protein motif:KOG:Smad anchor for receptor activation
140	<>	1017016	1020045	1020185	1022152	complement	complement(1017016..1020045)	PP7435_Chr1-0551	putative SNF2 family helicase/ATPase	CCA36701.1	GI:328350301; GOA:F2QNV9; UniProtKB/TrEMBL:F2QNV9		protein motif:KOG:SNF2 family DNA-dependent ATPase	3.6.1.3	normal	join(1020185..1021183,1021448..1022152)	PP7435_Chr1-0552	X-linked retinitis pigmentosa GTPase regulator	CCA36702.1	GI:328350302; UniProtKB/TrEMBL:F2QNW0	RPGR	protein motif:KOG:FOG:RCC1 domain
311	<>	1024496	1026382	1026693	1027492	complement	complement(1024496..1026382)	PP7435_Chr1-0554	DNA topoisomerase III	CCA36704.1	GI:328350304; GOA:F2QNW2; UniProtKB/TrEMBL:F2QNW2	TOP3	protein motif:KOG:DNA topoisomerase III alpha	5.99.1.2	normal	join(1026693..1027426,1027474..1027492)	PP7435_Chr1-0555	lipoyl(octanoyl) transferase	CCA36705.1	GI:328350305; GOA:F2QNW3; UniProtKB/TrEMBL:F2QNW3	LAB2	protein motif:KOG:Lipoyltransferase	2.3.1.181
329	<>	1027514	1029916	1030245	1033541	complement	complement(1027514..1029916)	PP7435_Chr1-0556	SWR1-complex protein 3	CCA36706.1	GI:328350306; UniProtKB/TrEMBL:F2QNW4		protein motif:KOG:FOG:Immunoglobin and related proteins		normal	1030245..1033541	PP7435_Chr1-0557	Structural maintenance of chromosomes protein 5	CCA36707.1	GI:328350307; UniProtKB/TrEMBL:F2QNW5	SMC5	protein motif:KOG:Structural maintenance of chromosome protein SMC5/Spr18, SMC superfamily
556	<>	1034431	1035919	1036475	1037404	complement	complement(join(1034431..1035846,1035902..1035919))	PP7435_Chr1-0559	Mitochondrial inheritance component MDM10	CCA36709.1	GI:328350309; UniProtKB/TrEMBL:F2QNW7				normal	1036475..1037404	PP7435_Chr1-0560	Sporulation-specific protein SPO7	CCA36710.1	GI:328350310; UniProtKB/TrEMBL:F2QNW8	SPO7
574	<>	1041320	1041865	1042439	1042975	complement	complement(1041320..1041865)	PP7435_Chr1-0563	hypothetical protein	CCA36713.1	GI:328350313; UniProtKB/TrEMBL:F2QNX1				normal	1042439..1042975	PP7435_Chr1-0564	hypothetical protein	CCA36714.1	GI:328350314; UniProtKB/TrEMBL:F2QNX2
256	<>	1043085	1044188	1044444	1047566	complement	complement(1043085..1044188)	PP7435_Chr1-0565	Developmentally-regulated GTP-binding protein 1	CCA36715.1	GI:328350315; UniProtKB/TrEMBL:F2QNX3		protein motif:KOG:GTP-binding protein DRG1 (ODN superfamily)		normal	1044444..1047566	PP7435_Chr1-0566	Translation initiation factor IF-2	CCA36716.1	GI:328350316; UniProtKB/TrEMBL:F2QNX4		protein motif:KOG:Translation initiation factor 5B (eIF-5B)
206	<>	1047606	1052516	1052722	1053051	complement	complement(1047606..1052516)	PP7435_Chr1-0567	Uncharacterized protein C1D4.14	CCA36717.1	GI:328350317; UniProtKB/TrEMBL:F2QNX5	RLR1	protein motif:KOG:KEKE-like motif-containing transcription regulator (Rlr1)/suppressor of sin4		normal	join(1052722..1052724,1052785..1053051)	PP7435_Chr1-0568	Splicing factor 3B subunit 5	CCA36718.1	GI:328350318; UniProtKB/TrEMBL:F2QNX6		protein motif:KOG:Uncharacterized conserved protein
661	<>	1053105	1053929	1054590	1056023	complement	complement(1053105..1053929)	PP7435_Chr1-0569	putative membrane protein	CCA36719.1	GI:328350319; UniProtKB/TrEMBL:F2QNX7				normal	1054590..1056023	PP7435_Chr1-0570	Extended synaptotagmin-2	CCA36720.1	GI:328350320; UniProtKB/TrEMBL:F2QNX8		protein motif:KOG:Uncharacterized conserved protein, contains GRAM domain
173	<>	1057412	1058134	1058307	1059034	complement	complement(1057412..1058134)	PP7435_Chr1-0573	Cell polarity protein alp11	CCA36723.1	GI:328350323; UniProtKB/TrEMBL:F2QNY1	ALF1	protein motif:KOG:Alpha-tubulin folding cofactor B		normal	join(1058307..1058315,1058524..1058779,1058829..1059034)	PP7435_Chr1-0574	U6 snRNA-associated Sm-like protein LSm7	CCA36724.1	GI:328350324; UniProtKB/TrEMBL:F2QNY2	Lsm7	protein motif:KOG:Small Nuclear ribonucleoprotein splicing factor
70	<>	1068217	1068885	1068955	1070178	complement	complement(1068217..1068885)	PP7435_Chr1-0581	peptidyl-prolyl cis-trans isomerase B (cyclophilin B)	CCA36730.1	GI:328350330; GOA:F2QNY8; UniProtKB/TrEMBL:F2QNY8	PPIB	protein motif:KOG:Cyclophilin type peptidyl-prolyl cis-trans isomerase	5.2.1.8	normal	join(1068955..1069041,1069093..1070178)	PP7435_Chr1-0582	type II cuticular Hb4	CCA36731.1	GI:328350331; UniProtKB/TrEMBL:F2QNY9	JNM1	protein motif:KOG:Myosin class V heavy chain
222	<>	1077097	1077621	1077843	1078355	complement	complement(join(1077097..1077443,1077515..1077541, 1077597..1077621))	PP7435_Chr1-0585	Probable Golgi transport protein 1	CCA36734.1	GI:328350334; UniProtKB/TrEMBL:F2QNZ2	GOT1	protein motif:KOG:Ferric reductase-like proteins		normal	1077843..1078355	PP7435_Chr1-0586	Transcription elongation factor SPT5	CCA36735.1	GI:328350335; UniProtKB/TrEMBL:F2QNZ3		protein motif:KOG:Vacuolar sorting protein VPS1, dynamin, and related proteins
42	<>	1078573	1079740	1079782	1081083	complement	complement(join(1078573..1078659,1079627..1079740))	PP7435_Chr1-0587	hypothetical protein	CCA36736.1	GI:328350336; UniProtKB/TrEMBL:F2QNZ4				normal	1079782..1081083	PP7435_Chr1-0588	hypothetical protein	CCA36737.1	GI:328350337; UniProtKB/TrEMBL:F2QNZ5		protein motif:KOG:M-phase inducer phosphatase
232	<>	1081129	1081533	1081765	1082463	complement	complement(1081129..1081533)	PP7435_Chr1-0589	mitochondrial inner membrane protease subunit 2	CCA36738.1	GI:328350338; UniProtKB/TrEMBL:F2QNZ6		protein motif:KOG:Mitochondrial inner membrane protease,subunit IMP2	3.4.-.-	normal	1081765..1082463	PP7435_Chr1-0590	Copper chaperone for superoxide dismutase	CCA36739.1	GI:328350339; UniProtKB/TrEMBL:F2QNZ7	CCS	protein motif:KOG:Copper chaperone for superoxide dismutase
435	<>	1083875	1084513	1084948	1085817	complement	complement(1083875..1084513)	PP7435_Chr1-0593	Histone-lysine N-methyltransferase MLL3	CCA36742.1	GI:328350342; GOA:F2QP00; UniProtKB/TrEMBL:F2QP00			2.1.1.43	normal	1084948..1085817	PP7435_Chr1-0594	6-phosphogluconolactonase	CCA36743.1	GI:328350343; GOA:F2QP01; UniProtKB/TrEMBL:F2QP01	SOL1	protein motif:KOG:6-phosphogluconolactonase - like protein	3.1.1.31
498	<>	1098498	1098746	1099244	1100728	complement	complement(1098498..1098746)	PP7435_Chr1-0601	40S ribosomal protein S27	CCA36750.1	GI:328350350; UniProtKB/TrEMBL:F2QP08		protein motif:KOG:40s ribosomal protein S27		normal	1099244..1100728	PP7435_Chr1-0602	Uncharacterized transporter C11D3.18C	CCA36751.1	GI:328350351; UniProtKB/TrEMBL:F2QP09	THI73	protein motif:KOG:Permease of the major facilitator superfamily
356	<>	1111559	1112785	1113141	1114577	complement	complement(1111559..1112785)	PP7435_Chr1-0610	Suppressor of SWI4 1 homolog	CCA36759.1	GI:328350359; UniProtKB/TrEMBL:F2QP17		protein motif:KOG:RNA-binding protein required for 60S ribosomal subunit biogenesis		normal	1113141..1114577	PP7435_Chr1-0611	ATP-dependent RNA helicase	CCA36760.1	GI:328350360; UniProtKB/TrEMBL:F2QP18	RRP3	protein motif:KOG:ATP-dependent RNA helicase	3.6.1.-
526	<>	1120248	1121624	1122150	1122605	complement	complement(1120248..1121624)	PP7435_Chr1-0614	hypothetical protein	CCA36763.1	GI:328350363; UniProtKB/TrEMBL:F2QP21		protein motif:KOG:F-box protein JEMMA and related proteins with JmjC, PHD, F-box and LRR domains		normal	1122150..1122605	PP7435_Chr1-0615	37S ribosomal protein rsm18, mitochondrial	CCA36764.1	GI:328350364; UniProtKB/TrEMBL:F2QP22		protein motif:KOG:Mitochondrial/chloroplast ribosomal protein S18
478	<>	1124356	1125672	1126150	1126811	complement	complement(1124356..1125672)	PP7435_Chr1-0617	Protein LDB17	CCA36766.1	GI:328350366; UniProtKB/TrEMBL:F2QP24		protein motif:KOG:Coeffector of mDia Rho GTPase, regulates actin polymerization and cell adhesion turnover		normal	join(1126150..1126715,1126778..1126811)	PP7435_Chr1-0618	hypothetical protein	CCA36767.1	GI:328350367; UniProtKB/TrEMBL:F2QP25
479	<>	1126923	1128248	1128727	1130838	complement	complement(1126923..1128248)	PP7435_Chr1-0619	26S proteasome non-ATPase regulatory subunit 12	CCA36768.1	GI:328350368; UniProtKB/TrEMBL:F2QP26		protein motif:KOG:26S proteasome regulatory complex, subunit RPN5/PSMD12		normal	1128727..1130838	PP7435_Chr1-0620	High-affinity glucose transporter RGT2	CCA36769.1	GI:328350369; UniProtKB/TrEMBL:F2QP27	SNF3	protein motif:KOG:Predicted transporter (major facilitator superfamily)
617	<>	1133245	1136109	1136726	1137817	complement	complement(1133245..1136109)	PP7435_Chr1-0623	ubiquitin conjugation factor E4 B	CCA36772.1	GI:328350372; GOA:F2QP30; UniProtKB/TrEMBL:F2QP30	UFD2	protein motif:KOG:Ubiquitin fusion degradation protein-2	6.3.2.19	normal	join(1136726..1136788,1136867..1137817)	PP7435_Chr1-0624	R3H domain-containing protein 2	CCA36773.1	GI:328350373; UniProtKB/TrEMBL:F2QP31	RBS1	protein motif:KOG:mRNA-binding protein Encore
797	<>	1137972	1138571	1139368	1139958	complement	complement(1137972..1138571)	PP7435_Chr1-0625	Rho GDP-dissociation inhibitor 3	CCA36774.1	GI:328350374; UniProtKB/TrEMBL:F2QP32	RDI1	protein motif:KOG:Rho GDP-dissociation inhibitor		normal	1139368..1139958	PP7435_Chr1-0627	Probable allantoinase 1	CCA36775.1	GI:328350375; GOA:F2QP33; UniProtKB/TrEMBL:F2QP33			3.5.2.5	(tRNA at 1138692..1138762: )
928	<>	1139982	1141040	1141968	1142657	complement	complement(1139982..1141040)	PP7435_Chr1-0628	protein phosphatase 2 (formerly 2A),catalytic subunit	CCA36776.1	GI:328350376; GOA:F2QP34; UniProtKB/TrEMBL:F2QP34		protein motif:KOG:Serine/threonine protein phosphatase 2A,catalytic subunit	3.1.3.16	normal	1141968..1142657	PP7435_Chr1-0629	hypothetical protein	CCA36777.1	GI:328350377; UniProtKB/TrEMBL:F2QP35
245	<>	1145622	1146533	1146778	1147824	complement	complement(1145622..1146533)	PP7435_Chr1-0631	Uncharacterized protein YDL183C	CCA36779.1	GI:328350379; UniProtKB/TrEMBL:F2QP37		protein motif:KOG:Uncharacterized conserved protein		normal	1146778..1147824	PP7435_Chr1-0632	Uncharacterized membrane protein YDL133W	CCA36780.1	GI:328350380; UniProtKB/TrEMBL:F2QP38
1660	<>	1156510	1156764	1158424	1159386	complement	complement(1156510..1156764)	PP7435_Chr1-0636	ATPase-stabilizing factor 9 kDa, mitochondrial	CCA36784.1	GI:328350384; UniProtKB/TrEMBL:F2QP42	INH1			normal	1158424..1159386	PP7435_Chr1-0637	Uncharacterized WD repeat-containing protein alr3466	CCA36785.1	GI:328350385; UniProtKB/TrEMBL:F2QP43		protein motif:KOG:U5 snRNP-specific protein-like factor and related proteins
705	<>	1159408	1162917	1163622	1164725	complement	complement(1159408..1162917)	PP7435_Chr1-0638	hypothetical protein	CCA36786.1	GI:328350386; UniProtKB/TrEMBL:F2QP44		protein motif:KOG:SNF2 family DNA-dependent ATPase		normal	1163622..1164725	PP7435_Chr1-0639	fructose-bisphosphate aldolase, class II	CCA36787.1	GI:328350387; GOA:F2QP45; UniProtKB/TrEMBL:F2QP45	FBA2	protein motif:KOG:Fructose 1,6-bisphosphate aldolase	4.1.2.13
1689	<>	1164752	1166731	1168420	1168803	complement	complement(1164752..1166731)	PP7435_Chr1-0640	Uncharacterized protein YNL144C	CCA36788.1	GI:328350388; UniProtKB/TrEMBL:F2QP46		protein motif:KOG:FOG:Reverse transcriptase		normal	1168420..1168803	PP7435_Chr1-0642	ubiquinol-cytochrome c reductase subunit 7	CCA36789.1	GI:328350389; GOA:F2QP47; UniProtKB/TrEMBL:F2QP47	QCR7	protein motif:KOG:Ubiquinol cytochrome c reductase, subunit QCR7	1.10.2.2	(rRNA at 1167680..1167796: 8S ribosomal RNA)
410	<>	1168851	1169858	1170268	1171437	complement	complement(1168851..1169858)	PP7435_Chr1-0643	hypothetical protein	CCA36790.1	GI:328350390; UniProtKB/TrEMBL:F2QP48				normal	1170268..1171437	PP7435_Chr1-0644	type II pantothenate kinase	CCA36791.1	GI:328350391; GOA:F2QP49; UniProtKB/TrEMBL:F2QP49		protein motif:KOG:Pantothenate kinase PanK and related proteins	2.7.1.33
364	<>	1171442	1172134	1172498	1173589	complement	complement(join(1171442..1171959,1172011..1172134))	PP7435_Chr1-0645	Laminin subunit beta-1	CCA36792.1	GI:328350392; UniProtKB/TrEMBL:F2QP50		protein motif:KOG:Extracellular matrix glycoprotein Laminin subunit beta		normal	1172498..1173589	PP7435_Chr1-0646	hypothetical protein	CCA36793.1	GI:328350393; UniProtKB/TrEMBL:F2QP51
1158	<>	1176088	1176975	1178133	1179743	complement	complement(1176088..1176975)	PP7435_Chr1-0648	Histone-lysine N-methyltransferase SETDB1-A	CCA36795.1	GI:328350395; GOA:F2QP53; UniProtKB/TrEMBL:F2QP53			2.1.1.43	normal	1178133..1179743	PP7435_Chr1-0649	Chorismate synthase	CCA36796.1	GI:328350396; GOA:F2QP54; UniProtKB/TrEMBL:F2QP54			4.2.3.5
220	<>	1179764	1182940	1183160	1183411	complement	complement(1179764..1182940)	PP7435_Chr1-0650	Myosin-XVIIIa	CCA36797.1	GI:328350397; UniProtKB/TrEMBL:F2QP55		protein motif:KOG:Rho/Rac1-interacting serine/threonine kinase Citron		normal	1183160..1183411	PP7435_Chr1-0651	UPF0327 protein AFR743W	CCA36798.1	GI:328350398; UniProtKB/TrEMBL:F2QP56
103	<>	1183750	1184079	1184182	1185126	complement	complement(1183750..1184079)	PP7435_Chr1-0652	hypothetical protein	CCA36799.1	GI:328350399; UniProtKB/TrEMBL:F2QP57				normal	1184182..1185126	PP7435_Chr1-0653	Ribosomal RNA assembly protein KRR1	CCA36800.1	GI:328350400; UniProtKB/TrEMBL:F2QP58	KRR1	protein motif:KOG:rRNA processing protein
213	<>	1188923	1189672	1189885	1191744	complement	complement(1188923..1189672)	PP7435_Chr1-0656	Essential for mitotic growth 1	CCA36803.1	GI:328350403; UniProtKB/TrEMBL:F2QP61		protein motif:KOG:Protein required for 18S rRNA maturation and 40S ribosome biogenesis		normal	1189885..1191744	PP7435_Chr1-0657	DNA damage checkpoint protein LCD1	CCA36804.1	GI:328350404; UniProtKB/TrEMBL:F2QP62
340	<>	1191808	1192221	1192561	1196441	complement	complement(join(1191808..1192055,1192215..1192221))	PP7435_Chr1-0658	60S ribosomal protein L37	CCA36805.1	GI:328350405; UniProtKB/TrEMBL:F2QP63		protein motif:KOG:60S ribosomal protein L37		normal	join(1192561..1193695,1193859..1195214,1195374..1195423, 1195572..1196441)	PP7435_Chr1-0659	Transcription factor TOS4	CCA36806.1	GI:328350406; UniProtKB/TrEMBL:F2QP64	PSP1	protein motif:KOG:Uncharacterized protein PSP1 (suppressor of DNA polymerase alpha mutations in yeast)
2418	<>	1200368	1201981	1204399	1205292	complement	complement(1200368..1201981)	PP7435_Chr1-0661	Lysine-specific permease	CCA36808.1	GI:328350408; UniProtKB/TrEMBL:F2QP66	LYP1	protein motif:KOG:Amino acid transporters		normal	1204399..1205292	PP7435_Chr1-0662	60S ribosomal protein L5-B	CCA36809.1	GI:328350409; UniProtKB/TrEMBL:F2QP67		protein motif:KOG:60S ribosomal protein L5
703	<>	1209155	1209847	1210550	1211617	complement	complement(1209155..1209847)	PP7435_Chr1-0664	hypothetical protein	CCA36811.1	GI:328350411; UniProtKB/TrEMBL:F2QP69				normal	1210550..1211617	PP7435_Chr1-0667	Protein STE50	CCA36812.1	GI:328350412; UniProtKB/TrEMBL:F2QP70		protein motif:KOG:Scaffold protein Shank and related SAM domain proteins		(tRNA at 1210067..1210138: )(tRNA at 1210295..1210366: )
596	<>	1211715	1213034	1213630	1215012	complement	complement(join(1211715..1212719,1212765..1213034))	PP7435_Chr1-0668	Ribosomal RNA-processing protein 7 homolog A	CCA36813.1	GI:328350413; UniProtKB/TrEMBL:F2QP71	RRP7	protein motif:KOG:rRNA processing protein RRP7		normal	1213630..1215012	PP7435_Chr1-0669	Protein SLF1	CCA36814.1	GI:328350414; UniProtKB/TrEMBL:F2QP72		protein motif:KOG:RNA-binding protein LARP/SRO9 and related La domain proteins
452	<>	1215260	1215937	1216389	1218050	complement	complement(1215260..1215937)	PP7435_Chr1-0670	Peroxisomal membrane protein 4	CCA36815.1	GI:328350415; UniProtKB/TrEMBL:F2QP73	PMP4			normal	1216389..1218050	PP7435_Chr1-0671	Autophagy-related protein 22-2	CCA36816.1	GI:328350416; UniProtKB/TrEMBL:F2QP74
567	<>	1218145	1219719	1220286	1221401	complement	complement(1218145..1219719)	PP7435_Chr1-0672	Uncharacterized transporter YLR004C	CCA36817.1	GI:328350417; UniProtKB/TrEMBL:F2QP75		protein motif:KOG:Permease of the major facilitator superfamily		normal	1220286..1221401	PP7435_Chr1-0673	Putative glycosyl hydrolase yteR	CCA36818.1	GI:328350418; UniProtKB/TrEMBL:F2QP76			3.2.1.-
571	<>	1223024	1224097	1224668	1225879	complement	complement(1223024..1224097)	PP7435_Chr1-0675	hypothetical protein	CCA36820.1	GI:328350420; UniProtKB/TrEMBL:F2QP78		protein motif:KOG:Alcohol dehydrogenase, class V		normal	1224668..1225879	PP7435_Chr1-0676	similar to S. cerevisiae Longevity-assurance proteins LAG1 and LAC1 involved in ceramide biosynthesis	CCA36821.1	GI:328350421; GOA:F2QP79; UniProtKB/TrEMBL:F2QP79	LAG1	protein motif:KOG:Protein transporter of the TRAM (translocating chain-associating membrane) superfamily	2.3.1.24
245	<>	1226695	1227819	1228064	1228993	complement	complement(1226695..1227819)	PP7435_Chr1-0678	Uncharacterized protein YGR111W	CCA36823.1	GI:328350423; UniProtKB/TrEMBL:F2QP81	LYC1			normal	1228064..1228993	PP7435_Chr1-0679	hypothetical protein	CCA36824.1	GI:328350424; UniProtKB/TrEMBL:F2QP82		protein motif:KOG:Aldo/keto reductase family proteins
429	<>	1231615	1236618	1237047	1237757	complement	complement(1231615..1236618)	PP7435_Chr1-0681	E3 ubiquitin-protein ligase TRIP12	CCA36826.1	GI:328350426; GOA:F2QMM1; UniProtKB/TrEMBL:F2QMM1	UFD4	protein motif:KOG:Putative ubiquitin fusion degradation protein	6.3.2.19	normal	1237047..1237757	PP7435_Chr1-0682	mRNA turnover protein 4 homolog	CCA36827.1	GI:328350427; UniProtKB/TrEMBL:F2QMM2	MRT4	protein motif:KOG:Protein involved in mRNA turnover
556	<>	1239636	1241213	1241769	1242593	complement	complement(join(1239636..1240845,1240921..1241213))	PP7435_Chr1-0684	sporulation-specific protein 1	CCA36829.1	GI:328350429; UniProtKB/TrEMBL:F2QMM4	SPS1	protein motif:KOG:Serine/threonine protein kinase	2.7.11.1	normal	1241769..1242593	PP7435_Chr1-0687	ribonuclease HI	CCA36830.1	GI:328350430; GOA:F2QMM5; UniProtKB/TrEMBL:F2QMM5	rnh1	protein motif:KOG:Ribonuclease H	3.1.26.4	(tRNA at 1241320..1241391: )(tRNA at 1241578..1241648: )
242	<>	1242672	1243825	1244067	1247090	complement	complement(join(1242672..1243724,1243823..1243825))	PP7435_Chr1-0688	Ubiquitin fusion degradation protein 1	CCA36831.1	GI:328350431; UniProtKB/TrEMBL:F2QMM6	UFD1	protein motif:KOG:Ubiquitin fusion-degradation protein		normal	1244067..1247090	PP7435_Chr1-0689	Transcription factor tau subunit sfc4	CCA36832.1	GI:328350432; UniProtKB/TrEMBL:F2QMM7	TFC4	protein motif:KOG:RNA polymerase III transcription factor TFIIIC
822	<>	1248031	1249137	1249959	1250699	complement	complement(1248031..1249137)	PP7435_Chr1-0691	hypothetical protein	CCA36834.1	GI:328350434; UniProtKB/TrEMBL:F2QMM9				normal	1249959..1250699	PP7435_Chr1-0692	Retrograde regulation protein 3	CCA36835.1	GI:328350435; UniProtKB/TrEMBL:F2QMN0	RTG1	protein motif:KOG:Helix loop helix transcription factor EB
220	<>	1254158	1255720	1255940	1259854	complement	complement(1254158..1255720)	PP7435_Chr1-0695	NAD-dependent histone deacetylase SIR2	CCA36838.1	GI:328350438; UniProtKB/TrEMBL:F2QMN3		protein motif:KOG:Sirtuin 5 and related class III sirtuins (SIR2 family)	3.5.1.-	normal	join(1255940..1256114,1256225..1256297,1256358..1257536, 1257943..1259854)	PP7435_Chr1-0696	Cell division control protein 45 homolog	CCA36839.1	GI:328350439; UniProtKB/TrEMBL:F2QMN4		protein motif:KOG:CDC45 (cell division cycle 45)-like protein
749	<>	1260680	1262828	1263577	1264353	complement	complement(join(1260680..1261019,1261169..1261247, 1261331..1262828))	PP7435_Chr1-0697	hypothetical protein	CCA36840.1	GI:328350440; UniProtKB/TrEMBL:F2QMN5		protein motif:KOG:3'-5' exonuclease		normal	1263577..1264353	PP7435_Chr1-0698	Uncharacterized protein YCR010C	CCA36841.1	GI:328350441; UniProtKB/TrEMBL:F2QMN6
2414	<>	1264877	1266487	1268901	1269896	complement	complement(1264877..1266487)	PP7435_Chr1-0699	yapsin 1	CCA36842.1	GI:328350442; UniProtKB/TrEMBL:F2QMN7	Ctse	protein motif:KOG:Aspartyl protease	3.4.23.41	normal	1268901..1269896	PP7435_Chr1-0700	Cortexillin-2	CCA36843.1	GI:328350443; UniProtKB/TrEMBL:F2QMN8	HAC1	protein motif:KOG:Myosin class II heavy chain
438	<>	1272887	1273693	1274131	1274538	complement	complement(1272887..1273693)	PP7435_Chr1-0703	Uncharacterized protein YMR157C	CCA36846.1	GI:328350446; UniProtKB/TrEMBL:F2QMP1				normal	1274131..1274538	PP7435_Chr1-0704	30S ribosomal protein S8	CCA36847.1	GI:328350447; UniProtKB/TrEMBL:F2QMP2
456	<>	1280627	1282282	1282738	1284771	complement	complement(1280627..1282282)	PP7435_Chr1-0709	asparaginyl-tRNA synthetase	CCA36852.1	GI:328350452; GOA:F2QMP7; UniProtKB/TrEMBL:F2QMP7		protein motif:KOG:Asparaginyl-tRNA synthetase	6.1.1.22	normal	1282738..1284771	PP7435_Chr1-0710	prolyl-tRNA synthetase	CCA36853.1	GI:328350453; GOA:F2QMP8; UniProtKB/TrEMBL:F2QMP8		protein motif:KOG:Prolyl-tRNA synthetase	6.1.1.15
609	<>	1286631	1289492	1290101	1291711	complement	complement(1286631..1289492)	PP7435_Chr1-0712	chitin synthase	CCA36855.1	GI:328350455; GOA:F2QMQ0; UniProtKB/TrEMBL:F2QMQ0	CHS2	protein motif:KOG:Chitin synthase/hyaluronan synthase (glycosyltransferases)	2.4.1.16	normal	1290101..1291711	PP7435_Chr1-0713	oxalyl-CoA decarboxylase	CCA36856.1	GI:328350456; GOA:F2QMQ1; UniProtKB/TrEMBL:F2QMQ1	oxc	protein motif:KOG:Thiamine pyrophosphate-requiring enzyme	4.1.1.8
342	<>	1291719	1293692	1294034	1296301	complement	complement(1291719..1293692)	PP7435_Chr1-0714	hypothetical protein	CCA36857.1	GI:328350457; UniProtKB/TrEMBL:F2QMQ2		protein motif:KOG:Type I phosphodiesterase/nucleotide pyrophosphatase		normal	1294034..1296301	PP7435_Chr1-0715	hypothetical protein	CCA36858.1	GI:328350458; UniProtKB/TrEMBL:F2QMQ3
901	<>	1296312	1297238	1298139	1302692	complement	complement(1296312..1297238)	PP7435_Chr1-0716	histidinol-phosphatase (PHP family)	CCA36859.1	GI:328350459; GOA:F2QMQ4; UniProtKB/TrEMBL:F2QMQ4	HIS2		3.1.3.15	normal	1298139..1302692	PP7435_Chr1-0717	ABC transporter CDR4	CCA36860.1	GI:328350460; UniProtKB/TrEMBL:F2QMQ5	CDR4	protein motif:KOG:Pleiotropic drug resistance proteins (PDR1-15), ABC superfamily
204	<>	1304470	1306488	1306692	1307582	complement	complement(1304470..1306488)	PP7435_Chr1-0719	Spindle pole body assembly component MPS3	CCA36862.1	GI:328350462; UniProtKB/TrEMBL:F2QMQ7		protein motif:KOG:Microtubule-associated proteins		normal	1306692..1307582	PP7435_Chr1-0720	Calcium-binding mitochondrial carrier protein SCaMC-1	CCA36863.1	GI:328350463; UniProtKB/TrEMBL:F2QMQ8	YMC3	protein motif:KOG:Mitochondrial ADP/ATP carrier proteins
147	<>	1307608	1308114	1308261	1310510	complement	complement(1307608..1308114)	PP7435_Chr1-0721	Uncharacterized protein YJR012C	CCA36864.1	GI:328350464; UniProtKB/TrEMBL:F2QMQ9				normal	1308261..1310510	PP7435_Chr1-0722	Protein FYV8	CCA36865.1	GI:328350465; UniProtKB/TrEMBL:F2QMR0		protein motif:KOG:Myosin class II heavy chain
1544	<>	1315274	1317238	1318782	1319315	complement	complement(1315274..1317238)	PP7435_Chr1-0725	hypothetical protein	CCA36868.1	GI:328350468; UniProtKB/TrEMBL:F2QMR3				normal	1318782..1319315	PP7435_Chr1-0726	Uncharacterized protein YIL057C	CCA36869.1	GI:328350469; UniProtKB/TrEMBL:F2QMR4
256	<>	1324583	1324918	1325174	1326493	complement	complement(join(1324583..1324698,1324767..1324852, 1324902..1324918))	PP7435_Chr1-0729	Vacuolar ATPase assembly integral membrane protein VMA21	CCA36872.1	GI:328350472; UniProtKB/TrEMBL:F2QMR7				normal	1325174..1326493	PP7435_Chr1-0730	delta14-sterol reductase	CCA36873.1	GI:328350473; GOA:F2QMR8; UniProtKB/TrEMBL:F2QMR8	Lbr	protein motif:KOG:Sterol reductase/lamin B receptor	1.3.1.70
120	<>	1326532	1327305	1327425	1328240	complement	complement(1326532..1327305)	PP7435_Chr1-0731	Uncharacterized protein YGR106C	CCA36874.1	GI:328350474; UniProtKB/TrEMBL:F2QMR9				normal	1327425..1328240	PP7435_Chr1-0732	putative secreted protein	CCA36875.1	GI:328350475; UniProtKB/TrEMBL:F2QMS0
261	<>	1329644	1331046	1331307	1332287	complement	complement(join(1329644..1330318,1330366..1330396, 1330457..1331046))	PP7435_Chr1-0733	Uncharacterized protein YDR476C	CCA36876.1	GI:328350476; UniProtKB/TrEMBL:F2QMS1	LOC1			normal	1331307..1332287	PP7435_Chr1-0734	Pre-mRNA-splicing factor RBM22	CCA36877.1	GI:328350477; UniProtKB/TrEMBL:F2QMS2	ECM2	protein motif:KOG:Predicted RNA-binding protein (RRM superfamily)
448	<>	1335369	1336727	1337175	1337996	complement	complement(1335369..1336727)	PP7435_Chr1-0738	Abhydrolase domain-containing protein 1	CCA36881.1	GI:328350481; UniProtKB/TrEMBL:F2QMS6	EHT1	protein motif:KOG:Alpha/beta hydrolase	3.1.1.-	normal	1337175..1337996	PP7435_Chr1-0739	phosphatidylserine synthase	CCA36882.1	GI:328350482; GOA:F2QMS7; UniProtKB/TrEMBL:F2QMS7	CHO1		2.7.8.8
436	<>	1341975	1342805	1343241	1345118	complement	complement(1341975..1342805)	PP7435_Chr1-0743	cis-prenyltransferase, dehydrodolichyl diphosphate synthase	CCA36885.1	GI:328350485; UniProtKB/TrEMBL:F2QMT0	RER2	protein motif:KOG:Cis-prenyltransferase	2.5.1.-	normal	1343241..1345118	PP7435_Chr1-0744	Meiotically up-regulated gene 70 protein	CCA36886.1	GI:328350486; UniProtKB/TrEMBL:F2QMT1		protein motif:KOG:IMP dehydrogenase/GMP reductase
373	<>	1345176	1345883	1346256	1346945	complement	complement(1345176..1345883)	PP7435_Chr1-0745	54S ribosomal protein L13, mitochondrial	CCA36887.1	GI:328350487; UniProtKB/TrEMBL:F2QMT2				normal	1346256..1346945	PP7435_Chr1-0746	phosphoglycerate mutase	CCA36888.1	GI:328350488; GOA:F2QMT3; UniProtKB/TrEMBL:F2QMT3		protein motif:KOG:Phosphoglycerate mutase	5.4.2.1
1016	<>	1347068	1350337	1351353	1352984	complement	complement(1347068..1350337)	PP7435_Chr1-0747	putative membrane protein	CCA36889.1	GI:328350489; UniProtKB/TrEMBL:F2QMT4		protein motif:KOG:Naﲯ ATPase, alpha subunit		normal	1351353..1352984	PP7435_Chr1-0748	amidophosphoribosyltransferase	CCA36890.1	GI:328350490; GOA:F2QMT5; UniProtKB/TrEMBL:F2QMT5	ADE4	protein motif:KOG:Glutamine phosphoribosylpyrophosphate amidotransferase	2.4.2.14
182	<>	1353920	1354531	1354713	1355909	complement	complement(1353920..1354531)	PP7435_Chr1-0749	putative membrane protein	CCA36891.1	GI:328350491; UniProtKB/TrEMBL:F2QMT6				normal	1354713..1355909	PP7435_Chr1-0750	ketol-acid reductoisomerase	CCA36892.1	GI:328350492; GOA:F2QMT7; UniProtKB/TrEMBL:F2QMT7	ILV5		1.1.1.86
1209	<>	1358000	1359247	1360456	1362150	complement	complement(1358000..1359247)	PP7435_Chr1-0752	Zinc finger protein 167	CCA36894.1	GI:328350494; UniProtKB/TrEMBL:F2QMT9		protein motif:KOG:FOG:Zn-finger		normal	1360456..1362150	PP7435_Chr1-0754	hypothetical protein	CCA36895.1	GI:328350495; UniProtKB/TrEMBL:F2QMU0		protein motif:KOG:Ubiquitin-specific protease		(tRNA at 1359942..1360013: )
501	<>	1362328	1363311	1363812	1364555	complement	complement(1362328..1363311)	PP7435_Chr1-0755	ribose-phosphate pyrophosphokinase	CCA36896.1	GI:328350496; GOA:F2QMU1; UniProtKB/TrEMBL:F2QMU1	PRS4	protein motif:KOG:Ribose-phosphate pyrophosphokinase	2.7.6.1	normal	1363812..1364555	PP7435_Chr1-0756	ubiquitin-conjugating enzyme E2 J2	CCA36897.1	GI:328350497; GOA:F2QMU2; UniProtKB/TrEMBL:F2QMU2		protein motif:KOG:Ubiquitin-protein ligase	6.3.2.19
173	<>	1371754	1379419	1379592	1380827	complement	complement(join(1371754..1377166,1377279..1379419))	PP7435_Chr1-0761	U3 small nucleolar RNA-associated protein 20	CCA36902.1	GI:328350502; UniProtKB/TrEMBL:F2QMU7		protein motif:KOG:DRIM (Down-regulated in metastasis)-like proteins		normal	1379592..1380827	PP7435_Chr1-0762	Sporulation protein RMD1	CCA36903.1	GI:328350503; UniProtKB/TrEMBL:F2QMU8	RMD1	protein motif:KOG:Uncharacterized conserved protein
980	<>	1381434	1381875	1382855	1384036	complement	complement(join(1381434..1381621,1381683..1381788, 1381834..1381875))	PP7435_Chr1-0763	UPF0045 protein ECM15	CCA36904.1	GI:328350504; UniProtKB/TrEMBL:F2QMU9				normal	1382855..1384036	PP7435_Chr1-0765	Uncharacterized WD repeat-containing protein alr3466	CCA36905.1	GI:328350505; UniProtKB/TrEMBL:F2QMV0		protein motif:KOG:WD40 repeat-containing protein		(tRNA at 1382515..1382585: )
2516	<>	1384089	1385192	1387708	1388385	complement	complement(1384089..1385192)	PP7435_Chr1-0766	hypothetical protein	CCA36906.1	GI:328350506; UniProtKB/TrEMBL:F2QMV1		protein motif:KOG:Lysine-ketoglutarate reductase/saccharopine dehydrogenase		normal	1387708..1388385	PP7435_Chr1-0767	pyridoxamine 5'-phosphate oxidase	CCA36907.1	GI:328350507; GOA:F2QMV2; UniProtKB/TrEMBL:F2QMV2	PDX3	protein motif:KOG:Pyridoxamine-phosphate oxidase	1.4.3.5
156	<>	1389463	1390494	1390650	1394138	complement	complement(1389463..1390494)	PP7435_Chr1-0769	Sister chromatid cohesion protein DCC1	CCA36909.1	GI:328350509; UniProtKB/TrEMBL:F2QMV4	DCC1	protein motif:KOG:Uncharacterized conserved protein		normal	join(1390650..1393545,1393885..1394138)	PP7435_Chr1-0770	Bud site selection protein 3 homolog	CCA36910.1	GI:328350510; UniProtKB/TrEMBL:F2QMV5
163	<>	1395885	1396785	1396948	1398075	complement	complement(join(1395885..1396594,1396683..1396785))	PP7435_Chr1-0772	SAGA-associated factor 29	CCA36912.1	GI:328350512; UniProtKB/TrEMBL:F2QMV7		protein motif:KOG:Histone acetyltransferase SAGA associated factor SGF29		normal	1396948..1398075	PP7435_Chr1-0773	60S ribosomal protein L2, mitochondrial	CCA36913.1	GI:328350513; UniProtKB/TrEMBL:F2QMV8	MRP7	protein motif:KOG:Mitochondrial ribosomal protein MRP7 (L2)
222	<>	1398081	1398572	1398794	1400437	complement	complement(1398081..1398572)	PP7435_Chr1-0774	Molybdopterin-converting factor subunit 2	CCA36914.1	GI:328350514; UniProtKB/TrEMBL:F2QMV9				normal	1398794..1400437	PP7435_Chr1-0775	hypothetical protein	CCA36915.1	GI:328350515; UniProtKB/TrEMBL:F2QMW0		protein motif:KOG:Phosphatidylinositol-4-phosphate 5-kinase
692	<>	1413596	1415146	1415838	1417256	complement	complement(1413596..1415146)	PP7435_Chr1-0779	hypothetical protein	CCA36919.1	GI:328350519; UniProtKB/TrEMBL:F2QMW4		protein motif:KOG:Flavin-containing monooxygenase		normal	1415838..1417256	PP7435_Chr1-0780	ATP-dependent RNA helicase DDX6/DHH1	CCA36920.1	GI:328350520; UniProtKB/TrEMBL:F2QMW5	DHH1	protein motif:KOG:ATP-dependent RNA helicase	3.6.1.-
399	<>	1418987	1420237	1420636	1422648	complement	complement(1418987..1420237)	PP7435_Chr1-0782	hypothetical protein	CCA36922.1	GI:328350522; UniProtKB/TrEMBL:F2QMW7		protein motif:KOG:Folylpolyglutamate synthase		normal	1420636..1422648	PP7435_Chr1-0783	AP-2 complex subunit beta-1	CCA36923.1	GI:328350523; UniProtKB/TrEMBL:F2QMW8	APL2	protein motif:KOG:Vesicle coat complex AP-1/AP-2/AP-4, beta subunit
177	<>	1427453	1427890	1428067	1431099	complement	complement(1427453..1427890)	PP7435_Chr1-0786	hypothetical protein	CCA36926.1	GI:328350526; UniProtKB/TrEMBL:F2QMX1				normal	1428067..1431099	PP7435_Chr1-0787	Putative transcription initiation factor TFIID 111 kDa subunit	CCA36927.1	GI:328350527; UniProtKB/TrEMBL:F2QMX2		protein motif:KOG:Transcription initiation factor TFIID,subunit TAF1
559	<>	1431284	1432855	1433414	1434216	complement	complement(1431284..1432855)	PP7435_Chr1-0788	putative secreted protein	CCA36928.1	GI:328350528; UniProtKB/TrEMBL:F2QMX3		protein motif:KOG:Serine carboxypeptidases (lysosomal cathepsin A)		normal	join(1433414..1433425,1433491..1434216)	PP7435_Chr1-0789	Chitin synthase export chaperone	CCA36929.1	GI:328350529; UniProtKB/TrEMBL:F2QMX4	CHS7
416	<>	1439280	1441094	1441510	1441827	complement	complement(1439280..1441094)	PP7435_Chr1-0792	putative secreted protein	CCA36932.1	GI:328350532; UniProtKB/TrEMBL:F2QMX7		protein motif:KOG:Acid sphingomyelinase and PHM5 phosphate metabolism protein		normal	1441510..1441827	PP7435_Chr1-0793	Uncharacterized protein YMR244C-A	CCA36933.1	GI:328350533; UniProtKB/TrEMBL:F2QMX8		protein motif:KOG:Cytochrome c oxidase, subunit VIb/COX12
331	<>	1443931	1448493	1448824	1449799	complement	complement(1443931..1448493)	PP7435_Chr1-0795	Anaphase-promoting complex subunit 1	CCA36935.1	GI:328350535; UniProtKB/TrEMBL:F2QMY0	APC1	protein motif:KOG:Anaphase-promoting complex (APC), subunit 1 (meiotic check point regulator/Tsg24)		normal	join(1448824..1448846,1448926..1449799)	PP7435_Chr1-0796	CBK1 kinase activator protein MOB2	CCA36936.1	GI:328350536; UniProtKB/TrEMBL:F2QMY1	MOB2	protein motif:KOG:Cell cycle-associated protein Mob1-1
360	<>	1450006	1453995	1454355	1455053	complement	complement(1450006..1453995)	PP7435_Chr1-0797	DNA-directed RNA polymerase,mitochondrial	CCA36937.1	GI:328350537; GOA:F2QMY2; UniProtKB/TrEMBL:F2QMY2		protein motif:KOG:Mitochondrial/chloroplast DNA-directed RNA polymerase RPO41, provides primers for DNA replication-initiation	2.7.7.6	normal	1454355..1455053	PP7435_Chr1-0798	Vacuolar-sorting protein SNF7	CCA36938.1	GI:328350538; UniProtKB/TrEMBL:F2QMY3	SNF7	protein motif:KOG:Protein involved in glucose derepression and pre-vacuolar endosome protein sorting
338	<>	1459847	1462363	1462701	1463894	complement	complement(1459847..1462363)	PP7435_Chr1-0801	hypothetical protein	CCA36941.1	GI:328350541; UniProtKB/TrEMBL:F2QMY6				normal	1462701..1463894	PP7435_Chr1-0802	tRNA (5-methylaminomethyl-2-thiouridylate)-methyltransferase	CCA36942.1	GI:328350542; GOA:F2QMY7; UniProtKB/TrEMBL:F2QMY7		protein motif:KOG:tRNA (5-methylaminomethyl-2-thiouridylate)-methyltransferase	2.1.1.61
418	<>	1471679	1472518	1472936	1475161	complement	complement(1471679..1472518)	PP7435_Chr1-0805	Mitochondrial genome maintenance protein MGM101	CCA36945.1	GI:328350545; UniProtKB/TrEMBL:F2QMZ0				normal	1472936..1475161	PP7435_Chr1-0806	dolichyl-phosphate-mannose-protein mannosyltransferase	CCA36946.1	GI:328350546; GOA:F2QMZ1; UniProtKB/TrEMBL:F2QMZ1	PMT4	protein motif:KOG:Dolichyl-phosphate-mannose:protein O-mannosyl transferase	2.4.1.109
124	<>	1475180	1476112	1476236	1478743	complement	complement(1475180..1476112)	PP7435_Chr1-0807	hypothetical protein	CCA36947.1	GI:328350547; UniProtKB/TrEMBL:F2QMZ2		protein motif:KOG:Thiamine pyrophosphokinase		normal	1476236..1478743	PP7435_Chr1-0808	Tuberous sclerosis 1 protein homolog	CCA36948.1	GI:328350548; UniProtKB/TrEMBL:F2QMZ3		protein motif:KOG:LAR-interacting protein and related proteins
219	<>	1481331	1483382	1483601	1484197	complement	complement(1481331..1483382)	PP7435_Chr1-0810	putative secreted protein	CCA36950.1	GI:328350550; UniProtKB/TrEMBL:F2QMZ5		protein motif:KOG:Glycosyl transferase, family 8 -glycogenin		normal	1483601..1484197	PP7435_Chr1-0811	TFIIS central domain-containing protein 1	CCA36951.1	GI:328350551; UniProtKB/TrEMBL:F2QMZ6
1085	<>	1485255	1486352	1487437	1489308	complement	complement(1485255..1486352)	PP7435_Chr1-0813	Plasma membrane iron permease	CCA36953.1	GI:328350553; UniProtKB/TrEMBL:F2QMZ8	FTR1			normal	1487437..1489308	PP7435_Chr1-0814	iron transport multicopper oxidase FET3 precursor	CCA36954.1	GI:328350554; UniProtKB/TrEMBL:F2QMZ9	FET3	protein motif:KOG:Multicopper oxidases	1.-.-.-
340	<>	1490391	1491142	1491482	1493209	complement	complement(join(1490391..1490974,1491124..1491142))	PP7435_Chr1-0816	Protein tyrosine phosphatase-like protein PTPLAD1	CCA36956.1	GI:328350556; UniProtKB/TrEMBL:F2QN01	SBA1	protein motif:KOG:HSP90 co-chaperone p23		normal	1491482..1493209	PP7435_Chr1-0817	hypothetical protein	CCA36957.1	GI:328350557; UniProtKB/TrEMBL:F2QN02		protein motif:KOG:Cytoskeleton-associated protein and related proteins
562	<>	1493318	1494457	1495019	1495555	complement	complement(1493318..1494457)	PP7435_Chr1-0818	RNA-binding protein rnc1	CCA36958.1	GI:328350558; UniProtKB/TrEMBL:F2QN03		protein motif:KOG:PolyC-binding proteins alphaCP-1 and related KH domain proteins		normal	1495019..1495555	PP7435_Chr1-0819	hypothetical protein	CCA36959.1	GI:328350559; UniProtKB/TrEMBL:F2QN04
137	<>	1503273	1509716	1509853	1510815	complement	complement(1503273..1509716)	PP7435_Chr1-0826	pre-mRNA-splicing helicase BRR2	CCA36964.1	GI:328350564; UniProtKB/TrEMBL:F2QN09	BRR2	protein motif:KOG:RNA helicase BRR2, DEAD-box superfamily	3.6.1.-	normal	1509853..1510815	PP7435_Chr1-0827	OTU domain-containing protein 6A	CCA36965.1	GI:328350565; UniProtKB/TrEMBL:F2QN10	OTU2	protein motif:KOG:OTU (ovarian tumor)-like cysteine protease
1470	<>	1512248	1513324	1514794	1516224	complement	complement(1512248..1513324)	PP7435_Chr1-0829	G2/mitotic-specific cyclin-A	CCA36967.1	GI:328350567; UniProtKB/TrEMBL:F2QN12	CLN2	protein motif:KOG:G2/Mitotic-specific cyclin A		normal	1514794..1516224	PP7435_Chr1-0830	JmjC domain-containing protein 4	CCA36968.1	GI:328350568; UniProtKB/TrEMBL:F2QN13		protein motif:KOG:Predicted phospholipase
509	<>	1519158	1521047	1521556	1523660	complement	complement(1519158..1521047)	PP7435_Chr1-0832	electron-transferring-flavoprotein dehydrogenase	CCA36970.1	GI:328350570; GOA:F2QN15; UniProtKB/TrEMBL:F2QN15		protein motif:KOG:Electron transfer flavoprotein ubiquinone oxidoreductase	1.5.5.1	normal	join(1521556..1523325,1523448..1523660)	PP7435_Chr1-0833	Rpb7-binding protein seb1	CCA36971.1	GI:328350571; UniProtKB/TrEMBL:F2QN16		protein motif:KOG:RNA polymerase II C-terminal domain-binding protein RA4, contains RPR and RRM domains
300	<>	1523746	1524501	1524801	1527727	complement	complement(1523746..1524501)	PP7435_Chr1-0834	UPF0361 protein DC12 homolog	CCA36972.1	GI:328350572; UniProtKB/TrEMBL:F2QN17		protein motif:KOG:Uncharacterized conserved protein		normal	join(1524801..1526061,1526238..1527727)	PP7435_Chr1-0835	Uncharacterized protein YMR115W	CCA36973.1	GI:328350573; UniProtKB/TrEMBL:F2QN18
649	<>	1527770	1531408	1532057	1535143	complement	complement(join(1527770..1528198,1528450..1528925, 1529887..1531408))	PP7435_Chr1-0836	hypothetical protein	CCA36974.1	GI:328350574; UniProtKB/TrEMBL:F2QN19		protein motif:KOG:Aldehyde dehydrogenase		normal	1532057..1535143	PP7435_Chr1-0837	Protein SNI2	CCA36975.1	GI:328350575; UniProtKB/TrEMBL:F2QN20		protein motif:KOG:Tomosyn and related SNARE-interacting proteins
967	<>	1537752	1540169	1541136	1541807	complement	complement(1537752..1540169)	PP7435_Chr1-0840	hypothetical protein	CCA36978.1	GI:328350578; UniProtKB/TrEMBL:F2QN23		protein motif:KOG:3-phosphoinositide-dependent protein kinase (PDK1)		normal	1541136..1541807	PP7435_Chr1-0841	superoxide dismutase, Fe-Mn family	CCA36979.1	GI:328350579; GOA:F2QN24; UniProtKB/TrEMBL:F2QN24	SOD2	protein motif:KOG:Manganese superoxide dismutase	1.15.1.1
400	<>	1541900	1542904	1543304	1544845	complement	complement(1541900..1542904)	PP7435_Chr1-0842	Activator of 90 kDa heat shock protein ATPase homolog 1	CCA36980.1	GI:328350580; UniProtKB/TrEMBL:F2QN25	AHA1	protein motif:KOG:Uncharacterized conserved protein		normal	1543304..1544845	PP7435_Chr1-0843	hypothetical protein	CCA36981.1	GI:328350581; UniProtKB/TrEMBL:F2QN26
1038	<>	1551842	1553872	1554910	1555725	complement	complement(1551842..1553872)	PP7435_Chr1-0848	Uncharacterized transporter YBR043C	CCA36986.1	GI:328350586; UniProtKB/TrEMBL:F2QN31	QDR3	protein motif:KOG:Synaptic vesicle transporter SVOP and related transporters (major facilitator superfamily)		normal	1554910..1555725	PP7435_Chr1-0849	hypothetical protein	CCA36987.1	GI:328350587; UniProtKB/TrEMBL:F2QN32		protein motif:KOG:Lysophosphatidic acid acyltransferase LPAAT and related acyltransferases
250	<>	1555740	1557626	1557876	1559471	complement	complement(1555740..1557626)	PP7435_Chr1-0850	Very long-chain fatty acid transport protein	CCA36988.1	GI:328350588; UniProtKB/TrEMBL:F2QN33	FAT1	protein motif:KOG:Very long-chain acyl-CoA synthetase/fatty acid transporter		normal	1557876..1559471	PP7435_Chr1-0851	cell division cycle 14	CCA36989.1	GI:328350589; GOA:F2QN34; UniProtKB/TrEMBL:F2QN34		protein motif:KOG:Protein tyrosine phosphatase CDC14	3.1.3.48
443	<>	1559520	1561016	1561459	1562847	complement	complement(1559520..1561016)	PP7435_Chr1-0852	hypothetical protein	CCA36990.1	GI:328350590; UniProtKB/TrEMBL:F2QN35				normal	1561459..1562847	PP7435_Chr1-0853	indoleamine 2,3-dioxygenase	CCA36991.1	GI:328350591; GOA:F2QN36; UniProtKB/TrEMBL:F2QN36	BNA2		1.13.11.52
181	<>	1562944	1563369	1563550	1564764	complement	complement(1562944..1563369)	PP7435_Chr1-0854	Uncharacterized protein C1orf149 homolog	CCA36992.1	GI:328350592; UniProtKB/TrEMBL:F2QN37		protein motif:KOG:Uncharacterized conserved protein		normal	1563550..1564764	PP7435_Chr1-0855	Actin-1	CCA36993.1	GI:328350593; UniProtKB/TrEMBL:F2QN38	ARP7	protein motif:KOG:Actin and related proteins
314	<>	1566824	1568062	1568376	1569128	complement	complement(1566824..1568062)	PP7435_Chr1-0859	Uncharacterized GTP-binding protein MJ1332	CCA36995.1	GI:328350595; UniProtKB/TrEMBL:F2QN40		protein motif:KOG:Predicted GTP-binding protein (ODN superfamily)		normal	1568376..1569128	PP7435_Chr1-0860	hypothetical protein	CCA36996.1	GI:328350596; UniProtKB/TrEMBL:F2QN41
148	<>	1574584	1575198	1575346	1576128	complement	complement(1574584..1575198)	PP7435_Chr1-0863	hypothetical protein	CCA36999.1	GI:328350599; UniProtKB/TrEMBL:F2QN44		protein motif:KOG:BCL2-associated athanogene-like proteins and related BAG family chaperone regulators		normal	1575346..1576128	PP7435_Chr1-0864	hypothetical protein	CCA37000.1	GI:328350600; UniProtKB/TrEMBL:F2QN45		protein motif:KOG:Exosomal 3'-5' exoribonuclease complex,subunit Rrp41 and related exoribonucleases
117	<>	1580368	1581168	1581285	1582952	complement	complement(1580368..1581168)	PP7435_Chr1-0867	tRNA wybutosine-synthesizing protein 3 homolog	CCA37003.1	GI:328350603; UniProtKB/TrEMBL:F2QN48	TYW3	protein motif:KOG:Uncharacterized conserved protein	2.1.1.-	normal	1581285..1582952	PP7435_Chr1-0868	aspartyl-tRNA synthetase	CCA37004.1	GI:328350604; GOA:F2QN49; UniProtKB/TrEMBL:F2QN49	DPS1	protein motif:KOG:Aspartyl-tRNA synthetase	6.1.1.12
2623	<>	1583017	1585308	1587931	1589604	complement	complement(1583017..1585308)	PP7435_Chr1-0869	Magnesium transporter ALR2	CCA37005.1	GI:328350605; UniProtKB/TrEMBL:F2QN50	ALR2			normal	1587931..1589604	PP7435_Chr1-0870	Protein KRI1 homolog	CCA37006.1	GI:328350606; UniProtKB/TrEMBL:F2QN51	KRI1	protein motif:KOG:AAA ATPase containing von Willebrand factor type A (vWA) domain
213	<>	1589634	1591358	1591571	1592983	complement	complement(1589634..1591358)	PP7435_Chr1-0871	Protein PTR3	CCA37007.1	GI:328350607; UniProtKB/TrEMBL:F2QN52	PTR3			normal	1591571..1592983	PP7435_Chr1-0872	Enhancer of mRNA-decapping protein 3	CCA37008.1	GI:328350608; UniProtKB/TrEMBL:F2QN53		protein motif:KOG:Uncharacterized conserved protein
1848	<>	1595100	1596545	1598393	1599748	complement	complement(1595100..1596545)	PP7435_Chr1-0874	Myb protein	CCA37010.1	GI:328350610; UniProtKB/TrEMBL:F2QN55	BAS2	protein motif:KOG:Transcription factor, Myb superfamily		normal	1598393..1599748	PP7435_Chr1-0875	seryl-tRNA synthetase	CCA37011.1	GI:328350611; GOA:F2QN56; UniProtKB/TrEMBL:F2QN56	DIA4	protein motif:KOG:Seryl-tRNA synthetase	6.1.1.11
749	<>	1604921	1608835	1609584	1611737	complement	complement(1604921..1608835)	PP7435_Chr1-0878	Cell division control protein 25	CCA37014.1	GI:328350614; UniProtKB/TrEMBL:F2QN59		protein motif:KOG:Ras1 guanine nucleotide exchange factor		normal	1609584..1611737	PP7435_Chr1-0880	exosome complex exonuclease RRP6	CCA37015.1	GI:328350615; UniProtKB/TrEMBL:F2QN60	RRP6	protein motif:KOG:Exosome 3'-5' exoribonuclease complex,subunit PM/SCL-100 (Rrp6)	3.1.13.-	(tRNA at 1608998..1609071: )
162	<>	1616365	1619781	1619943	1620806	complement	complement(1616365..1619781)	PP7435_Chr1-0884	UPF0507 protein PICST_55861	CCA37019.1	GI:328350619; UniProtKB/TrEMBL:F2QN64		protein motif:KOG:Vacuolar assembly/sorting protein VPS9		normal	1619943..1620806	PP7435_Chr1-0885	UPF0293 protein YOR006C	CCA37020.1	GI:328350620; UniProtKB/TrEMBL:F2QN65	TSR3	protein motif:KOG:Uncharacterized conserved protein
227	<>	1620817	1621941	1622168	1622758	complement	complement(1620817..1621941)	PP7435_Chr1-0886	Uncharacterized protein YJR080C	CCA37021.1	GI:328350621; UniProtKB/TrEMBL:F2QN66				normal	1622168..1622758	PP7435_Chr1-0887	20S proteasome subunit beta 4	CCA37022.1	GI:328350622; UniProtKB/TrEMBL:F2QN67	PRE1	protein motif:KOG:20S proteasome, regulatory subunit alpha type PSMA2/PRE8	3.4.25.1
229	<>	1626503	1628884	1629113	1630273	complement	complement(join(1626503..1627455,1628445..1628686, 1628744..1628785,1628844..1628884))	PP7435_Chr1-0889	Immunoglobulin-binding protein 1	CCA37024.1	GI:328350624; UniProtKB/TrEMBL:F2QN69		protein motif:KOG:Protein phosphatase 2A-associated protein		normal	1629113..1630273	PP7435_Chr1-0890	Protein MPE1	CCA37025.1	GI:328350625; UniProtKB/TrEMBL:F2QN70	MPE1	protein motif:KOG:Predicted E3 ubiquitin ligase
424	<>	1630306	1631634	1632058	1633350	complement	complement(1630306..1631634)	PP7435_Chr1-0891	UPF0364 protein C6orf211 homolog	CCA37026.1	GI:328350626; UniProtKB/TrEMBL:F2QN71	HRT2	protein motif:KOG:Uncharacterized conserved protein		normal	1632058..1633350	PP7435_Chr1-0892	hypothetical protein	CCA37027.1	GI:328350627; UniProtKB/TrEMBL:F2QN72		protein motif:KOG:Predicted sugar kinase
417	<>	1636320	1641122	1641539	1643983	complement	complement(1636320..1641122)	PP7435_Chr1-0895	Ras GTPase-activating-like protein rng2	CCA37030.1	GI:328350630; UniProtKB/TrEMBL:F2QN75	IQG1	protein motif:KOG:Ras GTPase-activating protein family -IQGAP		normal	1641539..1643983	PP7435_Chr1-0896	Uncharacterized gene 22 protein	CCA37031.1	GI:328350631; UniProtKB/TrEMBL:F2QN76	22	protein motif:KOG:Kinesin (KAR3 subfamily)
715	<>	1646621	1647403	1648118	1649572	complement	complement(1646621..1647403)	PP7435_Chr1-0898	hypothetical protein	CCA37033.1	GI:328350633; UniProtKB/TrEMBL:F2QN78				normal	1648118..1649572	PP7435_Chr1-0899	Monocarboxylate transporter 10	CCA37034.1	GI:328350634; UniProtKB/TrEMBL:F2QN79	MCH2	protein motif:KOG:Synaptic vesicle transporter SVOP and related transporters (major facilitator superfamily)
329	<>	1658384	1658938	1659267	1662029	complement	complement(1658384..1658938)	PP7435_Chr1-0904	Ankyrin repeat-rich membrane spanning protein	CCA37039.1	GI:328350639; UniProtKB/TrEMBL:F2QN84	YAR1	protein motif:KOG:Ankyrin		normal	1659267..1662029	PP7435_Chr1-0905	Uncharacterized protein YMR185W	CCA37040.1	GI:328350640; UniProtKB/TrEMBL:F2QN85		protein motif:KOG:Uncharacterized conserved protein
440	<>	1662041	1663249	1663689	1664261	complement	complement(1662041..1663249)	PP7435_Chr1-0906	NADPH dehydrogenase	CCA37041.1	GI:328350641; GOA:F2QN86; UniProtKB/TrEMBL:F2QN86		protein motif:KOG:NADH:flavin oxidoreductase/12-oxophytodienoate reductase	1.6.99.1	normal	1663689..1664261	PP7435_Chr1-0907	Protein ECM1	CCA37042.1	GI:328350642; UniProtKB/TrEMBL:F2QN87	ECM1
331	<>	1664318	1665991	1666322	1668832	complement	complement(1664318..1665991)	PP7435_Chr1-0908	thiamine biosynthesis	CCA37043.1	GI:328350643; GOA:F2QN88; UniProtKB/TrEMBL:F2QN88		protein motif:KOG:Phosphomethylpyrimidine kinase	2.7.4.7	normal	1666322..1668832	PP7435_Chr1-0909	Cell division control protein 54	CCA37044.1	GI:328350644; UniProtKB/TrEMBL:F2QN89		protein motif:KOG:DNA replication licensing factor, MCM2 component
245	<>	1676364	1677879	1678124	1679398	complement	complement(join(1676364..1676708,1676776..1677651, 1677751..1677879))	PP7435_Chr1-0914	Titin	CCA37049.1	GI:328350649; UniProtKB/TrEMBL:F2QN94		protein motif:KOG:AAA ATPase containing von Willebrand factor type A (vWA) domain	2.7.11.1	normal	1678124..1679398	PP7435_Chr1-0915	Eukaryotic translation initiation factor 3 subunit E	CCA37050.1	GI:328350650; UniProtKB/TrEMBL:F2QN95		protein motif:KOG:Translation initiation factor 3, subunit e (eIF-3e)
223	<>	1679466	1680104	1680327	1680635	complement	complement(1679466..1680104)	PP7435_Chr1-0916	60S ribosomal protein L8, mitochondrial	CCA37051.1	GI:328350651; UniProtKB/TrEMBL:F2QN96		protein motif:KOG:Mitochondrial/chloroplast ribosomal protein L17		normal	1680327..1680635	PP7435_Chr1-0917	putative secreted protein	CCA37052.1	GI:328350652; UniProtKB/TrEMBL:F2QN97
563	<>	1680655	1681695	1682258	1684297	complement	complement(1680655..1681695)	PP7435_Chr1-0918	hypothetical protein	CCA37053.1	GI:328350653; UniProtKB/TrEMBL:F2QN98		protein motif:KOG:Predicted 3-ketosphinganine reductase		normal	1682258..1684297	PP7435_Chr1-0919	Transketolase	CCA37054.1	GI:328350654; GOA:F2QN99; UniProtKB/TrEMBL:F2QN99	TKL1	protein motif:KOG:Transketolase	2.2.1.1
317	<>	1684972	1686938	1687255	1691457	complement	complement(join(1684972..1686811,1686916..1686938))	PP7435_Chr1-0921	General negative regulator of transcription subunit 3	CCA37056.1	GI:328350656; UniProtKB/TrEMBL:F2QNA1	NOT5	protein motif:KOG:CCR4-NOT transcriptional regulation complex, NOT5 subunit		normal	1687255..1691457	PP7435_Chr1-0922	aminoadipate-semialdehyde dehydrogenase large subunit	CCA37057.1	GI:328350657; GOA:F2QNA2; UniProtKB/TrEMBL:F2QNA2		protein motif:KOG:Non-ribosomal peptide synthetase/alpha-aminoadipate reductase and related enzymes	1.2.1.31
925	<>	1694292	1697345	1698270	1698743	complement	complement(1694292..1697345)	PP7435_Chr1-0924	Mediator of RNA polymerase II transcription subunit 15	CCA37059.1	GI:328350659; UniProtKB/TrEMBL:F2QNA4		protein motif:KOG:CREB binding protein/P300 and related TAZ Zn-finger proteins		normal	1698270..1698743	PP7435_Chr1-0925	hypothetical protein	CCA37060.1	GI:328350660; UniProtKB/TrEMBL:F2QNA5
205	<>	1699458	1700111	1700316	1701443	complement	complement(1699458..1700111)	PP7435_Chr1-0927	midasin	CCA37062.1	GI:328350662; UniProtKB/TrEMBL:F2QNA7	CLC1	protein motif:KOG:AAA ATPase containing von Willebrand factor type A (vWA) domain		normal	1700316..1701443	PP7435_Chr1-0928	regulation of nuclear pre-mRNA domain-containing protein 1A	CCA37063.1	GI:328350663; UniProtKB/TrEMBL:F2QNA8		protein motif:KOG:Regulator of nuclear mRNA
154	<>	1712501	1713898	1714052	1714312	complement	complement(1712501..1713898)	PP7435_Chr1-0937	Abnormal spindle-like microcephaly-associated protein homolog	CCA37072.1	GI:328350672; UniProtKB/TrEMBL:F2QLI0	ASPM	protein motif:KOG:GATA-4/5/6 transcription factors		normal	1714052..1714312	PP7435_Chr1-0938	hypothetical protein	CCA37073.1	GI:328350673; UniProtKB/TrEMBL:F2QLI1
203	<>	1719086	1719652	1719855	1720277	complement	complement(1719086..1719652)	PP7435_Chr1-0944	Uncharacterized protein C3orf60 homolog	CCA37078.1	GI:328350678; UniProtKB/TrEMBL:F2QLI6				normal	1719855..1720277	PP7435_Chr1-0945	39S ribosomal protein L43, mitochondrial	CCA37079.1	GI:328350679; UniProtKB/TrEMBL:F2QLI7		protein motif:KOG:Mitochondrial/chloroplast ribosomal protein 36a
391	<>	1724551	1726782	1727173	1729278	complement	complement(1724551..1726782)	PP7435_Chr1-0949	Mitochondrial outer membrane protein CAGL0G03245g	CCA37083.1	GI:328350683; UniProtKB/TrEMBL:F2QLJ1	IML2	protein motif:KOG:Uncharacterized conserved protein		normal	1727173..1729278	PP7435_Chr1-0950	hypothetical protein	CCA37084.1	GI:328350684; UniProtKB/TrEMBL:F2QLJ2		protein motif:KOG:3'-5' DNA helicase
422	<>	1729290	1730069	1730491	1732797	complement	complement(1729290..1730069)	PP7435_Chr1-0951	Ribonucleases P/MRP protein subunit POP3 .6 kDa subunit	CCA37085.1	GI:328350685; UniProtKB/TrEMBL:F2QLJ3	POP3			normal	1730491..1732797	PP7435_Chr1-0952	Myosin-9 , non-muscle IIa; , type A	CCA37086.1	GI:328350686; UniProtKB/TrEMBL:F2QLJ4	MYH9	protein motif:KOG:Kelch repeat-containing proteins
332	<>	1733426	1733932	1734264	1736431	complement	complement(1733426..1733932)	PP7435_Chr1-0954	Protein RCR2	CCA37088.1	GI:328350688; UniProtKB/TrEMBL:F2QLJ6				normal	join(1734264..1734486,1734550..1735303,1736260..1736431)	PP7435_Chr1-0955	Type II DNA topoisomerase VI subunit A	CCA37089.1	GI:328350689; GOA:F2QLJ7; UniProtKB/TrEMBL:F2QLJ7		protein motif:KOG:Catalytic subunit of the meiotic double strand break transesterase	5.99.1.3
658	<>	1738149	1738802	1739460	1740191	complement	complement(1738149..1738802)	PP7435_Chr1-0957	Transcription initiation factor TFIID subunit 10	CCA37091.1	GI:328350691; UniProtKB/TrEMBL:F2QLJ9		protein motif:KOG:Transcription initiation factor TFIID,subunit TAF10 (also component of histone acetyltransferase SAGA)		normal	1739460..1740191	PP7435_Chr1-0958	TATA-box-binding protein	CCA37092.1	GI:328350692; UniProtKB/TrEMBL:F2QLK0	tbp	protein motif:KOG:TATA-box binding protein (TBP), component of TFIID and TFIIIB
411	<>	1744033	1744601	1745012	1746409	complement	complement(join(1744033..1744539,1744599..1744601))	PP7435_Chr1-0961	Probable actin-related protein 2/3 complex subunit 4	CCA37095.1	GI:328350695; UniProtKB/TrEMBL:F2QLK3		protein motif:KOG:Actin-related protein Arp2/3 complex,subunit ARPC4		normal	1745012..1746409	PP7435_Chr1-0962	Pre-mRNA-processing protein prp40	CCA37096.1	GI:328350696; UniProtKB/TrEMBL:F2QLK4		protein motif:KOG:Spliceosomal protein FBP11/Splicing factor PRP40
1182	<>	1748874	1749935	1751117	1752838	complement	complement(1748874..1749935)	PP7435_Chr1-0965	putative secreted protein	CCA37099.1	GI:328350699; UniProtKB/TrEMBL:F2QLK7		protein motif:KOG:Predicted lipase		normal	1751117..1752838	PP7435_Chr1-0966	Uncharacterized membrane protein YJL163C	CCA37100.1	GI:328350700; UniProtKB/TrEMBL:F2QLK8	YJQ3	protein motif:KOG:Predicted transporter ADD1 (major facilitator superfamily)
671	<>	1759504	1761237	1761908	1764058	complement	complement(1759504..1761237)	PP7435_Chr1-0970	Polyamine transporter 1	CCA37104.1	GI:328350704; UniProtKB/TrEMBL:F2QLL2		protein motif:KOG:Synaptic vesicle transporter SVOP and related transporters (major facilitator superfamily)		normal	1761908..1764058	PP7435_Chr1-0971	High affinity sulfate transporter 2	CCA37105.1	GI:328350705; UniProtKB/TrEMBL:F2QLL3	ST2	protein motif:KOG:Sulfate/bicarbonate/oxalate exchanger SAT-1 and related transporters (SLC26 family)
228	<>	1767636	1768577	1768805	1769230	complement	complement(1767636..1768577)	PP7435_Chr1-0974	pantoate--beta-alanine ligase	CCA37108.1	GI:328350708; GOA:F2QLL6; UniProtKB/TrEMBL:F2QLL6	PAN4	protein motif:KOG:Panthothenate synthetase	6.3.2.1	normal	1768805..1769230	PP7435_Chr1-0975	54S ribosomal protein L20, mitochondrial	CCA37109.1	GI:328350709; UniProtKB/TrEMBL:F2QLL7
587	<>	1772201	1773667	1774254	1776296	complement	complement(1772201..1773667)	PP7435_Chr1-0977	MMP37-like protein, mitochondrial	CCA37111.1	GI:328350711; UniProtKB/TrEMBL:F2QLL9		protein motif:KOG:Uncharacterized conserved protein		normal	1774254..1776296	PP7435_Chr1-0978	Probable kinetochore protein ndc80	CCA37112.1	GI:328350712; UniProtKB/TrEMBL:F2QLM0		protein motif:KOG:Centromere-associated protein HEC1
395	<>	1776351	1778813	1779208	1779504	complement	complement(1776351..1778813)	PP7435_Chr1-0979	DNA excision repair protein ERCC-3	CCA37113.1	GI:328350713; UniProtKB/TrEMBL:F2QLM1	XPB2	protein motif:KOG:RNA polymerase II transcription initiation/nucleotide excision repair factor TFIIH, 3'-5' helicase subunit SSL2	3.6.1.-	normal	1779208..1779504	PP7435_Chr1-0980	Ubiquitin-like protein pmt3/smt3	CCA37114.1	GI:328350714; UniProtKB/TrEMBL:F2QLM2	SMT3	protein motif:KOG:Ubiquitin-like proteins
262	<>	1781251	1782315	1782577	1783068	complement	complement(1781251..1782315)	PP7435_Chr1-0982	Abhydrolase domain-containing protein 11	CCA37116.1	GI:328350716; UniProtKB/TrEMBL:F2QLM4	LPX1	protein motif:KOG:Predicted acetyltransferases and hydrolases with the alpha/beta hydrolase fold	3.-.-.-	normal	1782577..1783068	PP7435_Chr1-0983	Monothiol glutaredoxin-5, mitochondrial	CCA37117.1	GI:328350717; UniProtKB/TrEMBL:F2QLM5	GRX5	protein motif:KOG:Glutaredoxin-related protein
357	<>	1788752	1790269	1790626	1792443	complement	complement(1788752..1790269)	PP7435_Chr1-0987	hypothetical protein	CCA37120.1	GI:328350720; UniProtKB/TrEMBL:F2QLM8		protein motif:KOG:ATP-dependent RNA helicase		normal	1790626..1792443	PP7435_Chr1-0988	Signal recognition particle subunit SRP72	CCA37121.1	GI:328350721; UniProtKB/TrEMBL:F2QLM9		protein motif:KOG:Signal recognition particle, subunit Srp72
362	<>	1792543	1793088	1793450	1795080	complement	complement(1792543..1793088)	PP7435_Chr1-0989	60S ribosome subunit biogenesis protein NIP7 homolog	CCA37122.1	GI:328350722; UniProtKB/TrEMBL:F2QLN0	nip7	protein motif:KOG:Ribosome biogenesis protein NIP7		normal	join(1793450..1793661,1793742..1795080)	PP7435_Chr1-0990	tRNA pseudouridine synthase A	CCA37123.1	GI:328350723; GOA:F2QLN1; UniProtKB/TrEMBL:F2QLN1	PUS1	protein motif:KOG:Pseudouridylate synthase	5.4.99.12
150	<>	1800450	1801111	1801261	1802469	complement	complement(join(1800450..1800929,1800992..1801111))	PP7435_Chr1-0993	DNA replication complex GINS protein PSF2	CCA37126.1	GI:328350726; UniProtKB/TrEMBL:F2QLN4		protein motif:KOG:Uncharacterized conserved protein		normal	1801261..1802469	PP7435_Chr1-0994	Uncharacterized protein YBR271W	CCA37127.1	GI:328350727; UniProtKB/TrEMBL:F2QLN5		protein motif:KOG:Putative N2,N2-dimethylguanosine tRNA methyltransferase
1202	<>	1808432	1810354	1811556	1812380	complement	complement(1808432..1810354)	PP7435_Chr1-1000	Bromodomain-containing factor 1	CCA37130.1	GI:328350730; UniProtKB/TrEMBL:F2QLN8	BDF1	protein motif:KOG:Transcription initiation factor TFIID,subunit BDF1 and related bromodomain proteins		normal	1811556..1812380	PP7435_Chr1-1001	precorrin-2 dehydrogenase / sirohydrochlorin ferrochelatase	CCA37131.1	GI:328350731; GOA:F2QLN9; UniProtKB/TrEMBL:F2QLN9	MET8	protein motif:KOG:Uroporphyrin III methyltransferase	4.99.1.4
401	<>	1812428	1813948	1814349	1815276	complement	complement(1812428..1813948)	PP7435_Chr1-1002	Uncharacterized RNA-binding protein C23E6.01c	CCA37132.1	GI:328350732; UniProtKB/TrEMBL:F2QLP0		protein motif:KOG:FOG:RRM domain		normal	join(1814349..1814487,1814555..1815276)	PP7435_Chr1-1003	hypothetical protein	CCA37133.1	GI:328350733; UniProtKB/TrEMBL:F2QLP1		protein motif:KOG:Involved in anesthetic response in C.elegans
505	<>	1815291	1815937	1816442	1817092	complement	complement(join(1815291..1815687,1815921..1815937))	PP7435_Chr1-1004	ER-derived vesicles protein ERV14	CCA37134.1	GI:328350734; UniProtKB/TrEMBL:F2QLP2		protein motif:KOG:ER vesicle integral membrane protein involved in establishing cell polarity, signaling and protein degradation		normal	1816442..1817092	PP7435_Chr1-1005	elongation factor EF-1 gamma subunit	CCA37135.1	GI:328350735; GOA:F2QLP3; UniProtKB/TrEMBL:F2QLP3	CAM1	protein motif:KOG:Glutathione S-transferase	2.5.1.18
238	<>	1818302	1819282	1819520	1819900	complement	complement(1818302..1819282)	PP7435_Chr1-1007	Coiled-coil domain-containing protein 90A,mitochondrial	CCA37137.1	GI:328350737; UniProtKB/TrEMBL:F2QLP5		protein motif:KOG:Uncharacterized membrane protein		normal	join(1819520..1819524,1819579..1819900)	PP7435_Chr1-1008	Probable small nuclear ribonucleoprotein Sm D2	CCA37138.1	GI:328350738; UniProtKB/TrEMBL:F2QLP6		protein motif:KOG:Small nuclear ribonucleoprotein (snRNP) Sm core protein
367	<>	1820422	1820895	1821262	1823274	complement	complement(1820422..1820895)	PP7435_Chr1-1009	hypothetical protein	CCA37139.1	GI:328350739; UniProtKB/TrEMBL:F2QLP7				normal	1821262..1823274	PP7435_Chr1-1010	GTP-binding protein lepA	CCA37140.1	GI:328350740; UniProtKB/TrEMBL:F2QLP8	GUF1	protein motif:KOG:Elongation factor-type GTP-binding protein
200	<>	1823383	1823775	1823975	1827970	complement	complement(join(1823383..1823466,1823520..1823584, 1823644..1823675,1823726..1823775))	PP7435_Chr1-1011	Coiled-coil-helix-coiled-coil-helix domain-containing protein YLR218C	CCA37141.1	GI:328350741; UniProtKB/TrEMBL:F2QLP9	CMC3			normal	1823975..1827970	PP7435_Chr1-1012	hypothetical protein	CCA37142.1	GI:328350742; UniProtKB/TrEMBL:F2QLQ0		protein motif:KOG:Vesicle coat complex COPII, subunit SEC31
276	<>	1834732	1835705	1835981	1836184	complement	complement(join(1834732..1835573,1835654..1835705))	PP7435_Chr1-1015	ATP phosphoribosyltransferase	CCA37145.1	GI:328350745; GOA:F2QLQ3; UniProtKB/TrEMBL:F2QLQ3	HIS1	protein motif:KOG:ATP phosphoribosyltransferase	2.4.2.17	normal	1835981..1836184	PP7435_Chr1-1016	40S ribosomal protein S28	CCA37146.1	GI:328350746; UniProtKB/TrEMBL:F2QLQ4
171	<>	1838297	1838705	1838876	1839327	complement	complement(join(1838297..1838476,1838548..1838635, 1838680..1838705))	PP7435_Chr1-1018	Protein PET117, mitochondrial	CCA37148.1	GI:328350748; UniProtKB/TrEMBL:F2QLQ6				normal	join(1838876..1838887,1838959..1839327)	PP7435_Chr1-1019	UPF0076 protein PH0854	CCA37149.1	GI:328350749; UniProtKB/TrEMBL:F2QLQ7		protein motif:KOG:Putative translation initiation inhibitor UK114/IBM1
250	<>	1841645	1842991	1843241	1844908	complement	complement(1841645..1842991)	PP7435_Chr1-1022	mannan endo-1,6-alpha-mannosidase	CCA37152.1	GI:328350752; GOA:F2QLR0; UniProtKB/TrEMBL:F2QLR0	DCW1		3.2.1.101	normal	1843241..1844908	PP7435_Chr1-1023	threonine dehydratase	CCA37153.1	GI:328350753; GOA:F2QLC1; UniProtKB/TrEMBL:F2QLC1	ILV1	protein motif:KOG:Threonine/serine dehydratases	4.3.1.19
280	<>	1848453	1850141	1850421	1851521	complement	complement(1848453..1850141)	PP7435_Chr1-1026	Manganese transporter SMF1	CCA37156.1	GI:328350756; UniProtKB/TrEMBL:F2QLC4	SMF2	protein motif:KOG:Mn2 and Fe2 transporters of the NRAMP family		normal	1850421..1851521	PP7435_Chr1-1027	tRNA-dihydrouridine synthase 2	CCA37157.1	GI:328350757; UniProtKB/TrEMBL:F2QLC5		protein motif:KOG:tRNA-dihydrouridine synthase	1.-.-.-
1243	<>	1851573	1852223	1853466	1860170	complement	complement(1851573..1852223)	PP7435_Chr1-1028	Mitochondrial import inner membrane translocase subunit tim23	CCA37158.1	GI:328350758; UniProtKB/TrEMBL:F2QLC6		protein motif:KOG:Mitochondrial import inner membrane translocase, subunit TIM23		normal	1853466..1860170	PP7435_Chr1-1029	biotin carboxylase	CCA37159.1	GI:328350759; GOA:F2QLC7; UniProtKB/TrEMBL:F2QLC7		protein motif:KOG:3-Methylcrotonyl-CoA carboxylase,biotin-containing subunit/Propionyl-CoA carboxylase, alpha chain/Acetyl-CoA carboxylase, biotin carboxylase subunit	6.4.1.2
843	<>	1867445	1869289	1870132	1871355	complement	complement(1867445..1869289)	PP7435_Chr1-1034	Uncharacterized transcriptional regulatory protein YNR063W	CCA37164.1	GI:328350764; UniProtKB/TrEMBL:F2QLD2				normal	1870132..1871355	PP7435_Chr1-1035	Uncharacterized membrane protein YNR062C	CCA37165.1	GI:328350765; UniProtKB/TrEMBL:F2QLD3
212	<>	1871540	1872649	1872861	1873741	complement	complement(1871540..1872649)	PP7435_Chr1-1036	Probable transporter MCH1	CCA37166.1	GI:328350766; UniProtKB/TrEMBL:F2QLD4	MCH1	protein motif:KOG:Synaptic vesicle transporter SVOP and related transporters (major facilitator superfamily)		normal	join(1872861..1873052,1873287..1873555,1873642..1873741)	PP7435_Chr1-1037	hypothetical protein	CCA37167.1	GI:328350767; UniProtKB/TrEMBL:F2QLD5
517	<>	1873812	1875032	1875549	1876451	complement	complement(join(1873812..1874708,1874908..1874940, 1875024..1875032))	PP7435_Chr1-1038	UPF0431 protein C1orf66 homolog	CCA37168.1	GI:328350768; UniProtKB/TrEMBL:F2QLD6				normal	1875549..1876451	PP7435_Chr1-1039	hypothetical protein	CCA37169.1	GI:328350769; UniProtKB/TrEMBL:F2QLD7
362	<>	1876536	1877354	1877716	1878779	complement	complement(1876536..1877354)	PP7435_Chr1-1040	hypothetical protein	CCA37170.1	GI:328350770; UniProtKB/TrEMBL:F2QLD8				normal	join(1877716..1877803,1877863..1878779)	PP7435_Chr1-1041	casein kinase 2, alpha polypeptide	CCA37171.1	GI:328350771; UniProtKB/TrEMBL:F2QLD9	CKA2	protein motif:KOG:Casein kinase II, alpha subunit	2.7.11.1
530	<>	1890239	1892104	1892634	1895409	complement	complement(1890239..1892104)	PP7435_Chr1-1048	Laminin subunit alpha-2	CCA37178.1	GI:328350778; UniProtKB/TrEMBL:F2QLE6	RUD3	protein motif:KOG:Extracellular matrix glycoprotein Laminin subunits alpha and gamma		normal	join(1892634..1892690,1892740..1895409)	PP7435_Chr1-1049	Replication factor C subunit 1	CCA37179.1	GI:328350779; UniProtKB/TrEMBL:F2QLE7		protein motif:KOG:Replication factor C, subunit RFC1 (large subunit)
149	<>	1895526	1895867	1896016	1897311	complement	complement(1895526..1895867)	PP7435_Chr1-1050	Uncharacterized protein yqjZ	CCA37180.1	GI:328350780; UniProtKB/TrEMBL:F2QLE8	yqjZ			normal	1896016..1897311	PP7435_Chr1-1051	mitogen-activated protein kinase kinase	CCA37181.1	GI:328350781; UniProtKB/TrEMBL:F2QLE9		protein motif:KOG:Mitogen-activated protein kinase kinase (MAP2K)	2.7.12.2
665	<>	1902891	1905113	1905778	1906923	complement	complement(join(1902891..1903541,1903593..1905113))	PP7435_Chr1-1056	WD repeat-containing protein YCR072C	CCA37186.1	GI:328350786; UniProtKB/TrEMBL:F2QLF4	RSA4	protein motif:KOG:Notchless-like WD40 repeat-containing protein		normal	1905778..1906923	PP7435_Chr1-1057	Protein rai1	CCA37187.1	GI:328350787; UniProtKB/TrEMBL:F2QLF5	RAI1	protein motif:KOG:Nuclear 5'-3' exoribonuclease-interacting protein, Rai1p
234	<>	1908371	1912887	1913121	1914194	complement	complement(join(1908371..1910656,1910722..1912887))	PP7435_Chr1-1059	mitogen-activated protein kinase kinase kinase	CCA37189.1	GI:328350789; GOA:F2QLF7; UniProtKB/TrEMBL:F2QLF7	SSK2	protein motif:KOG:MEKK and related serine/threonine protein kinases	2.7.11.25	normal	1913121..1914194	PP7435_Chr1-1060	protein phosphatase	CCA37190.1	GI:328350790; GOA:F2QLF8; UniProtKB/TrEMBL:F2QLF8	PPG1	protein motif:KOG:Serine/threonine specific protein phosphatase PP1, catalytic subunit	3.1.3.16
200	<>	1914223	1914503	1914703	1916379	complement	complement(join(1914223..1914418,1914478..1914503))	PP7435_Chr1-1061	Ubiquitin	CCA37191.1	GI:328350791; UniProtKB/TrEMBL:F2QLF9	ubl	protein motif:KOG:Ubiquitin-like protein		normal	1914703..1916379	PP7435_Chr1-1062	Protein ZRG17	CCA37192.1	GI:328350792; UniProtKB/TrEMBL:F2QLG0
248	<>	1916454	1918799	1919047	1919889	complement	complement(1916454..1918799)	PP7435_Chr1-1063	Protein TBF1	CCA37193.1	GI:328350793; UniProtKB/TrEMBL:F2QLG1	TBF1	protein motif:KOG:AAA ATPase containing von Willebrand factor type A (vWA) domain		normal	join(1919047..1919150,1919397..1919889)	PP7435_Chr1-1064	1,4-alpha-glucan-branching enzyme	CCA37194.1	GI:328350794; GOA:F2QLG2; UniProtKB/TrEMBL:F2QLG2		protein motif:KOG:DEAD box-containing helicase-like transcription factor/DNA repair protein	2.4.1.18
430	<>	1921368	1922000	1922430	1923401	complement	complement(1921368..1922000)	PP7435_Chr1-1066	NifU-like protein 5, mitochondrial	CCA37196.1	GI:328350796; UniProtKB/TrEMBL:F2QLG4	NFU2	protein motif:KOG:NifU-like domain-containing proteins		normal	1922430..1923401	PP7435_Chr1-1067	Cholinesterase	CCA37197.1	GI:328350797; GOA:F2QLG5; UniProtKB/TrEMBL:F2QLG5		protein motif:KOG:Arylacetamide deacetylase	3.1.1.8
443	<>	1932872	1935706	1936149	1938554	complement	complement(1932872..1935706)	PP7435_Chr1-1071	Protein LST4	CCA37201.1	GI:328350801; UniProtKB/TrEMBL:F2QLG9	LST4			normal	1936149..1938554	PP7435_Chr1-1072	Midasin	CCA37202.1	GI:328350802; UniProtKB/TrEMBL:F2QLH0		protein motif:KOG:AAA ATPase containing von Willebrand factor type A (vWA) domain
2064	<>	1939813	1940928	1942992	1944242	complement	complement(1939813..1940928)	PP7435_Chr1-1074	Protein transport protein SEC31	CCA37204.1	GI:328350804; UniProtKB/TrEMBL:F2QLH2		protein motif:KOG:Vesicle coat complex COPII, subunit SEC31		normal	1942992..1944242	PP7435_Chr1-1075	phosphoglycerate kinase	CCA37205.1	GI:328350805; GOA:F2QLH3; UniProtKB/TrEMBL:F2QLH3	PGK1	protein motif:KOG:3-phosphoglycerate kinase	2.7.2.3
822	<>	1962095	1963447	1964269	1965414	complement	complement(1962095..1963447)	PP7435_Chr1-1082	Uracil-regulated protein 1	CCA37212.1	GI:328350812; UniProtKB/TrEMBL:F2QP84		protein motif:KOG:Bifunctional GTP cyclohydrolase II/3,4-dihydroxy-2butanone-4-phosphate synthase	3.5.4.-	normal	1964269..1965414	PP7435_Chr1-1083	Protein phosphatase PTC7 homolog	CCA37213.1	GI:328350813; GOA:F2QP85; UniProtKB/TrEMBL:F2QP85		protein motif:KOG:Serine/threonine protein phosphatase	3.1.3.16
320	<>	1969247	1969852	1970172	1971362	complement	complement(1969247..1969852)	PP7435_Chr1-1086	hypothetical protein	CCA37216.1	GI:328350816; UniProtKB/TrEMBL:F2QP88				normal	1970172..1971362	PP7435_Chr1-1087	hypothetical protein	CCA37217.1	GI:328350817; UniProtKB/TrEMBL:F2QP89		protein motif:KOG:Ca2ﷆꖚ蝮阩dependent protein kinase,EF-Hand protein superfamily
584	<>	1976606	1977286	1977870	1978607	complement	complement(1976606..1977286)	PP7435_Chr1-1092	Uncharacterized protein C1002.01	CCA37222.1	GI:328350822; UniProtKB/TrEMBL:F2QP94				normal	1977870..1978607	PP7435_Chr1-1093	PHO85 cyclin-5	CCA37223.1	GI:328350823; UniProtKB/TrEMBL:F2QP95		protein motif:KOG:Cyclin
583	<>	1980612	1983026	1983609	1985573	complement	complement(1980612..1983026)	PP7435_Chr1-1095	SWI/SNF complex subunit SMARCC2	CCA37225.1	GI:328350825; UniProtKB/TrEMBL:F2QP97	SWI3	protein motif:KOG:Chromatin remodeling factor subunit and related transcription factors		normal	1983609..1985573	PP7435_Chr1-1096	Autophagy-related protein 7	CCA37226.1	GI:328350826; UniProtKB/TrEMBL:F2QP98	ATG7	protein motif:KOG:Ubiquitin activating E1 enzyme-like protein
356	<>	1987951	1990146	1990502	1990846	complement	complement(1987951..1990146)	PP7435_Chr1-1098	hypothetical protein	CCA37228.1	GI:328350828; UniProtKB/TrEMBL:F2QPA0		protein motif:KOG:Serine/threonine protein kinase		normal	1990502..1990846	PP7435_Chr1-1099	ubiquinol-cytochrome c reductase subunit 8	CCA37229.1	GI:328350829; GOA:F2QPA1; UniProtKB/TrEMBL:F2QPA1	QCR8	protein motif:KOG:Ubiquinol cytochrome c reductase, subunit QCR8	1.10.2.2
356	<>	1992396	1993454	1993810	1996917	complement	complement(1992396..1993454)	PP7435_Chr1-1101	likely SIR2 family histone deacetylase similar to S. cerevisiae HST2 (YPL015C) involved in telomeric chromatin silencing	CCA37231.1	GI:328350831; UniProtKB/TrEMBL:F2QPA3	HST2	protein motif:KOG:NAD-dependent histone deacetylases and class I sirtuins (SIR2 family)	3.5.1.-	normal	join(1993810..1993815,1993900..1996917)	PP7435_Chr1-1102	Uncharacterized protein YPL009C	CCA37232.1	GI:328350832; UniProtKB/TrEMBL:F2QPA4		protein motif:KOG:Predicted RNA-binding protein
247	<>	1996997	1997569	1997816	1998812	complement	complement(1996997..1997569)	PP7435_Chr1-1103	Coatomer subunit zeta-2	CCA37233.1	GI:328350833; UniProtKB/TrEMBL:F2QPA5	RET3	protein motif:KOG:Vesicle coat complex COPI, zeta subunit		normal	join(1997816..1997866,1997919..1998812)	PP7435_Chr1-1104	Transcription initiation factor TFIID subunit 3	CCA37234.1	GI:328350834; UniProtKB/TrEMBL:F2QPA6
241	<>	1998860	2002474	2002715	2003077	complement	complement(1998860..2002474)	PP7435_Chr1-1105	RRP12-like protein	CCA37235.1	GI:328350835; UniProtKB/TrEMBL:F2QPA7		protein motif:KOG:Uncharacterized conserved protein		normal	2002715..2003077	PP7435_Chr1-1106	30S ribosomal protein S16	CCA37236.1	GI:328350836; UniProtKB/TrEMBL:F2QPA8		protein motif:KOG:Mitochondrial/chloroplast ribosomal protein S16
201	<>	2006867	2007682	2007883	2011380	complement	complement(2006867..2007682)	PP7435_Chr1-1109	tRNA(His) guanylyltransferase	CCA37239.1	GI:328350839; UniProtKB/TrEMBL:F2QPB1	THG1	protein motif:KOG:Uncharacterized conserved protein	2.7.7.-	normal	2007883..2011380	PP7435_Chr1-1110	DNA-directed RNA polymerase I subunit A2	CCA37240.1	GI:328350840; GOA:F2QPB2; UniProtKB/TrEMBL:F2QPB2		protein motif:KOG:RNA polymerase I, second largest subunit	2.7.7.6
768	<>	2014429	2015904	2016672	2016995	complement	complement(join(2014429..2015588,2015695..2015787, 2015847..2015904))	PP7435_Chr1-1112	Uncharacterized protein ywlC	CCA37242.1	GI:328350842; UniProtKB/TrEMBL:F2QPB4	SUA5	protein motif:KOG:RNA binding/translational regulation protein of the SUA5 family		normal	2016672..2016995	PP7435_Chr1-1113	hypothetical protein	CCA37243.1	GI:328350843; UniProtKB/TrEMBL:F2QPB5
742	<>	2018963	2020246	2020988	2021416	complement	complement(2018963..2020246)	PP7435_Chr1-1115	Protein STN1	CCA37245.1	GI:328350845; UniProtKB/TrEMBL:F2QPB7				normal	2020988..2021416	PP7435_Chr1-1116	5-hydroxyisourate hydrolase	CCA37246.1	GI:328350846; GOA:F2QPB8; UniProtKB/TrEMBL:F2QPB8		protein motif:KOG:Transthyretin and related proteins	3.5.2.17
335	<>	2023520	2024311	2024646	2025845	complement	complement(2023520..2024311)	PP7435_Chr1-1118	something about silencing protein 4	CCA37248.1	GI:328350848; UniProtKB/TrEMBL:F2QPC0				normal	2024646..2025845	PP7435_Chr1-1119	Cell division control protein 1	CCA37249.1	GI:328350849; UniProtKB/TrEMBL:F2QPC1	CDC1	protein motif:KOG:Cell division control protein/predicted DNA repair exonuclease	3.1.-.-
337	<>	2025854	2028151	2028488	2029087	complement	complement(2025854..2028151)	PP7435_Chr1-1120	Exocyst complex component sec10	CCA37250.1	GI:328350850; UniProtKB/TrEMBL:F2QPC2		protein motif:KOG:Exocyst subunit - Sec10p		normal	2028488..2029087	PP7435_Chr1-1121	Protein THO1	CCA37251.1	GI:328350851; UniProtKB/TrEMBL:F2QPC3	THO1	protein motif:KOG:NAD ADP-ribosyltransferase Parp, required for poly-ADP ribosylation of nuclear proteins
636	<>	2029118	2030917	2031553	2033202	complement	complement(2029118..2030917)	PP7435_Chr1-1122	Uncharacterized protein YER064C	CCA37252.1	GI:328350852; UniProtKB/TrEMBL:F2QPC4				normal	2031553..2033202	PP7435_Chr1-1123	isocitrate lyase	CCA37253.1	GI:328350853; GOA:F2QPC5; UniProtKB/TrEMBL:F2QPC5	ICL1	protein motif:KOG:Isocitrate lyase	4.1.3.1
241	<>	2035207	2035686	2035927	2036739	complement	complement(2035207..2035686)	PP7435_Chr1-1125	hypothetical protein	CCA37255.1	GI:328350855; UniProtKB/TrEMBL:F2QPC7		protein motif:KOG:Cytochrome b5		normal	2035927..2036739	PP7435_Chr1-1126	Protein AGE2	CCA37256.1	GI:328350856; UniProtKB/TrEMBL:F2QPC8	AGE2	protein motif:KOG:Predicted GTPase-activating protein
149	<>	2038758	2039522	2039671	2041386	complement	complement(2038758..2039522)	PP7435_Chr1-1128	Phosducin-like protein 3	CCA37258.1	GI:328350858; UniProtKB/TrEMBL:F2QPD0	PLP2	protein motif:KOG:Conserved phosducin-like protein		normal	2039671..2041386	PP7435_Chr1-1129	Pre-mRNA-splicing factor cwc22	CCA37259.1	GI:328350859; UniProtKB/TrEMBL:F2QPD1		protein motif:KOG:Uncharacterized conserved protein
578	<>	2044720	2046969	2047547	2049622	complement	complement(2044720..2046969)	PP7435_Chr1-1131	Zinc metalloprotease zmpB	CCA37261.1	GI:328350861; UniProtKB/TrEMBL:F2QPD3		protein motif:KOG:Serine/threonine protein phosphatase	3.4.24.-	normal	2047547..2049622	PP7435_Chr1-1132	dipeptidyl-peptidase III	CCA37262.1	GI:328350862; UniProtKB/TrEMBL:F2QPD4			3.4.14.4
460	<>	2050772	2055973	2056433	2057059	complement	complement(join(2050772..2053596,2053885..2055973))	PP7435_Chr1-1134	Peroxisomal biogenesis factor 8	CCA37264.1	GI:328350864; UniProtKB/TrEMBL:F2QPD6		protein motif:KOG:Uncharacterized conserved protein, contains TPR repeats		normal	2056433..2057059	PP7435_Chr1-1135	Uncharacterized membrane protein YOL073C	CCA37265.1	GI:328350865; UniProtKB/TrEMBL:F2QPD7		protein motif:KOG:Uncharacterized conserved protein
294	<>	2057113	2057753	2058047	2060038	complement	complement(join(2057113..2057665,2057740..2057753))	PP7435_Chr1-1136	Prefoldin subunit 3	CCA37266.1	GI:328350866; UniProtKB/TrEMBL:F2QPD8		protein motif:KOG:Molecular chaperone Prefoldin, subunit 3		normal	join(2058047..2058158,2058386..2058828,2058918..2058939, 2059227..2059347,2059618..2060038)	PP7435_Chr1-1137	60S ribosomal protein L18	CCA37267.1	GI:328350867; UniProtKB/TrEMBL:F2QPD9		protein motif:KOG:60s ribosomal protein L18
235	<>	2060079	2061395	2061630	2063018	complement	complement(2060079..2061395)	PP7435_Chr1-1138	hypothetical protein	CCA37268.1	GI:328350868; UniProtKB/TrEMBL:F2QPE0		protein motif:KOG:Putative RNA methylase		normal	2061630..2063018	PP7435_Chr1-1139	Nuclear polyadenylated RNA-binding protein 4	CCA37269.1	GI:328350869; UniProtKB/TrEMBL:F2QPE1	HRP1	protein motif:KOG:RNA-binding protein musashi/mRNA cleavage and polyadenylation factor I complex, subunit HRP1
189	<>	2068887	2069451	2069640	2070133	complement	complement(join(2068887..2069334,2069396..2069451))	PP7435_Chr1-1143	50S ribosomal protein L12-1, chloroplastic	CCA37273.1	GI:328350873; UniProtKB/TrEMBL:F2QPE5		protein motif:KOG:Mitochondrial/chloroplast ribosomal protein L12		normal	join(2069640..2069668,2069815..2070133)	PP7435_Chr1-1144	DNA-directed RNA polymerase II subunit I	CCA37274.1	GI:328350874; GOA:F2QPE6; UniProtKB/TrEMBL:F2QPE6	RPB9	protein motif:KOG:RNA polymerase II subunit 9	2.7.7.6
109	<>	2075329	2077365	2077474	2077761	complement	complement(2075329..2077365)	PP7435_Chr1-1147	hypothetical protein	CCA37277.1	GI:328350877; UniProtKB/TrEMBL:F2QPE9		protein motif:KOG:Jacalin-like lectin domain-containing protein		normal	2077474..2077761	PP7435_Chr1-1148	hypothetical protein	CCA37278.1	GI:328350878; UniProtKB/TrEMBL:F2QPF0
142	<>	2077786	2078700	2078842	2080134	complement	complement(2077786..2078700)	PP7435_Chr1-1149	hypothetical protein	CCA37279.1	GI:328350879; UniProtKB/TrEMBL:F2QPF1		protein motif:KOG:Protein kinase PCTAIRE and related kinases		normal	2078842..2080134	PP7435_Chr1-1150	TBC1 domain family member 20	CCA37280.1	GI:328350880; UniProtKB/TrEMBL:F2QPF2		protein motif:KOG:Rab6 GTPase activator GAPCenA and related TBC domain proteins
50	<>	2080152	2081705	2081755	2082837	complement	complement(2080152..2081705)	PP7435_Chr1-1151	Transcription factor SPT8	CCA37281.1	GI:328350881; UniProtKB/TrEMBL:F2QPF3	SPT8	protein motif:KOG:WD40 repeat protein		normal	2081755..2082837	PP7435_Chr1-1152	Spermidine/putrescine import ATP-binding protein potA	CCA37282.1	GI:328350882; GOA:F2QPF4; UniProtKB/TrEMBL:F2QPF4		protein motif:KOG:Multidrug/pheromone exporter, ABC superfamily	3.6.3.31
118	<>	2084547	2086782	2086900	2087216	complement	complement(join(2084547..2085774,2086742..2086782))	PP7435_Chr1-1154	hypothetical protein	CCA37284.1	GI:328350884; UniProtKB/TrEMBL:F2QPF6		protein motif:KOG:Glycogen synthase kinase-3		normal	join(2086900..2086981,2087080..2087216)	PP7435_Chr1-1155	hypothetical protein	CCA37285.1	GI:328350885; UniProtKB/TrEMBL:F2QPF7
221	<>	2087733	2088044	2088265	2088669	complement	complement(join(2087733..2087966,2088018..2088044))	PP7435_Chr1-1156	Acyl-CoA-binding protein	CCA37286.1	GI:328350886; UniProtKB/TrEMBL:F2QPF8	DBI	protein motif:KOG:Acyl-CoA-binding protein		normal	2088265..2088669	PP7435_Chr1-1157	NADH dehydrogenase (ubiquinone) 1 alpha subcomplex 5	CCA37287.1	GI:328350887; GOA:F2QPF9; UniProtKB/TrEMBL:F2QPF9	NUFM	protein motif:KOG:NADH:ubiquinone oxidoreductase, NDUFA5/B13 subunit	1.6.99.3
302	<>	2091345	2091812	2092114	2093517	complement	complement(2091345..2091812)	PP7435_Chr1-1159	UPF0587 protein v1g245604	CCA37289.1	GI:328350889; UniProtKB/TrEMBL:F2QPG1				normal	2092114..2093517	PP7435_Chr1-1160	hypothetical protein	CCA37290.1	GI:328350890; UniProtKB/TrEMBL:F2QPG2
316	<>	2096740	2099754	2100070	2100603	complement	complement(2096740..2099754)	PP7435_Chr1-1163	DNA mismatch repair protein mutS	CCA37293.1	GI:328350893; UniProtKB/TrEMBL:F2QPG5	MSH3	protein motif:KOG:Mismatch repair ATPase MSH6 (MutS family)		normal	2100070..2100603	PP7435_Chr1-1164	Pre-mRNA-splicing factor CWC21	CCA37294.1	GI:328350894; UniProtKB/TrEMBL:F2QPG6		protein motif:KOG:Splicing coactivator SRm160/300, subunit SRm300
853	<>	2100675	2102807	2103660	2104867	complement	complement(2100675..2102807)	PP7435_Chr1-1165	Cell surface glycoprotein 1	CCA37295.1	GI:328350895; UniProtKB/TrEMBL:F2QPG7		protein motif:KOG:von Willebrand factor and related coagulation proteins		normal	join(2103660..2103704,2103758..2104867)	PP7435_Chr1-1166	Calpain-3	CCA37296.1	GI:328350896; UniProtKB/TrEMBL:F2QPG8		protein motif:KOG:Ca2+binding protein, EF-Hand protein superfamily	3.4.22.54
109	<>	2121034	2123403	2123512	2125044	complement	complement(2121034..2123403)	PP7435_Chr1-1173	Protein rmd11	CCA37302.1	GI:328350902; UniProtKB/TrEMBL:F2QPH4		protein motif:KOG:Uncharacterized conserved protein		normal	2123512..2125044	PP7435_Chr1-1174	hypothetical protein	CCA37303.1	GI:328350903; UniProtKB/TrEMBL:F2QPH5
346	<>	2125089	2127638	2127984	2129702	complement	complement(2125089..2127638)	PP7435_Chr1-1175	domain-containing protein YLL032C	CCA37304.1	GI:328350904; UniProtKB/TrEMBL:F2QPH6		protein motif:KOG:Vigilin		normal	2127984..2129702	PP7435_Chr1-1176	hypothetical protein	CCA37305.1	GI:328350905; UniProtKB/TrEMBL:F2QPH7		protein motif:KOG:Choline kinase
279	<>	2132203	2132880	2133159	2134049	complement	complement(2132203..2132880)	PP7435_Chr1-1178	glutamine amidotransferase	CCA37307.1	GI:328350907; UniProtKB/TrEMBL:F2QPH9	SNO1	protein motif:KOG:Imidazoleglycerol-phosphate synthase subunit H-like	2.6.-.-	normal	2133159..2134049	PP7435_Chr1-1179	pyridoxine biosynthesis protein	CCA37308.1	GI:328350908; UniProtKB/TrEMBL:F2QPI0	PDX1	protein motif:KOG:Stationary phase-induced protein, SOR/SNZ family	4.-.-.-
1272	<>	2136268	2137752	2139024	2140037	complement	complement(2136268..2137752)	PP7435_Chr1-1182	Ammonium transporter MEP2	CCA37310.1	GI:328350910; UniProtKB/TrEMBL:F2QPI2	MEP2	protein motif:KOG:Ammonia permease		normal	2139024..2140037	PP7435_Chr1-1183	Zinc finger protein 287	CCA37311.1	GI:328350911; UniProtKB/TrEMBL:F2QPI3	SFU1	protein motif:KOG:GATA-4/5/6 transcription factors
217	<>	2141649	2142731	2142948	2143937	complement	complement(2141649..2142731)	PP7435_Chr1-1186	Glucosamine--fructose-6-phosphate aminotransferase [isomerizing]	CCA37314.1	GI:328350914; GOA:F2QPI6; UniProtKB/TrEMBL:F2QPI6	DUG3	protein motif:KOG:Glucosamine 6-phosphate synthetases,contain amidotransferase and phosphosugar isomerase domains	2.6.1.16	normal	2142948..2143937	PP7435_Chr1-1187	Uncharacterized protein YOR019W	CCA37315.1	GI:328350915; UniProtKB/TrEMBL:F2QPI7		protein motif:KOG:Serine/threonine protein kinase
122	<>	2143949	2145334	2145456	2146811	complement	complement(join(2143949..2144499,2144584..2145334))	PP7435_Chr1-1188	D-tyrosyl-tRNA(Tyr) deacylase	CCA37316.1	GI:328350916; UniProtKB/TrEMBL:F2QPI8	dtd	protein motif:KOG:D-Tyr-tRNA (Tyr) deacylase	3.1.-.-	normal	2145456..2146811	PP7435_Chr1-1189	Uncharacterized protein YNL011C	CCA37317.1	GI:328350917; UniProtKB/TrEMBL:F2QPI9	YNB1
66	<>	2152645	2153478	2153544	2153891	complement	complement(2152645..2153478)	PP7435_Chr1-1194	hypothetical protein	CCA37322.1	GI:328350922; UniProtKB/TrEMBL:F2QPJ4				normal	2153544..2153891	PP7435_Chr1-1195	Cortactin-binding protein 2	CCA37323.1	GI:328350923; UniProtKB/TrEMBL:F2QPJ5		protein motif:KOG:Prefoldin subunit 6, KE2 family
75	<>	2153967	2154827	2154902	2155729	complement	complement(2153967..2154827)	PP7435_Chr1-1196	Ubiquinone biosynthesis protein COQ9,mitochondrial	CCA37324.1	GI:328350924; UniProtKB/TrEMBL:F2QPJ6	COQ9	protein motif:KOG:Uncharacterized conserved protein		normal	2154902..2155729	PP7435_Chr1-1197	Uncharacterized bHLH domain-containing protein C3F10.12c	CCA37325.1	GI:328350925; UniProtKB/TrEMBL:F2QPJ7	CBF1	protein motif:KOG:Helix loop helix transcription factor EB
243	<>	2162764	2163480	2163723	2163959	complement	complement(2162764..2163480)	PP7435_Chr1-1201	Pre-mRNA-splicing factor cwc24	CCA37329.1	GI:328350929; UniProtKB/TrEMBL:F2QPK1		protein motif:KOG:Predicted E3 ubiquitin ligase		normal	2163723..2163959	PP7435_Chr1-1202	60S ribosomal protein L38	CCA37330.1	GI:328350930; UniProtKB/TrEMBL:F2QPK2
150	<>	2165817	2166935	2167085	2167930	complement	complement(2165817..2166935)	PP7435_Chr1-1204	transcription initiation factor TFIIF beta subunit	CCA37332.1	GI:328350932; UniProtKB/TrEMBL:F2QPK4	TFG2	protein motif:KOG:Transcription initiation factor IIF, small subunit (RAP30)	3.6.1.-	normal	2167085..2167930	PP7435_Chr1-1205	Pre-mRNA-splicing factor 18	CCA37333.1	GI:328350933; UniProtKB/TrEMBL:F2QPK5		protein motif:KOG:U5 snRNP-associated RNA splicing factor
76	<>	2175186	2176032	2176108	2177219	complement	complement(join(2175186..2175960,2176016..2176032))	PP7435_Chr1-1210	Mps one binder kinase activator-like 1A	CCA37338.1	GI:328350938; UniProtKB/TrEMBL:F2QPL0	MOB1	protein motif:KOG:Cell cycle-associated protein Mob1-1		normal	join(2176108..2176277,2176325..2177219)	PP7435_Chr1-1211	Calcium-binding mitochondrial carrier protein SCaMC-1	CCA37339.1	GI:328350939; UniProtKB/TrEMBL:F2QPL1	YMC2	protein motif:KOG:Predicted mitochondrial carrier protein
203	<>	2189944	2191479	2191682	2192530	complement	complement(2189944..2191479)	PP7435_Chr1-1220	Nuclear segregation protein BFR1	CCA37347.1	GI:328350947; UniProtKB/TrEMBL:F2QPL9	BFR1	protein motif:KOG:Extracellular matrix glycoprotein Laminin subunits alpha and gamma		normal	2191682..2192530	PP7435_Chr1-1221	isopentenyl-diphosphate delta-isomerase	CCA37348.1	GI:328350948; GOA:F2QPM0; UniProtKB/TrEMBL:F2QPM0	IDI1	protein motif:KOG:Isopentenyl pyrophosphate:dimethylallyl pyrophosphate isomerase	5.3.3.2
325	<>	2197512	2202110	2202435	2203565	complement	complement(2197512..2202110)	PP7435_Chr1-1227	ARF guanine-nucleotide exchange factor 2	CCA37351.1	GI:328350951; UniProtKB/TrEMBL:F2QPM3		protein motif:KOG:Pattern-formation protein/guanine nucleotide exchange factor		normal	2202435..2203565	PP7435_Chr1-1228	Uncharacterized WD repeat-containing protein alr3466	CCA37352.1	GI:328350952; UniProtKB/TrEMBL:F2QPM4	PEX7	protein motif:KOG:Peroxisomal targeting signal type 2 receptor
553	<>	2209408	2210649	2211202	2214497	complement	complement(2209408..2210649)	PP7435_Chr1-1231	Alcohol dehydrogenase class-3	CCA37355.1	GI:328350955; GOA:F2QPM7; UniProtKB/TrEMBL:F2QPM7	FZD6	protein motif:KOG:Zinc-binding oxidoreductase	1.1.1.284	normal	join(2211202..2212654,2212867..2214497)	PP7435_Chr1-1232	hypothetical protein	CCA37356.1	GI:328350956; UniProtKB/TrEMBL:F2QPM8
294	<>	2214532	2217024	2217318	2219300	complement	complement(2214532..2217024)	PP7435_Chr1-1233	Protein STE5	CCA37357.1	GI:328350957; UniProtKB/TrEMBL:F2QPM9				normal	2217318..2219300	PP7435_Chr1-1234	putative secreted protein	CCA37358.1	GI:328350958; UniProtKB/TrEMBL:F2QPN0		protein motif:KOG:Uncharacterized conserved protein
1202	<>	2219340	2220890	2222092	2224140	complement	complement(2219340..2220890)	PP7435_Chr1-1235	Cyclin-A3-2 2	CCA37359.1	GI:328350959; UniProtKB/TrEMBL:F2QPN1	CLN1	protein motif:KOG:G2/Mitotic-specific cyclin A		normal	2222092..2224140	PP7435_Chr1-1236	primary-amine oxidase	CCA37360.1	GI:328350960; GOA:F2QPN2; UniProtKB/TrEMBL:F2QPN2	AMO	protein motif:KOG:Copper amine oxidase	1.4.3.21
108	<>	2227660	2229552	2229660	2230343	complement	complement(2227660..2229552)	PP7435_Chr1-1238	Uncharacterized WD repeat-containing protein alr3466	CCA37362.1	GI:328350962; UniProtKB/TrEMBL:F2QPN4	sw	protein motif:KOG:Cytoplasmic dynein intermediate chain		normal	2229660..2230343	PP7435_Chr1-1239	DNA replication complex GINS protein SLD5	CCA37363.1	GI:328350963; UniProtKB/TrEMBL:F2QPN5	SLD5	protein motif:KOG:Predicted alpha-helical protein,potentially involved in replication/repair
342	<>	2230485	2230970	2231312	2232187	complement	complement(2230485..2230970)	PP7435_Chr1-1240	F-type H+transporting ATPase subunit delta	CCA37364.1	GI:328350964; UniProtKB/TrEMBL:F2QPN6		protein motif:KOG:Mitochondrial F1F0-ATP synthase, subunit delta/ATP16	3.6.3.14	normal	2231312..2232187	PP7435_Chr1-1241	hypothetical protein	CCA37365.1	GI:328350965; UniProtKB/TrEMBL:F2QPN7
597	<>	2234516	2236225	2236822	2237736	complement	complement(2234516..2236225)	PP7435_Chr1-1244	hypothetical protein	CCA37368.1	GI:328350968; UniProtKB/TrEMBL:F2QPP0				normal	2236822..2237736	PP7435_Chr1-1245	phosphoribosylaminoimidazole-succinocarboxamide synthase	CCA37369.1	GI:328350969; GOA:F2QPP1; UniProtKB/TrEMBL:F2QPP1	PUR7	protein motif:KOG:Phosphoribosylamidoimidazole-succinocarboxamide synthase	6.3.2.6
331	<>	2239300	2241672	2242003	2242779	complement	complement(2239300..2241672)	PP7435_Chr1-1247	Exocyst complex component sec6	CCA37371.1	GI:328350971; UniProtKB/TrEMBL:F2QPP3	SEC6	protein motif:KOG:Exocyst complex subunit SEC6		normal	2242003..2242779	PP7435_Chr1-1248	Protein translocase subunit secA	CCA37372.1	GI:328350972; UniProtKB/TrEMBL:F2QPP4
164	<>	2245068	2245589	2245753	2246451	complement	complement(2245068..2245589)	PP7435_Chr1-1250	Regulator of Ty1 transposition protein 105	CCA37374.1	GI:328350974; UniProtKB/TrEMBL:F2QPP6				normal	2245753..2246451	PP7435_Chr1-1251	exosome complex component RRP40	CCA37375.1	GI:328350975; UniProtKB/TrEMBL:F2QPP7		protein motif:KOG:Exosomal 3'-5' exoribonuclease complex subunit Rrp40	3.1.13.-
145	<>	2246474	2249248	2249393	2251393	complement	complement(2246474..2249248)	PP7435_Chr1-1252	Polyphosphoinositide phosphatase	CCA37376.1	GI:328350976; UniProtKB/TrEMBL:F2QPP8	FIG4	protein motif:KOG:Putative phosphoinositide phosphatase	3.1.3.-	normal	2249393..2251393	PP7435_Chr1-1253	carboxymethyltransferase	CCA37377.1	GI:328350977; UniProtKB/TrEMBL:F2QPP9	PPM2	protein motif:KOG:Carboxymethyl transferase	2.1.1.-
438	<>	2251502	2253328	2253766	2255049	complement	complement(2251502..2253328)	PP7435_Chr1-1254	dihydroxy-acid dehydratase	CCA37378.1	GI:328350978; GOA:F2QPQ0; UniProtKB/TrEMBL:F2QPQ0	ilvD	protein motif:KOG:Dihydroxy-acid dehydratase	4.2.1.9	normal	2253766..2255049	PP7435_Chr1-1255	malate synthase	CCA37379.1	GI:328350979; GOA:F2QPQ1; UniProtKB/TrEMBL:F2QPQ1	aceB	protein motif:KOG:Malate synthase	2.3.3.9
138	<>	2255060	2255872	2256010	2257200	complement	complement(join(2255060..2255758,2255813..2255872))	PP7435_Chr1-1256	Uridine-cytidine kinase 2	CCA37380.1	GI:328350980; GOA:F2QPQ2; UniProtKB/TrEMBL:F2QPQ2	uck2	protein motif:KOG:Armadillo/beta-Catenin/plakoglobin	2.7.1.48	normal	2256010..2257200	PP7435_Chr1-1257	DEAD-box protein, putative RNA helicase similar to S. cerevisiae FAL1 (YDR021W) involved in rRNA processing	CCA37381.1	GI:328350981; UniProtKB/TrEMBL:F2QPQ3	FAL1	protein motif:KOG:Predicted ATP-dependent RNA helicase FAL1,involved in rRNA maturation, DEAD-box superfamily	3.6.1.-
153	<>	2257210	2257776	2257929	2259260	complement	complement(2257210..2257776)	PP7435_Chr1-1258	hypothetical protein	CCA37382.1	GI:328350982; UniProtKB/TrEMBL:F2QPQ4				normal	join(2257929..2257937,2257983..2259260)	PP7435_Chr1-1259	Protein transport protein SEC20	CCA37383.1	GI:328350983; UniProtKB/TrEMBL:F2QPQ5
310	<>	2259270	2260652	2260962	2262245	complement	complement(2259270..2260652)	PP7435_Chr1-1260	seryl-tRNA synthetase	CCA37384.1	GI:328350984; GOA:F2QPQ6; UniProtKB/TrEMBL:F2QPQ6	SES1	protein motif:KOG:Seryl-tRNA synthetase	6.1.1.11	normal	2260962..2262245	PP7435_Chr1-1261	Dictomallein-like protein	CCA37385.1	GI:328350985; UniProtKB/TrEMBL:F2QPQ7			3.4.24.-
160	<>	2265453	2266622	2266782	2268341	complement	complement(2265453..2266622)	PP7435_Chr1-1268	Uncharacterized protein YER077C	CCA37387.1	GI:328350987; UniProtKB/TrEMBL:F2QPQ9		protein motif:KOG:FOG:PPR repeat		normal	join(2266782..2266839,2266999..2268341)	PP7435_Chr1-1269	Cop9 signalosome complex subunit 11	CCA37388.1	GI:328350988; UniProtKB/TrEMBL:F2QPR0		protein motif:KOG:COP9 signalosome, subunit CSN1
182	<>	2268385	2269890	2270072	2270416	complement	complement(2268385..2269890)	PP7435_Chr1-1270	X-Pro aminopeptidase	CCA37389.1	GI:328350989; UniProtKB/TrEMBL:F2QPR1		protein motif:KOG:Putative Xaa-Pro aminopeptidase	3.4.11.9	normal	2270072..2270416	PP7435_Chr1-1271	Mitochondral 37S ribosomal protein S27	CCA37390.1	GI:328350990; UniProtKB/TrEMBL:F2QPR2		protein motif:KOG:Mitochondrial ribosomal protein S27
601	<>	2272618	2273409	2274010	2276424	complement	complement(2272618..2273409)	PP7435_Chr1-1273	40S ribosomal protein S0	CCA37392.1	GI:328350992; UniProtKB/TrEMBL:F2QPR4	YST1	protein motif:KOG:40S ribosomal protein SA (P40)/Laminin receptor 1		normal	2274010..2276424	PP7435_Chr1-1274	Probable ferric reductase transmembrane component	CCA37393.1	GI:328350993; GOA:F2QPR5; UniProtKB/TrEMBL:F2QPR5		protein motif:KOG:Ferric reductase, NADH/NADPH oxidase and related proteins	1.16.1.7
215	<>	2278136	2279722	2279937	2281421	complement	complement(2278136..2279722)	PP7435_Chr1-1276	Uncharacterized protein YHR151C	CCA37395.1	GI:328350995; UniProtKB/TrEMBL:F2QPR7				normal	2279937..2281421	PP7435_Chr1-1277	alpha-1,2-glucosyltransferase	CCA37396.1	GI:328350996; UniProtKB/TrEMBL:F2QPR8	DIE2	protein motif:KOG:Alpha-1,2 glucosyltransferase/transcriptional activator	2.4.1.-
337	<>	2282614	2283525	2283862	2284551	complement	complement(2282614..2283525)	PP7435_Chr1-1279	Protein l(2)37Cc	CCA37398.1	GI:328350998; UniProtKB/TrEMBL:F2QPS0	PHB2	protein motif:KOG:Prohibitin		normal	2283862..2284551	PP7435_Chr1-1280	Ankyrin repeat and KH domain-containing protein mask	CCA37399.1	GI:328350999; UniProtKB/TrEMBL:F2QPS1	NAS6	protein motif:KOG:Ankyrin
209	<>	2289048	2289413	2289622	2290206	complement	complement(2289048..2289413)	PP7435_Chr1-1284	COX assembly mitochondrial protein	CCA37403.1	GI:328351003; UniProtKB/TrEMBL:F2QPS5	CMC1	protein motif:KOG:Uncharacterized conserved protein		normal	2289622..2290206	PP7435_Chr1-1285	Probable kinetochore protein spc24	CCA37404.1	GI:328351004; UniProtKB/TrEMBL:F2QPS6
324	<>	2290225	2290557	2290881	2291168	complement	complement(2290225..2290557)	PP7435_Chr1-1286	54S ribosomal protein L31, mitochondrial	CCA37405.1	GI:328351005; UniProtKB/TrEMBL:F2QPS7				normal	2290881..2291168	PP7435_Chr1-1287	High osmolarity sensitivity protein 3	CCA37406.1	GI:328351006; UniProtKB/TrEMBL:F2QPS8
77	<>	2298482	2299141	2299218	2299738	complement	complement(join(2298482..2298802,2298897..2299000, 2299078..2299141))	PP7435_Chr1-1293	60S acidic ribosomal protein P2	CCA37412.1	GI:328351012; UniProtKB/TrEMBL:F2QPT4		protein motif:KOG:60s acidic ribosomal protein P1		normal	join(2299218..2299227,2299314..2299738)	PP7435_Chr1-1294	30S ribosomal protein S19P	CCA37413.1	GI:328351013; UniProtKB/TrEMBL:F2QPT5		protein motif:KOG:40S ribosomal protein S15
381	<>	2299785	2301308	2301689	2303026	complement	complement(2299785..2301308)	PP7435_Chr1-1295	Midasin	CCA37414.1	GI:328351014; UniProtKB/TrEMBL:F2QPT6	DEP1	protein motif:KOG:AAA ATPase containing von Willebrand factor type A (vWA) domain		normal	2301689..2303026	PP7435_Chr1-1296	Nucleolar protein 12	CCA37415.1	GI:328351015; UniProtKB/TrEMBL:F2QPT7		protein motif:KOG:FOG:RRM domain
245	<>	2312771	2314040	2314285	2315754	complement	complement(join(2312771..2313477,2313575..2314040))	PP7435_Chr1-1302	Glucose repression protein GAL83	CCA37421.1	GI:328351021; UniProtKB/TrEMBL:F2QPU3		protein motif:KOG:Protein involved in Snf1 protein kinase complex assembly		normal	2314285..2315754	PP7435_Chr1-1303	Mitochondrial distribution and morphology protein 34	CCA37422.1	GI:328351022; UniProtKB/TrEMBL:F2QPU4
164	<>	2315831	2316787	2316951	2318036	complement	complement(2315831..2316787)	PP7435_Chr1-1304	Vacuolar morphogenesis protein 7	CCA37423.1	GI:328351023; UniProtKB/TrEMBL:F2QPU5	VAM7	protein motif:KOG:SNARE protein TLG1/Syntaxin 6		normal	2316951..2318036	PP7435_Chr1-1305	Uncharacterized WD repeat-containing protein alr3466	CCA37424.1	GI:328351024; UniProtKB/TrEMBL:F2QPU6	SKI8	protein motif:KOG:Notchless-like WD40 repeat-containing protein
181	<>	2318730	2319995	2320176	2322707	complement	complement(2318730..2319995)	PP7435_Chr1-1306	Protein LAS1	CCA37425.1	GI:328351025; UniProtKB/TrEMBL:F2QPU7	LAS1	protein motif:KOG:Nuclear protein involved in cell morphogenesis and cell surface growth		normal	2320176..2322707	PP7435_Chr1-1307	Vacuolar protein sorting-associated protein 35	CCA37426.1	GI:328351026; UniProtKB/TrEMBL:F2QPU8		protein motif:KOG:Membrane coat complex Retromer, subunit VPS35
100	<>	2330070	2332136	2332236	2335558	complement	complement(join(2330070..2330791,2331746..2331936, 2332120..2332136))	PP7435_Chr1-1310	Polycystic kidney disease protein 1-like 3	CCA37429.1	GI:328351029; UniProtKB/TrEMBL:F2QPV1		protein motif:KOG:Actin binding protein Anillin		normal	join(2332236..2332299,2332353..2335558)	PP7435_Chr1-1311	insulysin	CCA37430.1	GI:328351030; UniProtKB/TrEMBL:F2QPV2	Ide	protein motif:KOG:N-arginine dibasic convertase NRD1 and related Zn2+dependent endopeptidases, insulinase superfamily	3.4.24.56
133	<>	2338632	2342715	2342848	2345073	complement	complement(join(2338632..2342580,2342636..2342715))	PP7435_Chr1-1313	DNA repair protein RAD50	CCA37432.1	GI:328351032; UniProtKB/TrEMBL:F2QPV4		protein motif:KOG:DNA repair protein RAD50, ABC-type ATPase/SMC superfamily	3.6.-.-	normal	2342848..2345073	PP7435_Chr1-1314	cysteinyl-tRNA synthetase	CCA37433.1	GI:328351033; GOA:F2QPV5; UniProtKB/TrEMBL:F2QPV5	CYR1	protein motif:KOG:Cysteinyl-tRNA synthetase	6.1.1.16
618	<>	2352100	2353830	2354448	2356105	complement	complement(2352100..2353830)	PP7435_Chr1-1318	Purine permease	CCA37437.1	GI:328351037; UniProtKB/TrEMBL:F2QPV9	UAP2	protein motif:KOG:Xanthine/uracil transporters		normal	join(2354448..2355849,2355909..2356105)	PP7435_Chr1-1319	DnaJ homolog subfamily C member 21	CCA37438.1	GI:328351038; UniProtKB/TrEMBL:F2QPW0	JJJ1	protein motif:KOG:Molecular chaperone (DnaJ superfamily)
275	<>	2358102	2360156	2360431	2362872	complement	complement(2358102..2360156)	PP7435_Chr1-1321	Protein SQS1	CCA37440.1	GI:328351040; UniProtKB/TrEMBL:F2QPW2		protein motif:KOG:RNA-binding protein RBM5 and related proteins, contain G-patch and RRM domains		normal	join(2360431..2362018,2362184..2362872)	PP7435_Chr1-1322	autophagy-related protein 4	CCA37441.1	GI:328351041; UniProtKB/TrEMBL:F2QPW3		protein motif:KOG:Cysteine protease required for autophagy -Apg4p/Aut2p	3.4.22.-
226	<>	2367943	2368404	2368630	2369076	complement	complement(2367943..2368404)	PP7435_Chr1-1326	Small nuclear ribonucleoprotein-associated protein B	CCA37445.1	GI:328351045; UniProtKB/TrEMBL:F2QPW7		protein motif:KOG:U1 snRNP component		normal	2368630..2369076	PP7435_Chr1-1327	Replicase polyprotein 1ab Contains: RecName: Full=Non-structural protein 1; Contains: RecName: Full=Non-structural protein 2; Contains: RecName: Full=Non-structural protein 3	CCA37446.1	GI:328351046; GOA:F2QPW8; UniProtKB/TrEMBL:F2QPW8		protein motif:KOG:AAA ATPase containing von Willebrand factor type A (vWA) domain	2.7.7.48
443	<>	2369130	2369792	2370235	2373252	complement	complement(2369130..2369792)	PP7435_Chr1-1328	GTP-binding protein YPT32/YPT11	CCA37447.1	GI:328351047; UniProtKB/TrEMBL:F2QPW9		protein motif:KOG:GTPase Rab11/YPT3, small G protein superfamily		normal	2370235..2373252	PP7435_Chr1-1329	FACT complex subunit spt-16	CCA37448.1	GI:328351048; UniProtKB/TrEMBL:F2QPX0		protein motif:KOG:Global transcriptional regulator, cell division control protein
48	<>	2373936	2376100	2376148	2376918	complement	complement(join(2373936..2375476,2375589..2376012, 2376074..2376100))	PP7435_Chr1-1330	Putative transcription factor PHD1	CCA37449.1	GI:328351049; UniProtKB/TrEMBL:F2QPX1	EFG1	protein motif:KOG:Vesicle coat complex COPII, subunit SEC31		normal	2376148..2376918	PP7435_Chr1-1331	hypothetical protein	CCA37450.1	GI:328351050; UniProtKB/TrEMBL:F2QPX2
898	<>	2377627	2378967	2379865	2382381	complement	complement(2377627..2378967)	PP7435_Chr1-1332	Phosphatidylinositol transfer protein CSR1	CCA37451.1	GI:328351051; UniProtKB/TrEMBL:F2QPX3		protein motif:KOG:Phosphatidylinositol transfer protein PDR16 and related proteins		normal	2379865..2382381	PP7435_Chr1-1334	Cell division control protein 24	CCA37452.1	GI:328351052; UniProtKB/TrEMBL:F2QPX4		protein motif:KOG:Invasion-inducing protein TIAM1/CDC24 and related RhoGEF GTPases		(tRNA at 2379461..2379542: )
188	<>	2382433	2385075	2385263	2388493	complement	complement(2382433..2385075)	PP7435_Chr1-1335	leucyl-tRNA synthetase (EC:6.1.1.4)	CCA37453.1	GI:328351053; GOA:F2QPX5; UniProtKB/TrEMBL:F2QPX5	leuS	protein motif:KOG:Leucyl-tRNA synthetase	6.1.1.4	normal	2385263..2388493	PP7435_Chr1-1336	hypothetical protein	CCA37454.1	GI:328351054; UniProtKB/TrEMBL:F2QPX6		protein motif:KOG:DNA repair protein RAD18 (SMC family protein)
136	<>	2390749	2391012	2391148	2391987	complement	complement(2390749..2391012)	PP7435_Chr1-1338	BolA-like protein 1	CCA37456.1	GI:328351056; UniProtKB/TrEMBL:F2QPX8		protein motif:KOG:BolA (bacterial stress-induced morphogen)-related protein		normal	2391148..2391987	PP7435_Chr1-1339	NGG1-interacting factor 3	CCA37457.1	GI:328351057; UniProtKB/TrEMBL:F2QPX9	NIF3	protein motif:KOG:Ngg1-interacting factor 3 protein NIF3L1
473	<>	2396916	2399228	2399701	2404717	complement	complement(2396916..2399228)	PP7435_Chr1-1343	hypothetical protein	CCA37461.1	GI:328351061; UniProtKB/TrEMBL:F2QPY3				normal	join(2399701..2404575,2404694..2404717)	PP7435_Chr1-1344	separase	CCA37462.1	GI:328351062; UniProtKB/TrEMBL:F2QPY4	ESP1	protein motif:KOG:Regulator of spindle pole body duplication	3.4.22.49
71	<>	2404726	2405487	2405558	2406505	complement	complement(2404726..2405487)	PP7435_Chr1-1345	Uncharacterized protein YPR116W, mitochondrial	CCA37463.1	GI:328351063; UniProtKB/TrEMBL:F2QPY5				normal	join(2405558..2405592,2405643..2405935,2405985..2406505)	PP7435_Chr1-1346	Uncharacterized protein C1071.11	CCA37464.1	GI:328351064; UniProtKB/TrEMBL:F2QPY6
180	<>	2406519	2408714	2408894	2410129	complement	complement(2406519..2408714)	PP7435_Chr1-1347	Protein NNF2	CCA37465.1	GI:328351065; UniProtKB/TrEMBL:F2QPY7	NNF2	protein motif:KOG:Extracellular matrix glycoprotein Laminin subunit beta		normal	2408894..2410129	PP7435_Chr1-1348	hypothetical protein	CCA37466.1	GI:328351066; UniProtKB/TrEMBL:F2QPY8		protein motif:KOG:Predicted translation initiation factor related to eIF-2B alpha/beta/delta subunits (CIG2/IDI2)
479	<>	2417339	2418089	2418568	2420001	complement	complement(join(2417339..2417519,2417581..2418089))	PP7435_Chr1-1351	Peroxiredoxin-2	CCA37469.1	GI:328351069; GOA:F2QPZ1; UniProtKB/TrEMBL:F2QPZ1		protein motif:KOG:Alkyl hydroperoxide reductase, thiol specific antioxidant and related enzymes	1.11.1.15	normal	2418568..2420001	PP7435_Chr1-1352	putative secreted protein	CCA37470.1	GI:328351070; UniProtKB/TrEMBL:F2QPZ2		protein motif:KOG:Subtilisin-related protease/Vacuolar protease B
259	<>	2420026	2423031	2423290	2424780	complement	complement(2420026..2423031)	PP7435_Chr1-1353	fanconi anemia group M protein	CCA37471.1	GI:328351071; UniProtKB/TrEMBL:F2QPZ3	MPH1	protein motif:KOG:DEAD-box like helicase	3.6.1.-	normal	2423290..2424780	PP7435_Chr1-1354	Exocyst complex component SEC3	CCA37472.1	GI:328351072; UniProtKB/TrEMBL:F2QPZ4
537	<>	2424809	2428855	2429392	2430663	complement	complement(2424809..2428855)	PP7435_Chr1-1355	phosphoribosylformylglycinamidine synthase	CCA37473.1	GI:328351073; GOA:F2QPZ5; UniProtKB/TrEMBL:F2QPZ5	purL	protein motif:KOG:Phosphoribosylformylglycinamidine synthase	6.3.5.3	normal	2429392..2430663	PP7435_Chr1-1356	Ammonium transporter MEP2	CCA37474.1	GI:328351074; UniProtKB/TrEMBL:F2QPZ6		protein motif:KOG:Ammonia permease
764	<>	2430698	2431411	2432175	2436056	complement	complement(2430698..2431411)	PP7435_Chr1-1357	Uncharacterized protein YBR096W	CCA37475.1	GI:328351075; UniProtKB/TrEMBL:F2QPZ7		protein motif:KOG:Predicted thioesterase		normal	2432175..2436056	PP7435_Chr1-1358	Autophagy-related protein 11	CCA37476.1	GI:328351076; UniProtKB/TrEMBL:F2QPZ8	CVT9	protein motif:KOG:Myosin class II heavy chain
186	<>	2437285	2437953	2438139	2441533	complement	complement(2437285..2437953)	PP7435_Chr1-1360	50S ribosomal protein L16	CCA37478.1	GI:328351078; UniProtKB/TrEMBL:F2QQ00		protein motif:KOG:60s ribosomal protein L10		normal	join(2438139..2439428,2439551..2441328,2441416..2441533)	PP7435_Chr1-1361	phenylalanyl-tRNA synthetase alpha chain	CCA37479.1	GI:328351079; GOA:F2QQ01; UniProtKB/TrEMBL:F2QQ01	MSF1	protein motif:KOG:NADP/FAD dependent oxidoreductase	6.1.1.20
341	<>	2441861	2443351	2443692	2445209	complement	complement(2441861..2443351)	PP7435_Chr1-1362	hexokinase	CCA37480.1	GI:328351080; GOA:F2QQ02; UniProtKB/TrEMBL:F2QQ02	HXK2	protein motif:KOG:Hexokinase	2.7.1.1	normal	2443692..2445209	PP7435_Chr1-1363	Halomucin	CCA37481.1	GI:328351081; UniProtKB/TrEMBL:F2QQ03		protein motif:KOG:AAA ATPase containing von Willebrand factor type A (vWA) domain
87	<>	2450630	2452141	2452228	2453225	complement	complement(2450630..2452141)	PP7435_Chr1-1366	tRNA modification GTPase mnmE	CCA37484.1	GI:328351084; UniProtKB/TrEMBL:F2QQ06	MSS1	protein motif:KOG:Mitochondrial GTPase	3.6.-.-	normal	join(2452228..2452296,2452345..2452911,2452977..2453225)	PP7435_Chr1-1367	Cytosolic Fe-S cluster assembling factor NBP35	CCA37485.1	GI:328351085; UniProtKB/TrEMBL:F2QQ07		protein motif:KOG:Predicted ATPase, nucleotide-binding
169	<>	2455751	2456548	2456717	2457453	complement	complement(2455751..2456548)	PP7435_Chr1-1370	20S proteasome subunit beta 7	CCA37488.1	GI:328351088; UniProtKB/TrEMBL:F2QQ10	PRE4	protein motif:KOG:20S proteasome, regulatory subunit beta type PSMB4/PRE4	3.4.25.1	normal	join(2456717..2456727,2456778..2457453)	PP7435_Chr1-1371	hypothetical protein	CCA37489.1	GI:328351089; UniProtKB/TrEMBL:F2QQ11
1480	<>	2457555	2458496	2459976	2461589	complement	complement(2457555..2458496)	PP7435_Chr1-1372	Probable sphingolipid long chain base-responsive protein C3C7.02c .02c	CCA37490.1	GI:328351090; UniProtKB/TrEMBL:F2QQ12	SLB2	protein motif:KOG:Nuclear-export-signal (NES)-containing protein/polyadenylated-RNA export factor		normal	2459976..2461589	PP7435_Chr1-1374	Hexose transporter 2	CCA37491.1	GI:328351091; UniProtKB/TrEMBL:F2QQ13		protein motif:KOG:Predicted transporter (major facilitator superfamily)		(tRNA at 2459042..2459113: )
186	<>	2474302	2474907	2475093	2476838	complement	complement(2474302..2474907)	PP7435_Chr1-1377	UPF0660 protein YHR100C, mitochondrial	CCA37494.1	GI:328351094; UniProtKB/TrEMBL:F2QQ16	GEP4	protein motif:KOG:p-Nitrophenyl phosphatase		normal	2475093..2476838	PP7435_Chr1-1378	LIM domain and RING finger protein YDR266C	CCA37495.1	GI:328351095; UniProtKB/TrEMBL:F2QQ17		protein motif:KOG:Predicted E3 ubiquitin ligase
451	<>	2476845	2480178	2480629	2481293	complement	complement(join(2476845..2478032,2478180..2479894, 2479939..2479976,2480147..2480178))	PP7435_Chr1-1379	DNA polymerase eta subunit	CCA37496.1	GI:328351096; GOA:F2QQ18; UniProtKB/TrEMBL:F2QQ18		protein motif:KOG:DNA polymerase iota/DNA damage inducible protein	2.7.7.7	normal	join(2480629..2481008,2481107..2481293)	PP7435_Chr1-1380	NADH dehydrogenase (ubiquinone) 1 alpha subcomplex 2	CCA37497.1	GI:328351097; GOA:F2QQ19; UniProtKB/TrEMBL:F2QQ19		protein motif:KOG:NADH:ubiquinone oxidoreductase NDUFA2/B8 subunit	1.6.99.3
168	<>	2482631	2483761	2483929	2485455	complement	complement(2482631..2483761)	PP7435_Chr1-1382	Mitochondrial inner membrane protein OXA1	CCA37499.1	GI:328351099; UniProtKB/TrEMBL:F2QQ21	OXA1	protein motif:KOG:Inner membrane protein translocase involved in respiratory chain assembly		normal	2483929..2485455	PP7435_Chr1-1383	hypothetical protein	CCA37500.1	GI:328351100; UniProtKB/TrEMBL:F2QQ22
2113	<>	2491268	2492512	2494625	2496040	complement	complement(2491268..2492512)	PP7435_Chr1-1388	hypothetical protein	CCA37504.1	GI:328351104; UniProtKB/TrEMBL:F2QQ26				normal	2494625..2496040	PP7435_Chr1-1389	Flocculation protein FLO9	CCA37505.1	GI:328351105; UniProtKB/TrEMBL:F2QQ27	FLO5	protein motif:KOG:Teneurin-1 and related extracellular matrix proteins, contain EGF-like repeats
614	<>	2504906	2505511	2506125	2506916	complement	complement(join(2504906..2505413,2505507..2505511))	PP7435_Chr1-1395	hypothetical protein	CCA37510.1	GI:328351110; UniProtKB/TrEMBL:F2QQ32		protein motif:KOG:Helix loop helix transcription factor EB		normal	2506125..2506916	PP7435_Chr1-1396	40S ribosomal protein S2	CCA37511.1	GI:328351111; UniProtKB/TrEMBL:F2QQ33	RPS2	protein motif:KOG:40S ribosomal protein S2/30S ribosomal protein S5
161	<>	2511831	2513594	2513755	2516016	complement	complement(2511831..2513594)	PP7435_Chr1-1399	Chaperone activity of bc1 complex-like,mitochondrial	CCA37514.1	GI:328351114; UniProtKB/TrEMBL:F2QQ36	ABC1	protein motif:KOG:ABC (ATP binding cassette) 1 protein		normal	2513755..2516016	PP7435_Chr1-1400	pre-mRNA-splicing factor ATP-dependent RNA helicase DHX16	CCA37515.1	GI:328351115; UniProtKB/TrEMBL:F2QQ37		protein motif:KOG:mRNA splicing factor ATP-dependent RNA helicase	3.6.1.-
495	<>	2516079	2517176	2517671	2518096	complement	complement(2516079..2517176)	PP7435_Chr1-1401	pyruvate dehydrogenase E1 component subunit beta	CCA37516.1	GI:328351116; GOA:F2QQ38; UniProtKB/TrEMBL:F2QQ38	PDB1	protein motif:KOG:Pyruvate dehydrogenase E1, beta subunit	1.2.4.1	normal	2517671..2518096	PP7435_Chr1-1402	hypothetical protein	CCA37517.1	GI:328351117; UniProtKB/TrEMBL:F2QQ39
202	<>	2518108	2519556	2519758	2522991	complement	complement(join(2518108..2518115,2518184..2519400, 2519507..2519556))	PP7435_Chr1-1403	CCR4-NOT transcription complex subunit 4	CCA37518.1	GI:328351118; GOA:F2QQ40; UniProtKB/TrEMBL:F2QQ40	NOT4	protein motif:KOG:MOT2 transcription factor	6.3.2.19	normal	2519758..2522991	PP7435_Chr1-1404	Importin subunit beta-5	CCA37519.1	GI:328351119; UniProtKB/TrEMBL:F2QQ41		protein motif:KOG:Predicted importin 9
214	<>	2523012	2524556	2524770	2526647	complement	complement(2523012..2524556)	PP7435_Chr1-1405	RNA polymerase-associated protein RTF1 homolog	CCA37520.1	GI:328351120; UniProtKB/TrEMBL:F2QQ42		protein motif:KOG:Paf1/RNA polymerase II complex, RTF1 component (involved in regulation of TATA box-binding protein)		normal	2524770..2526647	PP7435_Chr1-1406	Sporulation protein RMD8	CCA37521.1	GI:328351121; UniProtKB/TrEMBL:F2QQ43	RMD8	protein motif:KOG:Uncharacterized conserved protein
94	<>	2529045	2530004	2530098	2530508	complement	complement(2529045..2530004)	PP7435_Chr1-1408	Nuclear hormone receptor family member nhr-6	CCA37523.1	GI:328351123; UniProtKB/TrEMBL:F2QQ45		protein motif:KOG:Uncharacterized conserved membrane protein		normal	join(2530098..2530242,2530315..2530508)	PP7435_Chr1-1409	hypothetical protein	CCA37524.1	GI:328351124; UniProtKB/TrEMBL:F2QQ46
754	<>	2530566	2532251	2533005	2533818	complement	complement(2530566..2532251)	PP7435_Chr1-1410	Arginine permease	CCA37525.1	GI:328351125; UniProtKB/TrEMBL:F2QQ47		protein motif:KOG:Amino acid transporters		normal	join(2533005..2533021,2533104..2533818)	PP7435_Chr1-1411	N(6)-adenine-specific DNA methyltransferase 2	CCA37526.1	GI:328351126; UniProtKB/TrEMBL:F2QQ48		protein motif:KOG:Uncharacterized conserved protein	2.1.1.-
148	<>	2540408	2541529	2541677	2542918	complement	complement(2540408..2541529)	PP7435_Chr1-1416	Uncharacterized WD repeat-containing protein alr3466	CCA37531.1	GI:328351131; UniProtKB/TrEMBL:F2QQ53		protein motif:KOG:Vacuolar assembly/sorting protein VPS8		normal	2541677..2542918	PP7435_Chr1-1417	Uncharacterized WD repeat-containing protein alr3466	CCA37532.1	GI:328351132; UniProtKB/TrEMBL:F2QQ54	SWD1	protein motif:KOG:WD40 repeat protein
74	<>	2544487	2546919	2546993	2547355	complement	complement(2544487..2546919)	PP7435_Chr1-1419	Cullin-4A	CCA37534.1	GI:328351134; UniProtKB/TrEMBL:F2QQ56	CUL4	protein motif:KOG:Cullins		normal	2546993..2547355	PP7435_Chr1-1420	Set1 complex component shg1	CCA37535.1	GI:328351135; UniProtKB/TrEMBL:F2QQ57
949	<>	2552086	2553876	2554825	2556650	complement	complement(2552086..2553876)	PP7435_Chr1-1424	Probable transporter SEO1	CCA37538.1	GI:328351138; UniProtKB/TrEMBL:F2QQ60	SEO1	protein motif:KOG:Permease of the major facilitator superfamily		normal	join(2554825..2554986,2555048..2555159,2555212..2555532, 2555680..2556650)	PP7435_Chr1-1425	Calcium-binding mitochondrial carrier protein SCaMC-1-B	CCA37539.1	GI:328351139; UniProtKB/TrEMBL:F2QQ61	MIR1	protein motif:KOG:Mitochondrial aspartate/glutamate carrier protein Aralar/Citrin (contains EF-hand Ca2+binding domains)
125	<>	2557700	2559523	2559648	2561780	complement	complement(2557700..2559523)	PP7435_Chr1-1427	Phosphatidylinositide phosphatase SAC1	CCA37541.1	GI:328351141; UniProtKB/TrEMBL:F2QQ63		protein motif:KOG:Putative phosphoinositide phosphatase	3.1.3.-	normal	2559648..2561780	PP7435_Chr1-1428	Phospholipase A-2-activating protein	CCA37542.1	GI:328351142; UniProtKB/TrEMBL:F2QQ64	DOA1	protein motif:KOG:Phospholipase A2-activating protein (contains WD40 repeats)
472	<>	2570764	2572581	2573053	2575674	complement	complement(2570764..2572581)	PP7435_Chr1-1432	Uncharacterized transporter YIL166C	CCA37546.1	GI:328351146; UniProtKB/TrEMBL:F2QQ68		protein motif:KOG:Permease of the major facilitator superfamily		normal	2573053..2575674	PP7435_Chr1-1433	Uncharacterized protein yetA	CCA37547.1	GI:328351147; UniProtKB/TrEMBL:F2QQ69
219	<>	2579534	2580928	2581147	2581723	complement	complement(2579534..2580928)	PP7435_Chr1-1436	hypothetical protein	CCA37550.1	GI:328351150; UniProtKB/TrEMBL:F2QQ72		protein motif:KOG:Uncharacterized conserved protein		normal	join(2581147..2581678,2581719..2581723)	PP7435_Chr1-1437	Ras-related protein Rab-1A	CCA37551.1	GI:328351151; UniProtKB/TrEMBL:F2QQ73		protein motif:KOG:GTPase Rab1/YPT1, small G protein superfamily, and related GTP-binding proteins
314	<>	2581784	2583433	2583747	2584781	complement	complement(2581784..2583433)	PP7435_Chr1-1438	RAC-beta serine/threonine-protein kinase	CCA37552.1	GI:328351152; UniProtKB/TrEMBL:F2QQ74	AKT2	protein motif:KOG:Serine/threonine protein kinase	2.7.11.1	normal	2583747..2584781	PP7435_Chr1-1439	Programmed cell death protein 2	CCA37553.1	GI:328351153; UniProtKB/TrEMBL:F2QQ75		protein motif:KOG:Uncharacterized MYND Zn-finger protein
395	<>	2584854	2586293	2586688	2588373	complement	complement(2584854..2586293)	PP7435_Chr1-1440	Protein transport protein Sec61 subunit alpha	CCA37554.1	GI:328351154; UniProtKB/TrEMBL:F2QQ76	SSH1	protein motif:KOG:Transport protein Sec61, alpha subunit		normal	join(2586688..2587379,2587890..2588373)	PP7435_Chr1-1441	Methyltransferase-like protein 11A	CCA37555.1	GI:328351155; UniProtKB/TrEMBL:F2QQ77		protein motif:KOG:Hydroxyindole-O-methyltransferase and related SAM-dependent methyltransferases	2.1.1.-
729	<>	2588395	2591493	2592222	2595167	complement	complement(2588395..2591493)	PP7435_Chr1-1442	Uncharacterized protein YKR096W	CCA37556.1	GI:328351156; UniProtKB/TrEMBL:F2QQ78	RBP1			normal	2592222..2595167	PP7435_Chr1-1443	methylenetetrahydrofolate dehydrogenase (NADP) / methenyltetrahydrofolate cyclohydrolase / formyltetrahydrofolate synthetase	CCA37557.1	GI:328351157; GOA:F2QQ79; UniProtKB/TrEMBL:F2QQ79	fthS	protein motif:KOG:C1-tetrahydrofolate synthase	6.3.4.3
172	<>	2595515	2596636	2596808	2599603	complement	complement(2595515..2596636)	PP7435_Chr1-1444	flap endonuclease-1	CCA37558.1	GI:328351158; UniProtKB/TrEMBL:F2QQ80		protein motif:KOG:5'-3' exonuclease	3.-.-.-	normal	2596808..2599603	PP7435_Chr1-1445	DNA mismatch repair protein mutS	CCA37559.1	GI:328351159; UniProtKB/TrEMBL:F2QQ81	msh2	protein motif:KOG:Mismatch repair ATPase MSH6 (MutS family)
1085	<>	2600571	2602226	2603311	2604183	complement	complement(2600571..2602226)	PP7435_Chr1-1447	Uncharacterized transporter PB10D8.01	CCA37561.1	GI:328351161; UniProtKB/TrEMBL:F2QQ83		protein motif:KOG:Permease of the major facilitator superfamily		normal	2603311..2604183	PP7435_Chr1-1448	Protein KTI12 homolog	CCA37562.1	GI:328351162; UniProtKB/TrEMBL:F2QQ84		protein motif:KOG:RNA polymerase II elongator associated protein
159	<>	2604200	2606104	2606263	2606943	complement	complement(2604200..2606104)	PP7435_Chr1-1449	Uncharacterized protein YMR098C	CCA37563.1	GI:328351163; UniProtKB/TrEMBL:F2QQ85				normal	2606263..2606943	PP7435_Chr1-1450	AP-1-like transcription factor YAP3	CCA37564.1	GI:328351164; UniProtKB/TrEMBL:F2QQ86	YAP3	protein motif:KOG:Synaptic vesicle protein EHS-1 and related EH domain proteins
330	<>	2606968	2608461	2608791	2610569	complement	complement(2606968..2608461)	PP7435_Chr1-1451	U3 small nucleolar RNA-associated protein 15	CCA37565.1	GI:328351165; UniProtKB/TrEMBL:F2QQ87		protein motif:KOG:Conserved WD40 repeat-containing protein		normal	join(2608791..2608806,2608870..2610569)	PP7435_Chr1-1452	Uncharacterized WD repeat-containing protein alr3466	CCA37566.1	GI:328351166; UniProtKB/TrEMBL:F2QQ88	AIP1	protein motif:KOG:WD40 repeat stress protein/actin interacting protein
147	<>	2610588	2611328	2611475	2612281	complement	complement(2610588..2611328)	PP7435_Chr1-1453	U3 small nucleolar RNA-associated protein 11	CCA37567.1	GI:328351167; UniProtKB/TrEMBL:F2QQ89		protein motif:KOG:Uncharacterized conserved protein		normal	2611475..2612281	PP7435_Chr1-1454	Uncharacterized protein YKL098W	CCA37568.1	GI:328351168; UniProtKB/TrEMBL:F2QQ90
330	<>	2612316	2614376	2614706	2618547	complement	complement(2612316..2614376)	PP7435_Chr1-1455	Dynamin-related protein 3B	CCA37569.1	GI:328351169; UniProtKB/TrEMBL:F2QQ91	VPS1	protein motif:KOG:Vacuolar sorting protein VPS1, dynamin, and related proteins		normal	join(2614706..2614718,2615680..2616626,2616781..2618547)	PP7435_Chr1-1456	poly(A) polymerase	CCA37570.1	GI:328351170; GOA:F2QQ92; UniProtKB/TrEMBL:F2QQ92	PAP1	protein motif:KOG:Poly(A) polymerase and related nucleotidyltransferases	2.7.7.19
443	<>	2625541	2626902	2627345	2629279	complement	complement(2625541..2626902)	PP7435_Chr1-1461	Chromatin structure-remodeling complex protein RSC7	CCA37574.1	GI:328351174; UniProtKB/TrEMBL:F2QQ96	NPL6	protein motif:KOG:AAA ATPase containing von Willebrand factor type A (vWA) domain		normal	2627345..2629279	PP7435_Chr1-1462	SAGA-associated factor 73	CCA37575.1	GI:328351175; UniProtKB/TrEMBL:F2QQ97		protein motif:KOG:Nuclear protein Ataxin-7
165	<>	2629326	2630789	2630954	2632303	complement	complement(join(2629326..2630695,2630753..2630789))	PP7435_Chr1-1463	alpha-1,3/alpha-1,6-mannosyltransferase	CCA37576.1	GI:328351176; GOA:F2QQ98; UniProtKB/TrEMBL:F2QQ98	ALG2	protein motif:KOG:Glycosyltransferase	2.4.1.132	normal	join(2630954..2630976,2631025..2632303)	PP7435_Chr1-1464	TBC1 domain family member 5	CCA37577.1	GI:328351177; UniProtKB/TrEMBL:F2QQ99	GYP6	protein motif:KOG:Ypt/Rab-specific GTPase-activating protein GYP1
388	<>	2637331	2638563	2638951	2639283	complement	complement(2637331..2638563)	PP7435_Chr1-1467	Proteasome-interacting protein CIC1	CCA37580.1	GI:328351180; UniProtKB/TrEMBL:F2QQA2	CIC1	protein motif:KOG:Uncharacterized conserved protein		normal	2638951..2639283	PP7435_Chr1-1468	Transcription elongation factor 1 homolog	CCA37581.1	GI:328351181; UniProtKB/TrEMBL:F2QQA3		protein motif:KOG:Uncharacterized Zn ribbon-containing protein
52	<>	2644283	2647028	2647080	2649485	complement	complement(join(2644283..2644807,2644910..2646714, 2646811..2646853,2646921..2647028))	PP7435_Chr1-1470	Uncharacterized protein YDR458C	CCA37583.1	GI:328351183; UniProtKB/TrEMBL:F2QQA5	SRC1	protein motif:KOG:FOG:Immunoglobin and related proteins		normal	2647080..2649485	PP7435_Chr1-1471	AMP deaminase	CCA37584.1	GI:328351184; GOA:F2QQA6; UniProtKB/TrEMBL:F2QQA6	AMD1	protein motif:KOG:Adenosine monophosphate deaminase	3.5.4.6
219	<>	2651448	2652188	2652407	2653144	complement	complement(2651448..2652188)	PP7435_Chr1-1474	Putative acetyltransferase C18B11.09c	CCA37587.1	GI:328351187; UniProtKB/TrEMBL:F2QQA9	MAA	protein motif:KOG:Serine O-acetyltransferase	2.3.1.-	normal	2652407..2653144	PP7435_Chr1-1475	hypothetical protein	CCA37588.1	GI:328351188; UniProtKB/TrEMBL:F2QQB0
473	<>	2653156	2654058	2654531	2655016	complement	complement(2653156..2654058)	PP7435_Chr1-1476	Titin	CCA37589.1	GI:328351189; UniProtKB/TrEMBL:F2QQB1		protein motif:KOG:Vesicle coat complex COPII, subunit SEC31	2.7.11.1	normal	2654531..2655016	PP7435_Chr1-1477	54S ribosomal protein L28, mitochondrial	CCA37590.1	GI:328351190; UniProtKB/TrEMBL:F2QQB2		protein motif:KOG:Mitochondrial ribosomal protein L28
539	<>	2658694	2659119	2659658	2660668	complement	complement(join(2658694..2658764,2658891..2659119))	PP7435_Chr1-1479	hypothetical protein	CCA37592.1	GI:328351192; UniProtKB/TrEMBL:F2QQB4				normal	2659658..2660668	PP7435_Chr1-1480	hypothetical protein	CCA37593.1	GI:328351193; UniProtKB/TrEMBL:F2QQB5
642	<>	2673127	2674389	2675031	2675264	complement	complement(2673127..2674389)	PP7435_Chr1-1482	Rho GTPase-activating protein 21-B	CCA37595.1	GI:328351195; UniProtKB/TrEMBL:F2QQB7		protein motif:KOG:Chimaerin and related Rho GTPase activating proteins		normal	2675031..2675264	PP7435_Chr1-1483	U6 snRNA-associated Sm-like protein LSm6	CCA37596.1	GI:328351196; UniProtKB/TrEMBL:F2QQB8
335	<>	2675353	2677653	2677988	2678590	complement	complement(2675353..2677653)	PP7435_Chr1-1484	Ino eighty subunit 1	CCA37597.1	GI:328351197; UniProtKB/TrEMBL:F2QQB9		protein motif:KOG:KEKE-like motif-containing transcription regulator (Rlr1)/suppressor of sin4		normal	2677988..2678590	PP7435_Chr1-1485	Synaptobrevin homolog YKT6	CCA37598.1	GI:328351198; UniProtKB/TrEMBL:F2QQC0		protein motif:KOG:SNARE protein YKT6, synaptobrevin/VAMP syperfamily	2.3.1.-
231	<>	2683262	2683570	2683801	2684133	complement	complement(2683262..2683570)	PP7435_Chr1-1489	BolA-like protein 1	CCA37602.1	GI:328351202; UniProtKB/TrEMBL:F2QQC4		protein motif:KOG:Stress-induced protein UVI31		normal	2683801..2684133	PP7435_Chr1-1490	Synaptobrevin homolog 2	CCA37603.1	GI:328351203; UniProtKB/TrEMBL:F2QQC5	SNC2	protein motif:KOG:Synaptobrevin/VAMP-like protein
414	<>	2684265	2688944	2689358	2690302	complement	complement(2684265..2688944)	PP7435_Chr1-1491	Myosin-4	CCA37604.1	GI:328351204; UniProtKB/TrEMBL:F2QQC6		protein motif:KOG:Myosin class II heavy chain		normal	2689358..2690302	PP7435_Chr1-1492	WD repeat-containing protein 67	CCA37605.1	GI:328351205; UniProtKB/TrEMBL:F2QQC7		protein motif:KOG:Dystonin, GAS (Growth-arrest-specific protein), and related proteins
364	<>	2690387	2690878	2691242	2693545	complement	complement(2690387..2690878)	PP7435_Chr1-1493	hypothetical protein	CCA37606.1	GI:328351206; UniProtKB/TrEMBL:F2QQC8				normal	2691242..2693545	PP7435_Chr1-1494	Leucine-rich repeat-containing protein SOG2	CCA37607.1	GI:328351207; UniProtKB/TrEMBL:F2QQC9		protein motif:KOG:FOG:Leucine rich repeat
1282	<>	2694982	2695467	2696749	2696878	complement	complement(2694982..2695467)	PP7435_Chr1-1496	hypothetical protein	CCA37609.1	GI:328351209; UniProtKB/TrEMBL:F2QQD1				normal	join(2696749..2696878,2697044..2697222)	PP7435_Chr1-1497	hypothetical protein	CCA37610.1	GI:328351210; UniProtKB/TrEMBL:F2QQD2
797	<>	2703662	2704480	2705277	2706797	complement	complement(2703662..2704480)	PP7435_Chr1-1504	enoyl-CoA hydratase	CCA37615.1	GI:328351215; GOA:F2QQD7; UniProtKB/TrEMBL:F2QQD7	ECH1	protein motif:KOG:Enoyl-CoA hydratase	4.2.1.17	normal	2705277..2706797	PP7435_Chr1-1505	Vitamin H transporter 1	CCA37616.1	GI:328351216; UniProtKB/TrEMBL:F2QQD8	VHT1	protein motif:KOG:Permease of the major facilitator superfamily
277	<>	2706840	2707877	2708154	2709071	complement	complement(2706840..2707877)	PP7435_Chr1-1506	Inositol 2-dehydrogenase	CCA37617.1	GI:328351217; GOA:F2QQD9; UniProtKB/TrEMBL:F2QQD9		protein motif:KOG:Dimeric dihydrodiol dehydrogenase	1.1.1.18	normal	2708154..2709071	PP7435_Chr1-1507	Phytanoyl-CoA dioxygenase domain-containing protein 1 homolog	CCA37618.1	GI:328351218; UniProtKB/TrEMBL:F2QQE0		protein motif:KOG:Peroxisomal phytanoyl-CoA hydroxylase	1.-.-.-
358	<>	2709073	2709618	2709976	2712678	complement	complement(2709073..2709618)	PP7435_Chr1-1508	Uncharacterized protein YGL079W	CCA37619.1	GI:328351219; UniProtKB/TrEMBL:F2QQE1				normal	2709976..2712678	PP7435_Chr1-1509	AP-3 complex subunit delta-1	CCA37620.1	GI:328351220; UniProtKB/TrEMBL:F2QQE2		protein motif:KOG:Vesicle coat complex AP-3, delta subunit
135	<>	2714392	2714778	2714913	2715563	complement	complement(2714392..2714778)	PP7435_Chr1-1511	UPF0041 protein C1235.11	CCA37622.1	GI:328351222; UniProtKB/TrEMBL:F2QQE4		protein motif:KOG:Uncharacterized conserved protein		normal	2714913..2715563	PP7435_Chr1-1512	Ribosome assembly 1 protein	CCA37623.1	GI:328351223; UniProtKB/TrEMBL:F2QQE5		protein motif:KOG:C3H1-type Zn-finger protein
1456	<>	2717270	2718463	2719919	2720602	complement	complement(2717270..2718463)	PP7435_Chr1-1515	hypothetical protein	CCA37626.1	GI:328351226; UniProtKB/TrEMBL:F2QQE8				normal	2719919..2720602	PP7435_Chr1-1516	UPF0659 protein C216.03	CCA37627.1	GI:328351227; UniProtKB/TrEMBL:F2QQE9		protein motif:KOG:Predicted dehydrogenase
381	<>	2735671	2737290	2737671	2738153	complement	complement(join(2735671..2736285,2736412..2737290))	PP7435_Chr1-1526	hypothetical protein	CCA37637.1	GI:328351237; UniProtKB/TrEMBL:F2QQF9		protein motif:KOG:Serine palmitoyltransferase		normal	2737671..2738153	PP7435_Chr1-1527	Electron transfer protein 1, mitochondrial	CCA37638.1	GI:328351238; UniProtKB/TrEMBL:F2QQG0	YAH1	protein motif:KOG:Ferredoxin
376	<>	2740213	2742948	2743324	2744661	complement	complement(join(2740213..2741566,2741614..2741793, 2741834..2742667,2742713..2742948))	PP7435_Chr1-1529	Transcriptional coactivator HFI1/ADA1	CCA37640.1	GI:328351240; UniProtKB/TrEMBL:F2QQG2	HFI1	protein motif:KOG:RNA polymerase II transcription termination factor TTF2/lodestar, DEAD-box superfamily		normal	2743324..2744661	PP7435_Chr1-1530	Cyclin-T1-5 5	CCA37641.1	GI:328351241; UniProtKB/TrEMBL:F2QQG3	CLN3	protein motif:KOG:Cyclin B and related kinase-activating proteins
1202	<>	2750060	2751295	2752497	2753876	complement	complement(2750060..2751295)	PP7435_Chr1-1534	Neuronal acetylcholine receptor subunit alpha-4	CCA37645.1	GI:328351245; UniProtKB/TrEMBL:F2QQG7				normal	2752497..2753876	PP7435_Chr1-1535	elongation factor EF-1 alpha subunit	CCA37646.1	GI:328351246; UniProtKB/TrEMBL:F2QQG8	TEF2	protein motif:KOG:Translation elongation factor EF-1 alpha/Tu	3.6.5.3
243	<>	2754081	2758611	2758854	2759297	complement	complement(join(2754081..2757187,2757348..2758611))	PP7435_Chr1-1536	glycine dehydrogenase (EC:1.4.4.2)	CCA37647.1	GI:328351247; GOA:F2QQG9; UniProtKB/TrEMBL:F2QQG9	gcvP	protein motif:KOG:Glycine dehydrogenase (decarboxylating)	1.4.4.2	normal	2758854..2759297	PP7435_Chr1-1537	ubiquitin-conjugating enzyme E2 W	CCA37648.1	GI:328351248; GOA:F2QQH0; UniProtKB/TrEMBL:F2QQH0		protein motif:KOG:Ubiquitin-protein ligase	6.3.2.19
103	<>	2763410	2766277	2766380	2772531	complement	complement(2763410..2766277)	PP7435_Chr1-1539	hypothetical protein	CCA37650.1	GI:328351250; UniProtKB/TrEMBL:F2QQH2		protein motif:KOG:Exosomal 3'-5' exoribonuclease complex,subunit Rrp44/Dis3		normal	join(2766380..2767593,2767722..2772531)	PP7435_Chr1-1540	Cytokinesis protein sepA	CCA37651.1	GI:328351251; UniProtKB/TrEMBL:F2QQH3	BNI1	protein motif:KOG:Rho GTPase effector BNI1 and related formins
202	<>	2777166	2778530	2778732	2780051	complement	complement(2777166..2778530)	PP7435_Chr1-1543	Solute carrier family 35 member F5	CCA37654.1	GI:328351254; UniProtKB/TrEMBL:F2QQH6	CSG2	protein motif:KOG:Predicted membrane protein		normal	2778732..2780051	PP7435_Chr1-1544	Polyadenylation factor subunit 2	CCA37655.1	GI:328351255; UniProtKB/TrEMBL:F2QQH7	PFS2	protein motif:KOG:Polyadenylation factor I complex, subunit PFS2
1165	<>	2782600	2786565	2787730	2788338	complement	complement(2782600..2786565)	PP7435_Chr1-1547	Pleiotropic drug resistance protein 3	CCA37658.1	GI:328351258; UniProtKB/TrEMBL:F2QQI0	CDR5	protein motif:KOG:Pleiotropic drug resistance proteins (PDR1-15), ABC superfamily		normal	2787730..2788338	PP7435_Chr1-1548	Transcription factor AP-1	CCA37659.1	GI:328351259; UniProtKB/TrEMBL:F2QQI1	JUN	protein motif:KOG:Transcriptional activator FOSB/c-Fos and related bZIP transcription factors
2245	<>	2804402	2805474	2807719	2808897	complement	complement(join(2804402..2804436,2804490..2805474))	PP7435_Chr1-1550	Uncharacterized protein C2orf16	CCA37661.1	GI:328351261; UniProtKB/TrEMBL:F2QQI3		protein motif:KOG:Collagens (type IV and type XIII), and related proteins		normal	2807719..2808897	PP7435_Chr1-1551	Small heat shock protein, chloroplastic	CCA37662.1	GI:328351262; UniProtKB/TrEMBL:F2QQI4		protein motif:KOG:Molecular chaperone (small heat-shock protein Hsp26/Hsp42)
417	<>	2812669	2813082	2813499	2813810	complement	complement(2812669..2813082)	PP7435_Chr1-1555	Histone H3.3 .2	CCA37666.1	GI:328351266; UniProtKB/TrEMBL:F2QQI8		protein motif:KOG:Histones H3 and H4		normal	2813499..2813810	PP7435_Chr1-1556	Histone H4	CCA37667.1	GI:328351267; UniProtKB/TrEMBL:F2QQI9		protein motif:KOG:Histone H4
237	<>	2819833	2820568	2820805	2822610	complement	complement(join(2819833..2820431,2820499..2820568))	PP7435_Chr1-1560	UPF0651 protein YPL107W, mitochondrial	CCA37671.1	GI:328351271; UniProtKB/TrEMBL:F2QQJ3		protein motif:KOG:Uncharacterized conserved protein		normal	join(2820805..2820813,2820871..2822610)	PP7435_Chr1-1561	Nuclear protein localization protein 4	CCA37672.1	GI:328351272; UniProtKB/TrEMBL:F2QQJ4	NPL4	protein motif:KOG:Nuclear pore complex, rNpl4 component (sc Npl4)
1385	<>	2834157	2836058	2837443	2837916	complement	complement(2834157..2836058)	PP7435_Chr1-1567	Probable transporter SEO1	CCA37678.1	GI:328351278; UniProtKB/TrEMBL:F2QQK0		protein motif:KOG:Permease of the major facilitator superfamily		normal	2837443..2837916	PP7435_Chr1-1568	hypothetical protein	CCA37679.1	GI:328351279; UniProtKB/TrEMBL:F2QQK1
208	<>	2847572	2851438	2851646	2852348	complement	complement(2847572..2851438)	PP7435_Chr1-1574	putative ABC multidrug transporter	CCA37684.1	GI:328351284; GOA:F2QQK6; UniProtKB/TrEMBL:F2QQK6		protein motif:KOG:Multidrug/pheromone exporter, ABC superfamily	3.6.3.44	normal	join(2851646..2851756,2852091..2852348)	PP7435_Chr1-1575	hypothetical protein	CCA37685.1	GI:328351285; UniProtKB/TrEMBL:F2QQK7
546	<>	2860934	2862220	2862766	2864452	complement	complement(2860934..2862220)	PP7435_Chr1-1580	hypothetical protein	CCA37690.1	GI:328351290; UniProtKB/TrEMBL:F2QQL2				normal	join(2862766..2863200,2863313..2864452)	PP7435_Chr1-1581	Putative uncharacterized transporter YOL162W/YOL163W	CCA37691.1	GI:328351291; UniProtKB/TrEMBL:F2QQL3		protein motif:KOG:Permease of the major facilitator superfamily
217	<>	2867558	2868928	2869145	2870890	complement	complement(2867558..2868928)	PP7435_Chr1-1582	Monocarboxylate transporter 10	CCA37692.1	GI:328351292; UniProtKB/TrEMBL:F2QQL4		protein motif:KOG:Predicted transporter (major facilitator superfamily)		normal	join(2869145..2870302,2870366..2870890)	PP7435_Chr1-1583	Probable transcriptional regulatory protein STB4	CCA37693.1	GI:328351293; UniProtKB/TrEMBL:F2QQL5	STB4
4706	<>	2873024	2874580	2879286	2880001	complement	complement(2873024..2874580)	PP7435_Chr1-1585	hypothetical protein	CCA37695.1	GI:328351295; UniProtKB/TrEMBL:F2QQL7				normal	join(2879286..2879931,2879982..2880001)	PP7435_Chr1-1586	hypothetical protein	CCA37696.1	GI:328351296; UniProtKB/TrEMBL:F2QQL8
1188	<>	10802	14100	15288	16853	complement	complement(join(10802..11112,11174..11304,12270..12495, 12594..12697,12982..13101,14069..14100))	PP7435_Chr2-0004	hypothetical protein	CCA37704.1	GI:328351305; UniProtKB/TrEMBL:F2QQM6				normal	15288..16853	PP7435_Chr2-0005	Low-affinity Fe(II) transport protein	CCA37705.1	GI:328351306; UniProtKB/TrEMBL:F2QQM7	FET4
486	<>	18557	20764	21250	24807	complement	complement(18557..20764)	PP7435_Chr2-0006	Uncharacterized transcriptional regulatory protein C11D3.07c	CCA37706.1	GI:328351307; UniProtKB/TrEMBL:F2QQM8				normal	21250..24807	PP7435_Chr2-0008	Topoisomerase 1-associated factor 1	CCA37707.1	GI:328351308; UniProtKB/TrEMBL:F2QQM9	TOF1	protein motif:KOG:DNA topoisomerase I-interacting protein		(tRNA at 20891..20961: )
434	<>	29371	30759	31193	31747	complement	complement(29371..30759)	PP7435_Chr2-0011	histone deacetylase phd1	CCA37710.1	GI:328351311; GOA:F2QQN2; UniProtKB/TrEMBL:F2QQN2	HOS2	protein motif:KOG:Histone deacetylase complex, catalytic component RPD3	3.5.1.98	normal	31193..31747	PP7435_Chr2-0012	Ras-related protein RIC1	CCA37711.1	GI:328351312; UniProtKB/TrEMBL:F2QQN3	RHB1	protein motif:KOG:GTPase Rab1/YPT1, small G protein superfamily, and related GTP-binding proteins
2450	<>	35518	36357	38807	40108	complement	complement(35518..36357)	PP7435_Chr2-0015	D-arabinitol 2-dehydrogenase	CCA37714.1	GI:328351315; GOA:F2QQN6; UniProtKB/TrEMBL:F2QQN6	ARD1	protein motif:KOG:Reductases with broad range of substrate specificities	1.1.1.184	normal	38807..40108	PP7435_Chr2-0016	dihydroorotate oxidase	CCA37715.1	GI:328351316; GOA:F2QQN7; UniProtKB/TrEMBL:F2QQN7	URA1	protein motif:KOG:Dihydroorotate dehydrogenase	1.3.3.1
1329	<>	42904	45291	46620	50144	complement	complement(42904..45291)	PP7435_Chr2-0018	Ubiquitin ligase-binding protein BUL1	CCA37717.1	GI:328351318; UniProtKB/TrEMBL:F2QQN9	BUL1			normal	46620..50144	PP7435_Chr2-0019	pyruvate carboxylase subunit A	CCA37718.1	GI:328351319; GOA:F2QQP0; UniProtKB/TrEMBL:F2QQP0		protein motif:KOG:Pyruvate carboxylase	6.4.1.1
144	<>	50945	51635	51779	52530	complement	complement(join(50945..51320,51374..51507,51582..51635))	PP7435_Chr2-0021	Mediator of RNA polymerase II transcription subunit 31	CCA37720.1	GI:328351321; UniProtKB/TrEMBL:F2QQP2	SOH1	protein motif:KOG:Transcriptional regulator SOH1		normal	join(51779..52355,52463..52530)	PP7435_Chr2-0022	Protein FIT2 homolog B	CCA37721.1	GI:328351322; UniProtKB/TrEMBL:F2QQP3	SCS3	protein motif:KOG:Inositol phospholipid synthesis protein,Scs3p
176	<>	52687	54450	54626	55513	complement	complement(52687..54450)	PP7435_Chr2-0023	putative membrane protein	CCA37722.1	GI:328351323; UniProtKB/TrEMBL:F2QQP4		protein motif:KOG:Acetyl-CoA transporter		normal	54626..55513	PP7435_Chr2-0024	U1 small nuclear ribonucleoprotein 70 kDa	CCA37723.1	GI:328351324; UniProtKB/TrEMBL:F2QQP5		protein motif:KOG:U1 small nuclear ribonucleoprotein (RRM superfamily)
169	<>	58800	59456	59625	61925	complement	complement(58800..59456)	PP7435_Chr2-0028	Uncharacterized protein YNL213C	CCA37727.1	GI:328351328; UniProtKB/TrEMBL:F2QQP9	RRG9			normal	59625..61925	PP7435_Chr2-0029	Vacuolar import and degradation protein 27	CCA37728.1	GI:328351329; UniProtKB/TrEMBL:F2QQQ0		protein motif:KOG:Protein involved in vacuole import and degradation
178	<>	63291	64184	64362	64805	complement	complement(63291..64184)	PP7435_Chr2-0031	4-nitrophenyl phosphatase	CCA37730.1	GI:328351331; GOA:F2QQQ2; UniProtKB/TrEMBL:F2QQQ2	PGP	protein motif:KOG:p-Nitrophenyl phosphatase	3.1.3.41	normal	64362..64805	PP7435_Chr2-0032	hypothetical protein	CCA37731.1	GI:328351332; UniProtKB/TrEMBL:F2QQQ3		protein motif:KOG:NADH:ubiquinone oxidoreductase, B16.6 subunit/cell death-regulatory protein
424	<>	66975	73631	74055	76601	complement	complement(66975..73631)	PP7435_Chr2-0034	Uncharacterized protein YJL207C	CCA37733.1	GI:328351334; UniProtKB/TrEMBL:F2QQQ5		protein motif:KOG:Uncharacterized conserved protein		normal	74055..76601	PP7435_Chr2-0035	hypothetical protein	CCA37734.1	GI:328351335; UniProtKB/TrEMBL:F2QQQ6		protein motif:KOG:Serine/threonine protein kinase PKC mu/PKD and related proteins
1154	<>	76608	78254	79408	81954	complement	complement(76608..78254)	PP7435_Chr2-0036	phosphatidylinositol glycan, class B	CCA37735.1	GI:328351336; UniProtKB/TrEMBL:F2QQQ7		protein motif:KOG:GPI-alpha-mannosyltransferase III (GPI10/PIG-B) involved in glycosylphosphatidylinositol anchor biosynthesis	2.4.1.-	normal	79408..81954	PP7435_Chr2-0039	Uncharacterized protein C9G1.06c	CCA37736.1	GI:328351337; UniProtKB/TrEMBL:F2QQQ8	CYK3	protein motif:KOG:TGc (transglutaminase/protease-like) domain-containing protein involved in cytokinesis		(tRNA at 78487..78561: )(tRNA at 78938..79009: )
387	<>	85067	86026	86413	87534	complement	complement(85067..86026)	PP7435_Chr2-0041	cyclin-dependent kinase 7	CCA37738.1	GI:328351339; GOA:F2QQR0; UniProtKB/TrEMBL:F2QQR0	Cdk2	protein motif:KOG:Cdk activating kinase (CAK)/RNA polymerase II transcription initiation/nucleotide excision repair factor TFIIH/TFIIK, kinase subunit CDK7	2.7.11.22	normal	86413..87534	PP7435_Chr2-0042	Protein ssh4	CCA37739.1	GI:328351340; UniProtKB/TrEMBL:F2QQR1		protein motif:KOG:SPRY domain-containing proteins
942	<>	89881	90191	91133	92419	complement	complement(join(89881..89956,90046..90191))	PP7435_Chr2-0044	hypothetical protein	CCA37741.1	GI:328351342; UniProtKB/TrEMBL:F2QQR3				normal	91133..92419	PP7435_Chr2-0045	phosphatidate cytidylyltransferase	CCA37742.1	GI:328351343; GOA:F2QQR4; UniProtKB/TrEMBL:F2QQR4	CDS1	protein motif:KOG:CDP-diacylglycerol synthase	2.7.7.41
887	<>	100341	102002	102889	104349	complement	complement(100341..102002)	PP7435_Chr2-0048	Uncharacterized transporter YIL166C	CCA37745.1	GI:328351346; UniProtKB/TrEMBL:F2QQR7		protein motif:KOG:Permease of the major facilitator superfamily		normal	102889..104349	PP7435_Chr2-0049	dihydrolipoamide dehydrogenase	CCA37746.1	GI:328351347; GOA:F2QQR8; UniProtKB/TrEMBL:F2QQR8		protein motif:KOG:Dihydrolipoamide dehydrogenase	1.8.1.4
193	<>	104392	105369	105562	108349	complement	complement(104392..105369)	PP7435_Chr2-0050	Sirtuin	CCA37747.1	GI:328351348; UniProtKB/TrEMBL:F2QQR9	SIR1	protein motif:KOG:Sirtuin 5 and related class III sirtuins (SIR2 family)	3.5.1.-	normal	join(105562..105641,105727..108349)	PP7435_Chr2-0051	Chromatin structure-remodeling complex subunit RSC1	CCA37748.1	GI:328351349; UniProtKB/TrEMBL:F2QQS0	RSC2	protein motif:KOG:Chromatin remodeling complex RSC, subunit RSC1/Polybromo and related proteins
199	<>	110133	112058	112257	112877	complement	complement(110133..112058)	PP7435_Chr2-0053	Protein FMP25, mitochondrial	CCA37750.1	GI:328351351; UniProtKB/TrEMBL:F2QQS2		protein motif:KOG:E3 ubiquitin protein ligase		normal	112257..112877	PP7435_Chr2-0054	Coiled-coil domain-containing protein 90A,mitochondrial	CCA37751.1	GI:328351352; UniProtKB/TrEMBL:F2QQS3		protein motif:KOG:Uncharacterized membrane protein
557	<>	113966	114634	115191	115694	complement	complement(113966..114634)	PP7435_Chr2-0056	60S ribosomal protein L10	CCA37753.1	GI:328351354; UniProtKB/TrEMBL:F2QQS5		protein motif:KOG:60s ribosomal protein L10		normal	115191..115694	PP7435_Chr2-0057	Bud site selection protein 20	CCA37754.1	GI:328351355; UniProtKB/TrEMBL:F2QQS6		protein motif:KOG:U1-like Zn-finger-containing protein,probabl erole in RNA processing/splicing
213	<>	115727	117001	117214	118152	complement	complement(115727..117001)	PP7435_Chr2-0058	STAM-binding protein	CCA37755.1	GI:328351356; GOA:F2QQS7; UniProtKB/TrEMBL:F2QQS7		protein motif:KOG:SMAD6 interacting protein AMSH, contains JAB/MPN/Mov34 domain	3.1.2.15	normal	117214..118152	PP7435_Chr2-0059	ubiquitin thioesterase OTU1	CCA37756.1	GI:328351357; UniProtKB/TrEMBL:F2QQS8		protein motif:KOG:OTU-like cysteine protease	3.1.2.-
704	<>	118184	120040	120744	121202	complement	complement(118184..120040)	PP7435_Chr2-0060	Eukaryotic translation initiation factor 2A	CCA37757.1	GI:328351358; UniProtKB/TrEMBL:F2QQS9		protein motif:KOG:Predicted translation initiation factor related to eIF-3a		normal	120744..121202	PP7435_Chr2-0061	nucleoside-diphosphate kinase	CCA37758.1	GI:328351359; GOA:F2QQT0; UniProtKB/TrEMBL:F2QQT0	YNK1	protein motif:KOG:Nucleoside diphosphate kinase	2.7.4.6
738	<>	123196	123624	124362	130175	complement	complement(123196..123624)	PP7435_Chr2-0063	6-phosphofructo-2-kinase 1	CCA37760.1	GI:328351361; GOA:F2QQT2; UniProtKB/TrEMBL:F2QQT2		protein motif:KOG:MEKK and related serine/threonine protein kinases	2.7.1.105	normal	124362..130175	PP7435_Chr2-0064	TATA-binding protein-associated factor MOT1	CCA37761.1	GI:328351362; UniProtKB/TrEMBL:F2QQT3	RGD3	protein motif:KOG:SNF2 family DNA-dependent ATPase domain-containing protein	3.6.1.-
50	<>	130623	131582	131632	132756	complement	complement(130623..131582)	PP7435_Chr2-0066	Transmembrane protein 165	CCA37763.1	GI:328351364; UniProtKB/TrEMBL:F2QQT5		protein motif:KOG:Predicted membrane protein		normal	131632..132756	PP7435_Chr2-0067	putative secreted protein	CCA37764.1	GI:328351365; UniProtKB/TrEMBL:F2QQT6		protein motif:KOG:1-Acyl dihydroxyacetone phosphate reductase and related dehydrogenases
263	<>	139107	140715	140978	143221	complement	complement(join(139107..140619,140669..140715))	PP7435_Chr2-0072	Adenylyl cyclase-associated protein 2	CCA37769.1	GI:328351370; UniProtKB/TrEMBL:F2QQU1	CAP2	protein motif:KOG:Adenylate cyclase-associated protein (CAP/Srv2p)		normal	140978..143221	PP7435_Chr2-0073	Uncharacterized actin family protein C365.10	CCA37770.1	GI:328351371; UniProtKB/TrEMBL:F2QQU2	ARP5	protein motif:KOG:Actin-related protein - Arp5p
160	<>	145230	146414	146574	146888	complement	complement(145230..146414)	PP7435_Chr2-0076	UPF0615 protein C1322.09	CCA37773.1	GI:328351374; UniProtKB/TrEMBL:F2QQU5				normal	146574..146888	PP7435_Chr2-0077	Coiled-coil-helix-coiled-coil-helix domain-containing protein YBL059C-A	CCA37774.1	GI:328351375; UniProtKB/TrEMBL:F2QQU6		protein motif:KOG:Uncharacterized conserved protein
273	<>	147669	149945	150218	150565	complement	complement(147669..149945)	PP7435_Chr2-0079	PH and SEC7 domain-containing protein YBL060W	CCA37776.1	GI:328351377; UniProtKB/TrEMBL:F2QQU8		protein motif:KOG:Guanine nucleotide exchange factor		normal	150218..150565	PP7435_Chr2-0080	54S ribosomal protein IMG2, mitochondrial	CCA37777.1	GI:328351378; UniProtKB/TrEMBL:F2QQU9	IMG2	protein motif:KOG:Uncharacterized conserved protein NOF (Neighbor of FAU)
227	<>	166603	167121	167348	168925	complement	complement(166603..167121)	PP7435_Chr2-0089	hypothetical protein	CCA37786.1	GI:328351387; UniProtKB/TrEMBL:F2QQV8				normal	167348..168925	PP7435_Chr2-0090	repressible alkaline phosphatase precursor	CCA37787.1	GI:328351388; GOA:F2QQV9; UniProtKB/TrEMBL:F2QQV9	PHO8	protein motif:KOG:Alkaline phosphatase	3.1.3.1
656	<>	173654	174547	175203	175748	complement	complement(173654..174547)	PP7435_Chr2-0093	30S ribosomal protein S5, chloroplastic	CCA37790.1	GI:328351391; UniProtKB/TrEMBL:F2QQW2		protein motif:KOG:Ribosomal protein S5		normal	175203..175748	PP7435_Chr2-0094	ADP-ribosylation factor 2	CCA37791.1	GI:328351392; UniProtKB/TrEMBL:F2QQW3	Arf2	protein motif:KOG:GTP-binding ADP-ribosylation factor Arf1
1366	<>	175905	177137	178503	180665	complement	complement(175905..177137)	PP7435_Chr2-0095	Uncharacterized membrane protein C776.05	CCA37792.1	GI:328351393; UniProtKB/TrEMBL:F2QQW4		protein motif:KOG:Uncharacterized conserved protein		normal	178503..180665	PP7435_Chr2-0096	Pumilio homolog 2	CCA37793.1	GI:328351394; UniProtKB/TrEMBL:F2QQW5		protein motif:KOG:Translational repressor Pumilio/PUF3 and related RNA-binding proteins (Puf superfamily)
462	<>	181977	183022	183484	184458	complement	complement(join(181977..182092,182176..182263, 182327..182527,182582..182647,182707..182752, 182820..183022))	PP7435_Chr2-0098	Golgi apparatus membrane protein TVP23	CCA37795.1	GI:328351396; UniProtKB/TrEMBL:F2QQW7		protein motif:KOG:Uncharacterized membrane protein NPD008/CGI-148		normal	183484..184458	PP7435_Chr2-0099	UPF0160 protein MYG1	CCA37796.1	GI:328351397; UniProtKB/TrEMBL:F2QQW8	Myg1	protein motif:KOG:Predicted metal-binding protein
1509	<>	197565	199643	201152	202240	complement	complement(197565..199643)	PP7435_Chr2-0103	hypothetical protein	CCA37800.1	GI:328351401; UniProtKB/TrEMBL:F2QQX2		protein motif:KOG:Protease, Ulp1 family		normal	201152..202240	PP7435_Chr2-0104	rRNA-processing protein EBP2	CCA37801.1	GI:328351402; UniProtKB/TrEMBL:F2QQX3	EBP2	protein motif:KOG:AAA ATPase containing von Willebrand factor type A (vWA) domain
229	<>	202305	205160	205389	207377	complement	complement(202305..205160)	PP7435_Chr2-0105	116 kDa U5 small nuclear ribonucleoprotein component	CCA37802.1	GI:328351403; UniProtKB/TrEMBL:F2QQX4	EFG5	protein motif:KOG:U5 snRNP-specific protein	3.6.5.3	normal	205389..207377	PP7435_Chr2-0106	Uncharacterized amino-acid permease C584.13	CCA37803.1	GI:328351404; UniProtKB/TrEMBL:F2QQX5		protein motif:KOG:Amino acid transporters
345	<>	208181	210385	210730	211290	complement	complement(208181..210385)	PP7435_Chr2-0108	dual-specificity tyrosine-(Y)-phosphorylation regulated kinase	CCA37805.1	GI:328351406; UniProtKB/TrEMBL:F2QQX7	YAK1	protein motif:KOG:Dual-specificity tyrosine-phosphorylation regulated kinase	2.7.12.1	normal	210730..211290	PP7435_Chr2-0109	DNA-directed RNA polymerase II subunit D	CCA37806.1	GI:328351407; GOA:F2QQX8; UniProtKB/TrEMBL:F2QQX8	RPB4	protein motif:KOG:RNA polymerase II, fourth largest subunit	2.7.7.6
137	<>	212615	213421	213558	214466	complement	complement(212615..213421)	PP7435_Chr2-0111	Ribosome biogenesis protein UTP30	CCA37808.1	GI:328351409; UniProtKB/TrEMBL:F2QQY0		protein motif:KOG:Uncharacterized conserved protein		normal	213558..214466	PP7435_Chr2-0112	palmitoyl-protein thioesterase	CCA37809.1	GI:328351410; GOA:F2QQY1; UniProtKB/TrEMBL:F2QQY1	PPT2	protein motif:KOG:Palmitoyl protein thioesterase	3.1.2.22
469	<>	216038	216738	217207	218019	complement	complement(join(216038..216241,216430..216738))	PP7435_Chr2-0114	60S ribosomal protein L17	CCA37811.1	GI:328351412; UniProtKB/TrEMBL:F2QQY3		protein motif:KOG:60S ribosomal protein L22		normal	217207..218019	PP7435_Chr2-0115	Autophagy-related protein 27	CCA37812.1	GI:328351413; UniProtKB/TrEMBL:F2QQY4
209	<>	227168	228503	228712	230021	complement	complement(join(227168..228246,228440..228503))	PP7435_Chr2-0120	Post-GPI attachment to proteins factor 3	CCA37817.1	GI:328351418; UniProtKB/TrEMBL:F2QQY9		protein motif:KOG:Predicted membrane protein		normal	join(228712..229908,229962..230021)	PP7435_Chr2-0121	Anion exchange protein 2	CCA37818.1	GI:328351419; UniProtKB/TrEMBL:F2QQZ0	AEF1	protein motif:KOG:Na+independent Cl/HCO3 exchanger AE1 and related transporters (SLC4 family)
738	<>	231100	231885	232623	235280	complement	complement(231100..231885)	PP7435_Chr2-0123	SMI1 homolog	CCA37820.1	GI:328351421; UniProtKB/TrEMBL:F2QQZ2		protein motif:KOG:DNA-binding cell division cycle control protein		normal	232623..235280	PP7435_Chr2-0124	hypothetical protein	CCA37821.1	GI:328351422; UniProtKB/TrEMBL:F2QQZ3
404	<>	236468	237646	238050	238364	complement	complement(236468..237646)	PP7435_Chr2-0126	Eukaryotic translation initiation factor 3 subunit M	CCA37823.1	GI:328351424; UniProtKB/TrEMBL:F2QQZ5		protein motif:KOG:Uncharacterized conserved protein, contains PCI domain		normal	238050..238364	PP7435_Chr2-0127	Protein GON7	CCA37824.1	GI:328351425; UniProtKB/TrEMBL:F2QQZ6
368	<>	240612	241011	241379	242437	complement	complement(join(240612..240763,240822..241011))	PP7435_Chr2-0129	Williams-Beuren syndrome chromosomal region 14 protein	CCA37826.1	GI:328351427; UniProtKB/TrEMBL:F2QQZ8		protein motif:KOG:Helix loop helix transcription factor EB		normal	241379..242437	PP7435_Chr2-0130	Uncharacterized membrane protein YOL107W	CCA37827.1	GI:328351428; UniProtKB/TrEMBL:F2QQZ9		protein motif:KOG:Predicted membrane protein
543	<>	242467	243708	244251	244829	complement	complement(242467..243708)	PP7435_Chr2-0131	mannan polymerase II complex MNN11 subunit	CCA37828.1	GI:328351429; UniProtKB/TrEMBL:F2QR00		protein motif:KOG:Subunit of Golgi mannosyltransferase complex	2.4.1.-	normal	244251..244829	PP7435_Chr2-0132	Presequence translocated-associated motor subunit PAM17, mitochondrial	CCA37829.1	GI:328351430; UniProtKB/TrEMBL:F2QR01
949	<>	244975	246105	247054	250773	complement	complement(244975..246105)	PP7435_Chr2-0133	cytochrome c peroxidase	CCA37830.1	GI:328351431; GOA:F2QR02; UniProtKB/TrEMBL:F2QR02	CCP1		1.11.1.5	normal	247054..250773	PP7435_Chr2-0134	ATP-dependent helicase STH1/SNF2	CCA37831.1	GI:328351432; UniProtKB/TrEMBL:F2QR03	STH1	protein motif:KOG:Chromatin remodeling complex SWI/SNF,component SWI2 and related ATPases (DNA/RNA helicase superfamily)	3.6.1.-
171	<>	250916	251701	251872	252900	complement	complement(250916..251701)	PP7435_Chr2-0135	Ribosome biogenesis protein nsa2	CCA37832.1	GI:328351433; UniProtKB/TrEMBL:F2QR04	NSA2	protein motif:KOG:Uncharacterized conserved protein related to ribosomal protein S8E		normal	251872..252900	PP7435_Chr2-0136	Neuroguidin-A	CCA37833.1	GI:328351434; UniProtKB/TrEMBL:F2QR05	LCP5	protein motif:KOG:Protein involved in rRNA processing
66	<>	259661	260398	260464	261453	complement	complement(259661..260398)	PP7435_Chr2-0141	Cleavage stimulation factor 64 kDa subunit, tau variant Short=CSTF 64 kDa subunit, tau variant; , tau variant	CCA37838.1	GI:328351439; UniProtKB/TrEMBL:F2QR10		protein motif:KOG:mRNA cleavage and polyadenylation factor I complex, subunit RNA15		normal	260464..261453	PP7435_Chr2-0142	Transcription elongation factor A protein 2 .l	CCA37839.1	GI:328351440; UniProtKB/TrEMBL:F2QR11	DST1	protein motif:KOG:Transcription elongation factor TFIIS/Cofactor of enhancer-binding protein Sp1
157	<>	263830	264471	264628	264939	complement	complement(263830..264471)	PP7435_Chr2-0145	peptidyl-tRNA hydrolase, PTH1 family	CCA37842.1	GI:328351443; GOA:F2QR14; UniProtKB/TrEMBL:F2QR14		protein motif:KOG:Peptidyl-tRNA hydrolase	3.1.1.29	normal	264628..264939	PP7435_Chr2-0146	hypothetical protein	CCA37843.1	GI:328351444; UniProtKB/TrEMBL:F2QR15
882	<>	267867	274514	275396	278308	complement	complement(267867..274514)	PP7435_Chr2-0149	carbamoyl-phosphate synthase (glutamine hydrolyzing), aspartate carbamoyltransferase Ura1 (EC:2.1.3.2 2.4.2.-3.5.2.3 6.3.5.5)	CCA37846.1	GI:328351447; GOA:F2QR18; UniProtKB/TrEMBL:F2QR18	URA2	protein motif:KOG:Multifunctional pyrimidine synthesis protein CAD (includes carbamoyl-phophate synthetase,aspartate transcarbamylase, and glutamine amidotransferase)	2.1.3.2	normal	275396..278308	PP7435_Chr2-0150	Low-affinity potassium transport protein	CCA37847.1	GI:328351448; UniProtKB/TrEMBL:F2QR19	TRK1	protein motif:KOG:Naﲯ transporter
1120	<>	284764	286204	287324	288772	complement	complement(join(284764..285944,286051..286204))	PP7435_Chr2-0153	Meiotic expression up-regulated protein 10	CCA37850.1	GI:328351451; UniProtKB/TrEMBL:F2QR22		protein motif:KOG:Insulin/growth factor receptor (contains protein kinase domain)		normal	287324..288772	PP7435_Chr2-0154	H/ACA ribonucleoprotein complex subunit 4	CCA37851.1	GI:328351452; UniProtKB/TrEMBL:F2QR23	CBF5	protein motif:KOG:Pseudouridine synthase	5.4.99.-
598	<>	299881	300969	301567	302700	complement	complement(299881..300969)	PP7435_Chr2-0160	Muscle M-line assembly protein unc-89	CCA37857.1	GI:328351458; UniProtKB/TrEMBL:F2QR29		protein motif:KOG:FOG:Immunoglobin and related proteins		normal	301567..302700	PP7435_Chr2-0161	tRNA-intron endonuclease	CCA37858.1	GI:328351459; GOA:F2QR30; UniProtKB/TrEMBL:F2QR30	SEN2	protein motif:KOG:tRNA splicing endonuclease SEN2	3.1.27.9
161	<>	304209	305555	305716	306132	complement	complement(304209..305555)	PP7435_Chr2-0164	methionyl aminopeptidase	CCA37861.1	GI:328351462; UniProtKB/TrEMBL:F2QR33		protein motif:KOG:Metallopeptidase	3.4.11.18	normal	305716..306132	PP7435_Chr2-0165	37S ribosomal protein MRP21, mitochondrial	CCA37862.1	GI:328351463; UniProtKB/TrEMBL:F2QR34
342	<>	307862	308692	309034	310080	complement	complement(307862..308692)	PP7435_Chr2-0167	Transmembrane protein 56	CCA37864.1	GI:328351465; UniProtKB/TrEMBL:F2QR36		protein motif:KOG:Uncharacterized conserved protein, contains TBC domain		normal	309034..310080	PP7435_Chr2-0168	adenosine kinase	CCA37865.1	GI:328351466; GOA:F2QR37; UniProtKB/TrEMBL:F2QR37	ADO1	protein motif:KOG:Possible pfkB family carbohydrate kinase	2.7.1.20
455	<>	317560	319845	320300	321610	complement	complement(317560..319845)	PP7435_Chr2-0173	Histone demethylase JARID1D	CCA37870.1	GI:328351471; UniProtKB/TrEMBL:F2QR42	RBP2	protein motif:KOG:DNA-binding protein jumonji/RBP2/SMCY,contains JmjC domain	1.14.11.-	normal	320300..321610	PP7435_Chr2-0174	hypothetical protein	CCA37871.1	GI:328351472; UniProtKB/TrEMBL:F2QR43		protein motif:KOG:Proliferation-associated nucleolar protein (NOL1)
375	<>	326269	326967	327342	329021	complement	complement(326269..326967)	PP7435_Chr2-0177	37S ribosomal protein S25, mitochondrial	CCA37874.1	GI:328351475; UniProtKB/TrEMBL:F2QR46				normal	327342..329021	PP7435_Chr2-0178	Pentatricopeptide repeat-containing protein At1g63130, mitochondrial	CCA37875.1	GI:328351476; UniProtKB/TrEMBL:F2QR47		protein motif:KOG:FOG:PPR repeat
972	<>	341428	342327	343299	344636	complement	complement(341428..342327)	PP7435_Chr2-0186	hypothetical protein	CCA37883.1	GI:328351484; UniProtKB/TrEMBL:F2QR55				normal	343299..344636	PP7435_Chr2-0187	Protein ERGIC-53-like	CCA37884.1	GI:328351485; UniProtKB/TrEMBL:F2QR56		protein motif:KOG:Mannose lectin ERGIC-53, involved in glycoprotein traffic
400	<>	346296	346751	347151	347732	complement	complement(346296..346751)	PP7435_Chr2-0189	Trafficking protein particle complex subunit 1	CCA37886.1	GI:328351487; UniProtKB/TrEMBL:F2QR58		protein motif:KOG:Transport protein particle (TRAPP) complex subunit		normal	347151..347732	PP7435_Chr2-0190	RecQ-mediated genome instability protein 1	CCA37887.1	GI:328351488; UniProtKB/TrEMBL:F2QR59	Rmi1	protein motif:KOG:Uncharacterized conserved protein
947	<>	347764	349554	350501	353383	complement	complement(347764..349554)	PP7435_Chr2-0191	methylenetetrahydrofolate reductase (NADPH)	CCA37888.1	GI:328351489; GOA:F2QR60; UniProtKB/TrEMBL:F2QR60		protein motif:KOG:5,10-methylenetetrahydrofolate reductase	1.5.1.20	normal	350501..353383	PP7435_Chr2-0192	DNA excision repair protein ERCC-4	CCA37889.1	GI:328351490; UniProtKB/TrEMBL:F2QR61		protein motif:KOG:Structure-specific endonuclease ERCC1-XPF,catalytic component XPF/ERCC4	3.1.-.-
502	<>	358375	360105	360607	362274	complement	complement(358375..360105)	PP7435_Chr2-0195	Peroxisomal targeting signal 1 receptor	CCA37892.1	GI:328351493; UniProtKB/TrEMBL:F2QR64	PEX5	protein motif:KOG:TPR repeat-containing protein		normal	360607..362274	PP7435_Chr2-0196	ATP-dependent RNA helicase DDX23/PRP28	CCA37893.1	GI:328351494; UniProtKB/TrEMBL:F2QR65		protein motif:KOG:U5 snRNP-like RNA helicase subunit	3.6.1.-
144	<>	363562	364668	364812	367511	complement	complement(363562..364668)	PP7435_Chr2-0198	Uncharacterized WD repeat-containing protein alr3466	CCA37895.1	GI:328351496; UniProtKB/TrEMBL:F2QR67		protein motif:KOG:WD40 repeat protein		normal	join(364812..364827,364888..366852,366970..367511)	PP7435_Chr2-0199	Muscle M-line assembly protein unc-89	CCA37896.1	GI:328351497; UniProtKB/TrEMBL:F2QR68	BDP1	protein motif:KOG:Transcription initiation factor TFIIIB,Bdp1 subunit
432	<>	367567	369036	369468	370802	complement	complement(367567..369036)	PP7435_Chr2-0200	hypothetical protein	CCA37897.1	GI:328351498; UniProtKB/TrEMBL:F2QR69				normal	369468..370802	PP7435_Chr2-0201	Sodium-coupled neutral amino acid transporter 2	CCA37898.1	GI:328351499; UniProtKB/TrEMBL:F2QR70	AVT7	protein motif:KOG:Amino acid transporter protein
3183	<>	372237	373088	376271	378364	complement	complement(372237..373088)	PP7435_Chr2-0203	RNA polymerase II holoenzyme cyclin-like subunit	CCA37900.1	GI:328351501; UniProtKB/TrEMBL:F2QR72		protein motif:KOG:CDK8 kinase-activating protein cyclin C		normal	376271..378364	PP7435_Chr2-0204	Digestive organ expansion factor	CCA37901.1	GI:328351502; UniProtKB/TrEMBL:F2QR73	def	protein motif:KOG:Uncharacterized conserved protein
366	<>	380179	380592	380958	381269	complement	complement(380179..380592)	PP7435_Chr2-0207	Histone H3.3 .2	CCA37904.1	GI:328351505; UniProtKB/TrEMBL:F2QQI8		protein motif:KOG:Histones H3 and H4		normal	380958..381269	PP7435_Chr2-0208	Histone H4	CCA37905.1	GI:328351506; UniProtKB/TrEMBL:F2QQI9		protein motif:KOG:Histone H4
515	<>	381370	384166	384681	386237	complement	complement(join(381370..383033,383122..384166))	PP7435_Chr2-0209	hypothetical protein	CCA37906.1	GI:328351507; UniProtKB/TrEMBL:F2QR78		protein motif:KOG:Glycolipid 2-alpha-mannosyltransferase (alpha-1,2-mannosyltransferase)		normal	384681..386237	PP7435_Chr2-0210	Zinc finger protein 347	CCA37907.1	GI:328351508; UniProtKB/TrEMBL:F2QR79	CRZ1	protein motif:KOG:FOG:Zn-finger
927	<>	386899	388683	389610	390656	complement	complement(386899..388683)	PP7435_Chr2-0212	ubiquitin carboxyl-terminal hydrolase 1	CCA37909.1	GI:328351510; GOA:F2QR81; UniProtKB/TrEMBL:F2QR81	UBP1	protein motif:KOG:Ubiquitin-specific protease	3.1.2.15	normal	389610..390656	PP7435_Chr2-0213	hypothetical protein	CCA37910.1	GI:328351511; UniProtKB/TrEMBL:F2QR82		protein motif:KOG:Uncharacterized conserved protein with similarity to phosphopantothenoylcysteine synthetase/decarboxylase
362	<>	390733	392169	392531	393007	complement	complement(390733..392169)	PP7435_Chr2-0214	Outer membrane protein assembly factor yaeT	CCA37911.1	GI:328351512; UniProtKB/TrEMBL:F2QR83		protein motif:KOG:Predicted cell surface protein homologous to bacterial outer membrane proteins		normal	392531..393007	PP7435_Chr2-0215	Protein transport protein SEC24	CCA37912.1	GI:328351513; UniProtKB/TrEMBL:F2QR84		protein motif:KOG:Ubiquitin protein ligase RSP5/NEDD4
398	<>	396273	396779	397177	398871	complement	complement(396273..396779)	PP7435_Chr2-0218	hypothetical protein	CCA37915.1	GI:328351516; UniProtKB/TrEMBL:F2QR87				normal	397177..398871	PP7435_Chr2-0219	prolyl-tRNA synthetase	CCA37916.1	GI:328351517; GOA:F2QR88; UniProtKB/TrEMBL:F2QR88	PRS	protein motif:KOG:Prolyl-tRNA synthetase	6.1.1.15
268	<>	398940	399265	399533	401230	complement	complement(join(398940..399197,399263..399265))	PP7435_Chr2-0220	Protein transport protein Sec61 subunit beta	CCA37917.1	GI:328351518; UniProtKB/TrEMBL:F2QR89		protein motif:KOG:Sec61 protein translocation complex, beta subunit		normal	399533..401230	PP7435_Chr2-0221	RNA-binding post-transcriptional regulator cip2	CCA37918.1	GI:328351519; UniProtKB/TrEMBL:F2QR90		protein motif:KOG:mRNA cleavage and polyadenylation factor I complex, subunit RNA15
1117	<>	405107	406189	407306	408403	complement	complement(405107..406189)	PP7435_Chr2-0224	Myb-related protein 3R-1	CCA37921.1	GI:328351522; UniProtKB/TrEMBL:F2QR93		protein motif:KOG:Transcription factor, Myb superfamily		normal	407306..408403	PP7435_Chr2-0226	TatD DNase family protein	CCA37922.1	GI:328351523; UniProtKB/TrEMBL:F2QR94		protein motif:KOG:TatD-related DNase	3.1.21.-	(tRNA at 406825..406917: tRNA-Phe)
399	<>	413539	414201	414600	415160	complement	complement(413539..414201)	PP7435_Chr2-0229	peptidyl-tRNA hydrolase, PTH2 family	CCA37925.1	GI:328351526; GOA:F2QR97; UniProtKB/TrEMBL:F2QR97	PTH2	protein motif:KOG:Uncharacterized conserved protein	3.1.1.29	normal	414600..415160	PP7435_Chr2-0230	guanylate kinase	CCA37926.1	GI:328351527; GOA:F2QR98; UniProtKB/TrEMBL:F2QR98	GUK1	protein motif:KOG:Guanylate kinase	2.7.4.8
249	<>	416090	418083	418332	419570	complement	complement(join(416090..416119,416236..418083))	PP7435_Chr2-0232	hypothetical protein	CCA37928.1	GI:328351529; UniProtKB/TrEMBL:F2QRA0				normal	418332..419570	PP7435_Chr2-0233	Protein MSS51, mitochondrial	CCA37929.1	GI:328351530; UniProtKB/TrEMBL:F2QRA1
510	<>	421952	423922	424432	424926	complement	complement(421952..423922)	PP7435_Chr2-0235	Internalin-I	CCA37931.1	GI:328351532; UniProtKB/TrEMBL:F2QRA3		protein motif:KOG:Helicase-like transcription factor HLTF/DNA helicase RAD5, DEAD-box superfamily		normal	join(424432..424465,424517..424926)	PP7435_Chr2-0236	Trafficking protein particle complex subunit 1	CCA37932.1	GI:328351533; UniProtKB/TrEMBL:F2QRA4	BET5	protein motif:KOG:Transport protein particle (TRAPP) complex subunit
217	<>	428861	429892	430109	431359	complement	complement(428861..429892)	PP7435_Chr2-0238	V-type H+transporting ATPase subunit AC39	CCA37934.1	GI:328351535; UniProtKB/TrEMBL:F2QRA6	VMA6	protein motif:KOG:Vacuolar H+ATPase V0 sector, subunit d	3.6.3.14	normal	430109..431359	PP7435_Chr2-0239	Conserved oligomeric Golgi complex subunit 8	CCA37935.1	GI:328351536; UniProtKB/TrEMBL:F2QRA7	COG8	protein motif:KOG:Golgi transport complex subunit
873	<>	438084	441440	442313	443512	complement	complement(438084..441440)	PP7435_Chr2-0244	Zn2+dependent endopeptidase	CCA37940.1	GI:328351541; UniProtKB/TrEMBL:F2QRB2	Ide	protein motif:KOG:N-arginine dibasic convertase NRD1 and related Zn2+dependent endopeptidases, insulinase superfamily	3.4.-.-	normal	442313..443512	PP7435_Chr2-0245	Protein midA homolog, mitochondrial	CCA37941.1	GI:328351542; UniProtKB/TrEMBL:F2QRB3		protein motif:KOG:Uncharacterized conserved protein
683	<>	443554	444576	445259	445678	complement	complement(443554..444576)	PP7435_Chr2-0246	hypothetical protein	CCA37942.1	GI:328351543; UniProtKB/TrEMBL:F2QRB4		protein motif:KOG:Carboxymethyl transferase		normal	445259..445678	PP7435_Chr2-0247	NADH dehydrogenase (ubiquinone) Fe-S protein 6	CCA37943.1	GI:328351544; GOA:F2QRB5; UniProtKB/TrEMBL:F2QRB5		protein motif:KOG:NADH:ubiquinone oxidoreductase, NDUFS6/13 kDa subunit	1.6.99.3
373	<>	445866	446381	446754	447398	complement	complement(445866..446381)	PP7435_Chr2-0248	hypothetical protein	CCA37944.1	GI:328351545; UniProtKB/TrEMBL:F2QRB6				normal	446754..447398	PP7435_Chr2-0249	Uncharacterized protein YIL077C	CCA37945.1	GI:328351546; UniProtKB/TrEMBL:F2QRB7
244	<>	447424	449562	449806	450648	complement	complement(447424..449562)	PP7435_Chr2-0250	threonyl-tRNA synthetase	CCA37946.1	GI:328351547; GOA:F2QRB8; UniProtKB/TrEMBL:F2QRB8		protein motif:KOG:Threonyl-tRNA synthetase	6.1.1.3	normal	449806..450648	PP7435_Chr2-0251	Gag-Pol polyprotein Contains: RecName: Full=Matrix protein p17; Contains: RecName: Full=Capsid protein p24; Contains: RecName: Full=Spacer peptide p2; Contains: RecName: Full=Nucleocapsid protein p7; Contains: RecName: Full=Transframe peptide; Contains: RecName: Full=p6-pol; Short=p6*; Contains: RecName: Full=Protease	CCA37947.1	GI:328351548; GOA:F2QRB9; UniProtKB/TrEMBL:F2QRB9		protein motif:KOG:E3 ubiquitin ligase interacting with arginine methyltransferase	3.1.26.4
364	<>	452033	452680	453044	453595	complement	complement(452033..452680)	PP7435_Chr2-0253	50S ribosomal protein L6	CCA37949.1	GI:328351550; UniProtKB/TrEMBL:F2QRC1		protein motif:KOG:Mitochondrial/chloroplast ribosomal protein L6		normal	453044..453595	PP7435_Chr2-0254	30S ribosomal protein S4	CCA37950.1	GI:328351551; UniProtKB/TrEMBL:F2QRC2	IMP3	protein motif:KOG:U3 small nucleolar ribonucleoprotein (snoRNP) component
322	<>	460583	460987	461309	462373	complement	complement(460583..460987)	PP7435_Chr2-0258	PX domain-containing protein YPT35	CCA37954.1	GI:328351555; UniProtKB/TrEMBL:F2QRC6		protein motif:KOG:Membrane coat complex Retromer, subunit VPS5/SNX1, Sorting nexins, and related PX domain-containing proteins		normal	461309..462373	PP7435_Chr2-0259	tryptophanyl-tRNA synthetase	CCA37955.1	GI:328351556; GOA:F2QRC7; UniProtKB/TrEMBL:F2QRC7	MSW1	protein motif:KOG:Mitochondrial tryptophanyl-tRNA synthetase	6.1.1.2
62	<>	462411	464924	464986	465687	complement	complement(462411..464924)	PP7435_Chr2-0260	Histone transcription regulator slm9	CCA37956.1	GI:328351557; UniProtKB/TrEMBL:F2QRC8	HIR2	protein motif:KOG:Histone transcription regulator HIRA, WD repeat superfamily		normal	464986..465687	PP7435_Chr2-0261	Casein kinase II subunit beta	CCA37957.1	GI:328351558; UniProtKB/TrEMBL:F2QRC9	CKB2	protein motif:KOG:Casein kinase II, beta subunit
180	<>	467540	469898	470078	470724	complement	complement(join(467540..468499,468623..468793, 468846..469898))	PP7435_Chr2-0263	Probable tRNA-splicing endonuclease subunit sen54	CCA37959.1	GI:328351560; UniProtKB/TrEMBL:F2QRD1		protein motif:KOG:Predicted tRNA-splicing endonuclease subunit		normal	join(470078..470441,470558..470724)	PP7435_Chr2-0264	hypothetical protein	CCA37960.1	GI:328351561; UniProtKB/TrEMBL:F2QRD2
289	<>	481079	482395	482684	483040	complement	complement(481079..482395)	PP7435_Chr2-0269	Protein urg3	CCA37964.1	GI:328351565; UniProtKB/TrEMBL:F2QRD6				normal	482684..483040	PP7435_Chr2-0270	30S ribosomal protein S10	CCA37965.1	GI:328351566; UniProtKB/TrEMBL:F2QRD7		protein motif:KOG:40S ribosomal protein S20
963	<>	496843	498834	499797	500021	complement	complement(496843..498834)	PP7435_Chr2-0276	hypothetical protein	CCA37971.1	GI:328351572; UniProtKB/TrEMBL:F2QRE3		protein motif:KOG:Vacuolar sorting protein VPS33/slp1 (Sec1 family)		normal	499797..500021	PP7435_Chr2-0277	cytochrome c oxidase subunit VIIc	CCA37972.1	GI:328351573; GOA:F2QRE4; UniProtKB/TrEMBL:F2QRE4	COX8	protein motif:KOG:Cytochrome c oxidase, subunit VIIc/COX8	1.9.3.1
549	<>	504887	509827	510376	511590	complement	complement(504887..509827)	PP7435_Chr2-0280	Nucleoporin NUP192	CCA37975.1	GI:328351576; UniProtKB/TrEMBL:F2QRE7		protein motif:KOG:Uncharacterized conserved protein		normal	510376..511590	PP7435_Chr2-0281	Uncharacterized protein YJL171C	CCA37976.1	GI:328351577; UniProtKB/TrEMBL:F2QRE8
406	<>	512809	514965	515371	515964	complement	complement(512809..514965)	PP7435_Chr2-0283	Lipid A export ATP-binding/permease protein msbA	CCA37978.1	GI:328351579; UniProtKB/TrEMBL:F2QRF0	PXA2	protein motif:KOG:Peroxisomal long-chain acyl-CoA transporter, ABC superfamily	3.6.3.-	normal	515371..515964	PP7435_Chr2-0284	Protein SYM1	CCA37979.1	GI:328351580; UniProtKB/TrEMBL:F2QRF1	SYM1	protein motif:KOG:Peroxisomal membrane protein MPV17 and related proteins
557	<>	520073	521101	521658	522902	complement	complement(520073..521101)	PP7435_Chr2-0287	37S ribosomal protein MRP13, mitochondrial	CCA37982.1	GI:328351583; UniProtKB/TrEMBL:F2QRF4				normal	521658..522902	PP7435_Chr2-0288	Uncharacterized transporter PB10D8.04c/PB10D8.05c/PB10D8.06c/PB10D8.07c	CCA37983.1	GI:328351584; UniProtKB/TrEMBL:F2QRF5
2521	<>	526496	527458	529979	531721	complement	complement(526496..527458)	PP7435_Chr2-0292	N-glycosylase/DNA lyase	CCA37987.1	GI:328351588; GOA:F2QRF9; UniProtKB/TrEMBL:F2QRF9	OGG1	protein motif:KOG:Endonuclease III	4.2.99.18	normal	529979..531721	PP7435_Chr2-0294	Uncharacterized transporter YIL166C	CCA37988.1	GI:328351589; UniProtKB/TrEMBL:F2QRG0		protein motif:KOG:Permease of the major facilitator superfamily		(rRNA at 528968..529084: 8S ribosomal RNA)
405	<>	535590	536465	536870	538453	complement	complement(535590..536465)	PP7435_Chr2-0298	37S ribosomal protein S24, mitochondrial	CCA37992.1	GI:328351593; UniProtKB/TrEMBL:F2QRG4		protein motif:KOG:Mitochondrial ribosomal protein S28		normal	536870..538453	PP7435_Chr2-0299	hypothetical protein	CCA37993.1	GI:328351594; UniProtKB/TrEMBL:F2QRG5
1093	<>	538464	540734	541827	544656	complement	complement(538464..540734)	PP7435_Chr2-0300	Ubiquinone/menaquinone biosynthesis methyltransferase ubiE	CCA37994.1	GI:328351595; UniProtKB/TrEMBL:F2QRG6			2.1.1.-	normal	join(541827..541901,542040..542938,543039..544656)	PP7435_Chr2-0301	Uncharacterized AAA domain-containing protein C26H5.02c	CCA37995.1	GI:328351596; UniProtKB/TrEMBL:F2QRG7	MGS1	protein motif:KOG:ATPase related to the helicase subunit of the Holliday junction resolvase
465	<>	544741	545016	545481	546464	complement	complement(544741..545016)	PP7435_Chr2-0302	hypothetical protein	CCA37996.1	GI:328351597; UniProtKB/TrEMBL:F2QRG8				normal	545481..546464	PP7435_Chr2-0303	arginase	CCA37997.1	GI:328351598; GOA:F2QRG9; UniProtKB/TrEMBL:F2QRG9	CAR1	protein motif:KOG:Arginase	3.5.3.1
348	<>	550017	550726	551074	552102	complement	complement(join(550017..550194,550254..550341, 550546..550726))	PP7435_Chr2-0308	Mitochondrial import inner membrane translocase subunit Tim10	CCA38002.1	GI:328351603; UniProtKB/TrEMBL:F2QRH4		protein motif:KOG:Mitochondrial import inner membrane translocase, subunits TIM10/TIM12		normal	551074..552102	PP7435_Chr2-0309	Chromosomal replication initiator protein dnaA	CCA38003.1	GI:328351604; UniProtKB/TrEMBL:F2QRH5	CUE5	protein motif:KOG:AAA ATPase containing von Willebrand factor type A (vWA) domain
527	<>	554575	555405	555932	557122	complement	complement(554575..555405)	PP7435_Chr2-0311	cytochrome c heme-lyase	CCA38005.1	GI:328351606; GOA:F2QRH7; UniProtKB/TrEMBL:F2QRH7	CYC3	protein motif:KOG:Holocytochrome c synthase/heme-lyase	4.4.1.17	normal	555932..557122	PP7435_Chr2-0312	pyruvate dehydrogenase E1 component subunit alpha	CCA38006.1	GI:328351607; GOA:F2QRH8; UniProtKB/TrEMBL:F2QRH8	PDA1	protein motif:KOG:Pyruvate dehydrogenase E1, alpha subunit	1.2.4.1
409	<>	557190	564398	564807	567221	complement	complement(join(557190..561910,562187..564398))	PP7435_Chr2-0313	Transcription initiation factor TFIID subunit 2	CCA38007.1	GI:328351608; UniProtKB/TrEMBL:F2QRH9	taf2	protein motif:KOG:Protein kinase inhibitor		normal	564807..567221	PP7435_Chr2-0314	Uncharaterized PH domain-containing protein YPR091C	CCA38008.1	GI:328351609; UniProtKB/TrEMBL:F2QRI0		protein motif:KOG:Uncharacterized conserved protein TEX2,contains PH domain
607	<>	575363	579817	580424	581467	complement	complement(575363..579817)	PP7435_Chr2-0317	Pleiotropic ABC efflux transporter of multiple drugs	CCA38011.1	GI:328351612; UniProtKB/TrEMBL:F2QRI3	CDR1	protein motif:KOG:Pleiotropic drug resistance proteins (PDR1-15), ABC superfamily		normal	580424..581467	PP7435_Chr2-0318	Uncharacterized protein YNL254C	CCA38012.1	GI:328351613; UniProtKB/TrEMBL:F2QRI4
269	<>	582271	584598	584867	586258	complement	complement(582271..584598)	PP7435_Chr2-0320	hypothetical protein	CCA38014.1	GI:328351615; UniProtKB/TrEMBL:F2QRI6		protein motif:KOG:Dihydropteroate synthase/7, 8-dihydro-6-hydroxymethylpterin- pyrophosphokinase/Dihydroneopterin aldolase		normal	584867..586258	PP7435_Chr2-0321	ubiquinone biosynthesis monooxygenase Coq6	CCA38015.1	GI:328351616; UniProtKB/TrEMBL:F2QRI7	COQ6	protein motif:KOG:Monooxygenase involved in coenzyme Q (ubiquinone) biosynthesis	1.14.13.-
172	<>	599032	599469	599641	602250	complement	complement(599032..599469)	PP7435_Chr2-0329	DNA-directed RNA polymerase II subunit H	CCA38023.1	GI:328351624; GOA:F2QRJ5; UniProtKB/TrEMBL:F2QRJ5	RPB8	protein motif:KOG:RNA polymerase subunit 8	2.7.7.6	normal	599641..602250	PP7435_Chr2-0330	dipeptidyl aminopeptidase similar to S. cerevisiae STE13 (YOR219C) involved in maturation of alpha-factor	CCA38024.1	GI:328351625; UniProtKB/TrEMBL:F2QRJ6		protein motif:KOG:Dipeptidyl aminopeptidase	3.4.14.-
185	<>	613763	615058	615243	616556	complement	complement(613763..615058)	PP7435_Chr2-0337	prephenate dehydrogenase	CCA38031.1	GI:328351632; GOA:F2QRK3; UniProtKB/TrEMBL:F2QRK3	TYR1	protein motif:KOG:Prephenate dehydrogenase (NADP)	1.3.1.13	normal	615243..616556	PP7435_Chr2-0338	phosphomevalonate kinase	CCA38032.1	GI:328351633; GOA:F2QRK4; UniProtKB/TrEMBL:F2QRK4	ERG8	protein motif:KOG:Phosphomevalonate kinase	2.7.4.2
194	<>	618421	620064	620258	621106	complement	complement(618421..620064)	PP7435_Chr2-0340	Actin-binding protein	CCA38034.1	GI:328351635; UniProtKB/TrEMBL:F2QRK6	ABP1	protein motif:KOG:Drebrins and related actin binding proteins		normal	620258..621106	PP7435_Chr2-0341	hypothetical protein	CCA38035.1	GI:328351636; UniProtKB/TrEMBL:F2QRK7
371	<>	621115	621759	622130	623608	complement	complement(621115..621759)	PP7435_Chr2-0342	cysteine dioxygenase	CCA38036.1	GI:328351637; GOA:F2QRK8; UniProtKB/TrEMBL:F2QRK8	CDG1		1.13.11.20	normal	622130..623608	PP7435_Chr2-0343	Chaperone protein dnaJ	CCA38037.1	GI:328351638; UniProtKB/TrEMBL:F2QRK9	MDJ1	protein motif:KOG:Molecular chaperone (DnaJ superfamily)
627	<>	625733	627544	628171	628497	complement	complement(625733..627544)	PP7435_Chr2-0345	RANBP2-like and GRIP domain-containing protein 1	CCA38039.1	GI:328351640; UniProtKB/TrEMBL:F2QRL1	NUP4	protein motif:KOG:Nuclear pore complex protein		normal	628171..628497	PP7435_Chr2-0346	40S ribosomal protein S25	CCA38040.1	GI:328351641; UniProtKB/TrEMBL:F2QRL2		protein motif:KOG:40S ribosomal protein S25
276	<>	630330	631421	631697	633142	complement	complement(630330..631421)	PP7435_Chr2-0348	Actin-related protein 2/3 complex subunit 1B	CCA38042.1	GI:328351643; UniProtKB/TrEMBL:F2QRL4		protein motif:KOG:Actin-related protein Arp2/3 complex,subunit ARPC1/p41-ARC		normal	631697..633142	PP7435_Chr2-0349	adenylosuccinate lyase	CCA38043.1	GI:328351644; GOA:F2QRL5; UniProtKB/TrEMBL:F2QRL5	ADSL	protein motif:KOG:Adenylosuccinate lyase	4.3.2.2
190	<>	633650	634870	635060	635998	complement	complement(633650..634870)	PP7435_Chr2-0350	Aureobasidin A resistance protein homolog	CCA38044.1	GI:328351645; UniProtKB/TrEMBL:F2QRL6	AUR1			normal	635060..635998	PP7435_Chr2-0351	Zonadhesin	CCA38045.1	GI:328351646; UniProtKB/TrEMBL:F2QRL7		protein motif:KOG:Neurexin III-alpha
260	<>	638331	639362	639622	640614	complement	complement(638331..639362)	PP7435_Chr2-0353	Uncharacterized protein YFR007W	CCA38047.1	GI:328351648; UniProtKB/TrEMBL:F2QRL9		protein motif:KOG:Predicted panthothenate kinase/uridine kinase-related protein		normal	639622..640614	PP7435_Chr2-0354	Electron transfer flavoprotein subunit alpha,mitochondrial	CCA38048.1	GI:328351649; UniProtKB/TrEMBL:F2QRM0	ETFA	protein motif:KOG:Electron transfer flavoprotein, alpha subunit
266	<>	642707	644081	644347	646542	complement	complement(join(642707..642839,642881..642973, 643027..644081))	PP7435_Chr2-0358	transaldolase	CCA38052.1	GI:328351653; GOA:F2QRM4; UniProtKB/TrEMBL:F2QRM4	TAL2	protein motif:KOG:Transaldolase	2.2.1.2	normal	644347..646542	PP7435_Chr2-0359	DNA replication licensing factor mcm5	CCA38053.1	GI:328351654; UniProtKB/TrEMBL:F2QRM5	mcm5	protein motif:KOG:DNA replication licensing factor, MCM5 component
228	<>	650694	652538	652766	653218	complement	complement(650694..652538)	PP7435_Chr2-0363	Vacuolar amino acid transporter 3	CCA38057.1	GI:328351658; UniProtKB/TrEMBL:F2QRM9		protein motif:KOG:Amino acid transporters		normal	652766..653218	PP7435_Chr2-0364	Cytochrome c oxidase protein 20, mitochondrial	CCA38058.1	GI:328351659; UniProtKB/TrEMBL:F2QRN0
205	<>	656013	657374	657579	658202	complement	complement(656013..657374)	PP7435_Chr2-0368	Zinc finger protein 287	CCA38061.1	GI:328351662; UniProtKB/TrEMBL:F2QRN3	SWI5	protein motif:KOG:FOG:Zn-finger		normal	657579..658202	PP7435_Chr2-0369	hypothetical protein	CCA38062.1	GI:328351663; UniProtKB/TrEMBL:F2QRN4
234	<>	658237	662565	662799	663650	complement	complement(658237..662565)	PP7435_Chr2-0370	DNA polymerase alpha subunit A	CCA38063.1	GI:328351664; GOA:F2QRN5; UniProtKB/TrEMBL:F2QRN5	pol1	protein motif:KOG:DNA polymerase zeta, catalytic subunit	2.7.7.7	normal	662799..663650	PP7435_Chr2-0371	Syntaxin-7	CCA38064.1	GI:328351665; UniProtKB/TrEMBL:F2QRN6		protein motif:KOG:SNARE protein Syntaxin 1 and related proteins
359	<>	663662	664186	664545	665753	complement	complement(join(663662..664113,664168..664186))	PP7435_Chr2-0372	putative secreted protein	CCA38065.1	GI:328351666; UniProtKB/TrEMBL:F2QRN7				normal	664545..665753	PP7435_Chr2-0373	hypothetical protein	CCA38066.1	GI:328351667; UniProtKB/TrEMBL:F2QRN8		protein motif:KOG:Clathrin coat dissociation kinase GAK/PTEN/Auxilin and related tyrosine phosphatases
28	<>	665762	666396	666424	669532	complement	complement(join(665762..666302,666359..666396))	PP7435_Chr2-0374	Protein LSM12 homolog A	CCA38067.1	GI:328351668; UniProtKB/TrEMBL:F2QRN9		protein motif:KOG:Uncharacterized conserved protein		normal	join(666424..666523,666765..669532)	PP7435_Chr2-0375	Factor arrest protein 11	CCA38068.1	GI:328351669; UniProtKB/TrEMBL:F2QRP0		protein motif:KOG:Uncharacterized conserved protein
646	<>	672315	673166	673812	674261	complement	complement(672315..673166)	PP7435_Chr2-0377	Calcium-binding mitochondrial carrier protein SCaMC-1	CCA38070.1	GI:328351671; UniProtKB/TrEMBL:F2QRP2	CRC1	protein motif:KOG:Mitochondrial carnitine-acylcarnitine carrier protein		normal	673812..674261	PP7435_Chr2-0378	Mitochondrial import receptor subunit tom-22	CCA38071.1	GI:328351672; UniProtKB/TrEMBL:F2QRP3		protein motif:KOG:Translocase of outer mitochondrial membrane complex, subunit TOM22
163	<>	674317	676240	676403	677199	complement	complement(join(674317..674678,675646..676240))	PP7435_Chr2-0379	hypothetical protein	CCA38072.1	GI:328351673; UniProtKB/TrEMBL:F2QRP4		protein motif:KOG:Uncharacterized conserved protein		normal	join(676403..676459,676519..677199)	PP7435_Chr2-0380	hypothetical protein	CCA38073.1	GI:328351674; UniProtKB/TrEMBL:F2QRP5		protein motif:KOG:Armadillo/beta-Catenin/plakoglobin
804	<>	677224	680409	681213	683701	complement	complement(677224..680409)	PP7435_Chr2-0381	UPF0202 protein YNL132W	CCA38074.1	GI:328351675; UniProtKB/TrEMBL:F2QRP6		protein motif:KOG:Predicted P-loop ATPase fused to an acetyltransferase		normal	join(681213..681250,681439..683701)	PP7435_Chr2-0382	Meiosis-specific transcription factor NDT80	CCA38075.1	GI:328351676; UniProtKB/TrEMBL:F2QRP7
202	<>	693192	693671	693873	696809	complement	complement(693192..693671)	PP7435_Chr2-0387	NADH dehydrogenase (ubiquinone) Fe-S protein 4	CCA38080.1	GI:328351681; GOA:F2QRQ2; UniProtKB/TrEMBL:F2QRQ2		protein motif:KOG:NADH:ubiquinone oxidoreductase, NDUFS4/18 kDa subunit	1.6.99.3	normal	693873..696809	PP7435_Chr2-0388	Pro-apoptotic serine protease NMA111	CCA38081.1	GI:328351682; UniProtKB/TrEMBL:F2QRQ3	PDZ1	protein motif:KOG:Predicted signaling-associated protein (contains a PDZ domain)	3.4.21.-
237	<>	698207	700024	700261	702099	complement	complement(698207..700024)	PP7435_Chr2-0391	similar to outer mitochondrial membrane translocase	CCA38084.1	GI:328351685; GOA:F2QRQ6; UniProtKB/TrEMBL:F2QRQ6		protein motif:KOG:Translocase of outer mitochondrial membrane complex, subunit TOM70/TOM72	3.1.3.16	normal	700261..702099	PP7435_Chr2-0392	hypothetical protein	CCA38085.1	GI:328351686; UniProtKB/TrEMBL:F2QRQ7
324	<>	702125	702418	702742	704115	complement	complement(702125..702418)	PP7435_Chr2-0393	Cytochrome c oxidase-assembly factor COX23,mitochondrial	CCA38086.1	GI:328351687; UniProtKB/TrEMBL:F2QRQ8		protein motif:KOG:Uncharacterized conserved protein		normal	702742..704115	PP7435_Chr2-0394	UPF0432 protein C16orf84 homolog B	CCA38087.1	GI:328351688; UniProtKB/TrEMBL:F2QRQ9		protein motif:KOG:Uncharacterized conserved protein
178	<>	708047	708760	708938	710347	complement	complement(708047..708760)	PP7435_Chr2-0398	Midasin	CCA38090.1	GI:328351691; UniProtKB/TrEMBL:F2QRR2	MDN1	protein motif:KOG:Uncharacterized conserved protein		normal	708938..710347	PP7435_Chr2-0399	37S ribosomal protein NAM9, mitochondrial	CCA38091.1	GI:328351692; UniProtKB/TrEMBL:F2QRR3		protein motif:KOG:Ribosomal protein S4
241	<>	710925	713426	713667	715493	complement	complement(710925..713426)	PP7435_Chr2-0400	DNA topoisomerase 2-associated protein PAT1	CCA38092.1	GI:328351693; UniProtKB/TrEMBL:F2QRR4	PAT1	protein motif:KOG:Uncharacterized conserved protein		normal	713667..715493	PP7435_Chr2-0401	Putative ribosomal RNA methyltransferase Nop2	CCA38093.1	GI:328351694; UniProtKB/TrEMBL:F2QRR5	NOP2	protein motif:KOG:tRNA and rRNA cytosine-C5-methylase (nucleolar protein NOL1/NOP2)	2.1.1.-
166	<>	718718	719224	719390	719875	complement	complement(718718..719224)	PP7435_Chr2-0403	peptidyl-prolyl cis-trans isomerase NIMA-interacting 1	CCA38095.1	GI:328351696; GOA:F2QRR7; UniProtKB/TrEMBL:F2QRR7	ESS1	protein motif:KOG:Peptidyl-prolyl cis-trans isomerase	5.2.1.8	normal	719390..719875	PP7435_Chr2-0404	glutathione peroxidase	CCA38096.1	GI:328351697; GOA:F2QRR8; UniProtKB/TrEMBL:F2QRR8		protein motif:KOG:Glutathione peroxidase	1.11.1.9
724	<>	724429	728147	728871	733793	complement	complement(join(724429..726461,726521..728147))	PP7435_Chr2-0407	hypothetical protein	CCA38098.1	GI:328351699; UniProtKB/TrEMBL:F2QRS0		protein motif:KOG:Nuclear pore complex, Nup98 component (sc Nup145/Nup100/Nup116)		normal	728871..733793	PP7435_Chr2-0408	DNA-directed RNA polymerase I subunit A1	CCA38099.1	GI:328351700; GOA:F2QRS1; UniProtKB/TrEMBL:F2QRS1	nuc1	protein motif:KOG:RNA polymerase I, large subunit	2.7.7.6
1888	<>	733917	735107	736995	738443	complement	complement(733917..735107)	PP7435_Chr2-0409	hypothetical protein	CCA38100.1	GI:328351701; UniProtKB/TrEMBL:F2QRS2				normal	736995..738443	PP7435_Chr2-0410	Ammonium transporter MEP1	CCA38101.1	GI:328351702; UniProtKB/TrEMBL:F2QRS3	MEP1	protein motif:KOG:Ammonia permease
31	<>	743778	744005	744036	746154	complement	complement(743778..744005)	PP7435_Chr2-0415	hypothetical protein	CCA38106.1	GI:328351707; UniProtKB/TrEMBL:F2QRS8				normal	join(744036..744159,744197..746154)	PP7435_Chr2-0416	Uncharacterized protein YOR019W	CCA38107.1	GI:328351708; UniProtKB/TrEMBL:F2QRS9
354	<>	750056	751159	751513	754961	complement	complement(750056..751159)	PP7435_Chr2-0420	choline-phosphate cytidylyltransferase	CCA38110.1	GI:328351711; GOA:F2QRT2; UniProtKB/TrEMBL:F2QRT2	PCT1	protein motif:KOG:Phosphorylcholine transferase/cholinephosphate cytidylyltransferase	2.7.7.15	normal	join(751513..751537,751640..753174,753273..754961)	PP7435_Chr2-0421	60 kDa chaperonin 3	CCA38111.1	GI:328351712; UniProtKB/TrEMBL:F2QRT3		protein motif:KOG:Chaperonin complex component, TCP-1 gamma subunit (CCT3)
237	<>	758940	759266	759503	761221	complement	complement(758940..759266)	PP7435_Chr2-0425	hypothetical protein	CCA38115.1	GI:328351716; UniProtKB/TrEMBL:F2QRT7				normal	759503..761221	PP7435_Chr2-0426	Sucrose transport protein SUC5	CCA38116.1	GI:328351717; UniProtKB/TrEMBL:F2QRT8		protein motif:KOG:Sucrose transporter and related proteins
696	<>	761381	762619	763315	764328	complement	complement(761381..762619)	PP7435_Chr2-0427	succinyl-CoA synthetase beta subunit	CCA38117.1	GI:328351718; GOA:F2QRT9; UniProtKB/TrEMBL:F2QRT9	LSC2	protein motif:KOG:GTP-specific succinyl-CoA synthetase, beta subunit	6.2.1.5	normal	763315..764328	PP7435_Chr2-0428	hypothetical protein	CCA38118.1	GI:328351719; UniProtKB/TrEMBL:F2QRU0		protein motif:KOG:Cystathionine beta-synthase and related enzymes
467	<>	773363	773905	774372	774785	complement	complement(773363..773905)	PP7435_Chr2-0434	Ribosome biogenesis protein RLP24	CCA38124.1	GI:328351725; UniProtKB/TrEMBL:F2QRU6		protein motif:KOG:60s ribosomal protein L30 isolog		normal	774372..774785	PP7435_Chr2-0435	Mitochondrial import inner membrane translocase subunit TIM14	CCA38125.1	GI:328351726; UniProtKB/TrEMBL:F2QRU7		protein motif:KOG:Molecular chaperone (DnaJ superfamily)
1198	<>	782240	786565	787763	788605	complement	complement(782240..786565)	PP7435_Chr2-0438	Structural maintenance of chromosomes protein 4	CCA38128.1	GI:328351729; UniProtKB/TrEMBL:F2QRV0	SMC4	protein motif:KOG:Structural maintenance of chromosome protein 4 (chromosome condensation complex Condensin,subunit C)		normal	787763..788605	PP7435_Chr2-0439	54S ribosomal protein L10, mitochondrial	CCA38129.1	GI:328351730; UniProtKB/TrEMBL:F2QRV1		protein motif:KOG:Mitochondrial/chloroplast ribosomal protein L15/L10
1013	<>	799808	803827	804840	806114	complement	complement(799808..803827)	PP7435_Chr2-0446	5-oxoprolinase (ATP-hydrolysing)	CCA38135.1	GI:328351736; GOA:F2QRV7; UniProtKB/TrEMBL:F2QRV7		protein motif:KOG:Oxoprolinase	3.5.2.9	normal	804840..806114	PP7435_Chr2-0447	Uncharacterized WD repeat-containing protein alr3466	CCA38136.1	GI:328351737; UniProtKB/TrEMBL:F2QRV8	PRP4	protein motif:KOG:WD40 repeat-containing protein
152	<>	813326	814384	814536	816425	complement	complement(813326..814384)	PP7435_Chr2-0451	ubiquinol-cytochrome c reductase core subunit 2	CCA38139.1	GI:328351740; GOA:F2QRW1; UniProtKB/TrEMBL:F2QRW1	QCR2	protein motif:KOG:Mitochondrial processing peptidase, beta subunit, and related enzymes (insulinase superfamily)	1.10.2.2	normal	814536..816425	PP7435_Chr2-0452	DNA-directed RNA polymerase III subunit C3	CCA38140.1	GI:328351741; GOA:F2QRW2; UniProtKB/TrEMBL:F2QRW2		protein motif:KOG:RNA polymerase III (C) subunit	2.7.7.6
217	<>	818606	819685	819902	820369	complement	complement(818606..819685)	PP7435_Chr2-0454	Zinc finger protein 167	CCA38142.1	GI:328351743; UniProtKB/TrEMBL:F2QRW4	PZF1	protein motif:KOG:FOG:Zn-finger		normal	819902..820369	PP7435_Chr2-0455	DNA-directed RNA Polymerase II subunit F	CCA38143.1	GI:328351744; GOA:F2QRW5; UniProtKB/TrEMBL:F2QRW5		protein motif:KOG:RNA polymerase subunit K	2.7.7.6
266	<>	820505	820972	821238	825446	complement	complement(820505..820972)	PP7435_Chr2-0456	Calmodulin, flagellar	CCA38144.1	GI:328351745; UniProtKB/TrEMBL:F2QRW6	CAM1	protein motif:KOG:Ca2ﷆꖚ蝮阩dependent protein kinase,EF-Hand protein superfamily		normal	821238..825446	PP7435_Chr2-0457	Superkiller protein 3	CCA38145.1	GI:328351746; UniProtKB/TrEMBL:F2QRW7	SKI3	protein motif:KOG:TPR repeat-containing protein
314	<>	830286	831125	831439	832287	complement	complement(830286..831125)	PP7435_Chr2-0459	Actin patches distal protein 1	CCA38147.1	GI:328351748; UniProtKB/TrEMBL:F2QRW9				normal	831439..832287	PP7435_Chr2-0460	Abhydrolase domain-containing protein 11	CCA38148.1	GI:328351749; UniProtKB/TrEMBL:F2QRX0		protein motif:KOG:Predicted alpha/beta hydrolase	3.-.-.-
157	<>	832815	833795	833952	835184	complement	complement(832815..833795)	PP7435_Chr2-0461	hypothetical protein	CCA38149.1	GI:328351750; UniProtKB/TrEMBL:F2QRX1		protein motif:KOG:Ca2+binding protein Regucalcin/SMP30		normal	833952..835184	PP7435_Chr2-0462	hypothetical protein	CCA38150.1	GI:328351751; UniProtKB/TrEMBL:F2QRX2
335	<>	838479	840320	840655	841726	complement	complement(838479..840320)	PP7435_Chr2-0464	Pre-mRNA-processing factor 39	CCA38152.1	GI:328351753; UniProtKB/TrEMBL:F2QRX4		protein motif:KOG:mRNA processing protein		normal	join(840655..840720,840776..841726)	PP7435_Chr2-0465	Probable DNA repair protein RAD23	CCA38153.1	GI:328351754; UniProtKB/TrEMBL:F2QRX5		protein motif:KOG:Nucleotide excision repair factor NEF2,RAD23 component
10413	<>	841878	842585	852998	853552	complement	complement(841878..842585)	PP7435_Chr2-0466	enolase-phosphatase E1	CCA38154.1	GI:328351755; GOA:F2QRX6; UniProtKB/TrEMBL:F2QRX6	UTR4	protein motif:KOG:Enolase-phosphatase E-1	3.1.3.77	normal	852998..853552	PP7435_Chr2-0467	Chaperone protein dnaJ	CCA38155.1	GI:328351756; UniProtKB/TrEMBL:F2QRX7	JJJ3	protein motif:KOG:Molecular chaperone (DnaJ superfamily)
389	<>	855711	856991	857380	860316	complement	complement(855711..856991)	PP7435_Chr2-0469	hypothetical protein	CCA38157.1	GI:328351758; UniProtKB/TrEMBL:F2QRX9		protein motif:KOG:Protein kinase PCTAIRE and related kinases		normal	857380..860316	PP7435_Chr2-0470	Mediator of RNA polymerase II transcription subunit 14	CCA38158.1	GI:328351759; UniProtKB/TrEMBL:F2QRY0	RGR1	protein motif:KOG:Thyroid hormone receptor-associated coactivator complex component (TRAP170)
341	<>	860686	865889	866230	867279	complement	complement(join(860686..865839,865887..865889))	PP7435_Chr2-0471	Histone transcription regulator 3 homolog	CCA38159.1	GI:328351760; UniProtKB/TrEMBL:F2QRY1	HIR3			normal	866230..867279	PP7435_Chr2-0472	Uncharacterized protein YJR141W	CCA38160.1	GI:328351761; UniProtKB/TrEMBL:F2QRY2		protein motif:KOG:Uncharacterized conserved protein
119	<>	877962	879131	879250	879468	complement	complement(877962..879131)	PP7435_Chr2-0477	Serine incorporator 3	CCA38165.1	GI:328351766; UniProtKB/TrEMBL:F2QRY7		protein motif:KOG:Tumor differentially expressed (TDE) protein		normal	879250..879468	PP7435_Chr2-0478	hypothetical protein	CCA38166.1	GI:328351767; UniProtKB/TrEMBL:F2QRY8
1612	<>	887320	889209	890821	891984	complement	complement(887320..889209)	PP7435_Chr2-0482	iron transport multicopper oxidase FET3 precursor	CCA38170.1	GI:328351771; UniProtKB/TrEMBL:F2QRZ2	FET3	protein motif:KOG:Multicopper oxidases	1.-.-.-	normal	890821..891984	PP7435_Chr2-0483	cardiolipin-specific phospholipase	CCA38171.1	GI:328351772; UniProtKB/TrEMBL:F2QRZ3		protein motif:KOG:Predicted hydrolase/acyltransferase (alpha/beta hydrolase superfamily)	3.1.1.-
1142	<>	892159	894264	895406	896635	complement	complement(892159..894264)	PP7435_Chr2-0484	hypothetical protein	CCA38172.1	GI:328351773; UniProtKB/TrEMBL:F2QRZ4		protein motif:KOG:Acyl-CoA synthetase		normal	895406..896635	PP7435_Chr2-0485	Homeobox-leucine zipper protein ROC2	CCA38173.1	GI:328351774; UniProtKB/TrEMBL:F2QRZ5	YOX1	protein motif:KOG:Transcription factor zerknullt and related HOX domain proteins
750	<>	898532	899758	900508	901758	complement	complement(898532..899758)	PP7435_Chr2-0488	Protein PSP1	CCA38176.1	GI:328351777; UniProtKB/TrEMBL:F2QRZ8		protein motif:KOG:Uncharacterized protein PSP1 (suppressor of DNA polymerase alpha mutations in yeast)		normal	900508..901758	PP7435_Chr2-0489	U3 small nucleolar RNA-associated protein 6	CCA38177.1	GI:328351778; UniProtKB/TrEMBL:F2QRZ9	UTP6	protein motif:KOG:HAT (Half-A-TPR) repeat-containing protein
278	<>	902855	904192	904470	905109	complement	complement(902855..904192)	PP7435_Chr2-0490	Transcriptional adapter 2	CCA38178.1	GI:328351779; UniProtKB/TrEMBL:F2QS00	ADA2	protein motif:KOG:Histone acetyltransferase complex SAGA/ADA,subunit ADA2		normal	join(904470..904472,904702..905109)	PP7435_Chr2-0491	40S ribosomal protein S17-A	CCA38179.1	GI:328351780; UniProtKB/TrEMBL:F2QS01		protein motif:KOG:40S ribosomal protein S17
194	<>	906310	909015	909209	910192	complement	complement(906310..909015)	PP7435_Chr2-0493	alpha 1,3-glucosidase	CCA38181.1	GI:328351782; GOA:F2QS03; UniProtKB/TrEMBL:F2QS03	ROT2	protein motif:KOG:Glucosidase II catalytic (alpha) subunit and related enzymes, glycosyl hydrolase family 31	3.2.1.84	normal	909209..910192	PP7435_Chr2-0494	hypothetical protein	CCA38182.1	GI:328351783; UniProtKB/TrEMBL:F2QS04		protein motif:KOG:RNA pseudouridylate synthases
564	<>	914113	915189	915753	917576	complement	complement(914113..915189)	PP7435_Chr2-0496	hypothetical protein	CCA38184.1	GI:328351785; UniProtKB/TrEMBL:F2QS06		protein motif:KOG:Predicted oxidoreductase		normal	915753..917576	PP7435_Chr2-0497	Transport protein particle 85 kDa subunit	CCA38185.1	GI:328351786; UniProtKB/TrEMBL:F2QS07		protein motif:KOG:Protein with predicted involvement in meiosis (GSG1)
698	<>	921285	923078	923776	924621	complement	complement(921285..923078)	PP7435_Chr2-0500	hypothetical protein	CCA38188.1	GI:328351789; UniProtKB/TrEMBL:F2QS10		protein motif:KOG:Phosphoglucomutase/phosphomannomutase		normal	923776..924621	PP7435_Chr2-0501	Uncharacterized protein YJL160C	CCA38189.1	GI:328351790; UniProtKB/TrEMBL:F2QS11
990	<>	932093	934099	935089	937286	complement	complement(932093..934099)	PP7435_Chr2-0505	acetyl-CoA synthetase	CCA38193.1	GI:328351794; GOA:F2QS15; UniProtKB/TrEMBL:F2QS15	acsB	protein motif:KOG:Acyl-CoA synthetase	6.2.1.1	normal	join(935089..936539,936713..937286)	PP7435_Chr2-0506	Putative flavin carrier protein 3	CCA38194.1	GI:328351795; UniProtKB/TrEMBL:F2QS16	CFP3
910	<>	937510	938304	939214	940098	complement	complement(937510..938304)	PP7435_Chr2-0507	hypothetical protein	CCA38195.1	GI:328351796; UniProtKB/TrEMBL:F2QS17				normal	939214..940098	PP7435_Chr2-0508	ubiquinone biosynthesis methyltransferase COQ5	CCA38196.1	GI:328351797; UniProtKB/TrEMBL:F2QS18	COQ5	protein motif:KOG:Ubiquinone biosynthesis methyltransferase COQ5	2.1.1.-
217	<>	945075	945365	945582	946289	complement	complement(945075..945365)	PP7435_Chr2-0511	Enhancer of yellow 2 transcription factor homolog	CCA38199.1	GI:328351800; UniProtKB/TrEMBL:F2QS21	eny2	protein motif:KOG:Transcription factor e(y)2		normal	945582..946289	PP7435_Chr2-0512	ADP-ribose pyrophosphatase	CCA38200.1	GI:328351801; GOA:F2QS22; UniProtKB/TrEMBL:F2QS22		protein motif:KOG:Nucleoside diphosphate-sugar hydrolase of the MutT (NUDIX) family	3.6.1.13
240	<>	947849	949090	949330	949829	complement	complement(947849..949090)	PP7435_Chr2-0514	beta-1,4-mannosyltransferase	CCA38202.1	GI:328351803; GOA:F2QS24; UniProtKB/TrEMBL:F2QS24	ALG1	protein motif:KOG:Beta-1,4-mannosyltransferase	2.4.1.142	normal	join(949330..949332,949383..949829)	PP7435_Chr2-0515	Calmodulin	CCA38203.1	GI:328351804; UniProtKB/TrEMBL:F2QS25	CMD1	protein motif:KOG:Calmodulin and related proteins (EF-Hand superfamily)
345	<>	954362	958693	959038	959646	complement	complement(954362..958693)	PP7435_Chr2-0518	phospholipid-translocating ATPase	CCA38205.1	GI:328351806; GOA:F2QS27; UniProtKB/TrEMBL:F2QS27		protein motif:KOG:P-type ATPase	3.6.3.1	normal	959038..959646	PP7435_Chr2-0519	Nascent polypeptide-associated complex subunit alpha	CCA38206.1	GI:328351807; UniProtKB/TrEMBL:F2QS28	EGD2	protein motif:KOG:Transcription factor containing NAC and TS-N domains
203	<>	959673	960530	960733	961206	complement	complement(959673..960530)	PP7435_Chr2-0520	Protein lunapark	CCA38207.1	GI:328351808; UniProtKB/TrEMBL:F2QS29		protein motif:KOG:Predicted membrane protein		normal	960733..961206	PP7435_Chr2-0521	Chromosome transmission fidelity protein 8	CCA38208.1	GI:328351809; UniProtKB/TrEMBL:F2QS30	CTF8	protein motif:KOG:Uncharacterized conserved protein
439	<>	963203	964807	965246	967015	complement	complement(963203..964807)	PP7435_Chr2-0523	mannosyl-oligosaccharide alpha-1,2-mannosidase	CCA38210.1	GI:328351811; GOA:F2QS32; UniProtKB/TrEMBL:F2QS32	MNS1	protein motif:KOG:1, 2-alpha-mannosidase	3.2.1.113	normal	965246..967015	PP7435_Chr2-0524	cystathionine gamma-synthase	CCA38211.1	GI:328351812; GOA:F2QS33; UniProtKB/TrEMBL:F2QS33	STR2	protein motif:KOG:Cystathionine beta-lyases/cystathionine gamma-synthases	2.5.1.48
437	<>	970007	971215	971652	973772	complement	complement(970007..971215)	PP7435_Chr2-0527	hypothetical protein	CCA38214.1	GI:328351815; UniProtKB/TrEMBL:F2QS36				normal	971652..973772	PP7435_Chr2-0528	Uncharacterized transcriptional regulatory protein C1399.05c	CCA38215.1	GI:328351816; UniProtKB/TrEMBL:F2QS37
147	<>	990797	995148	995295	996377	complement	complement(join(990797..990839,991103..995148))	PP7435_Chr2-0533	Uncharacterized protein YMR259C	CCA38220.1	GI:328351821; UniProtKB/TrEMBL:F2QS42		protein motif:KOG:Cell cycle-associated protein		normal	995295..996377	PP7435_Chr2-0534	Non-imprinted in Prader-Willi/Angelman syndrome region protein 2	CCA38221.1	GI:328351822; UniProtKB/TrEMBL:F2QS43
164	<>	996446	996898	997062	997886	complement	complement(996446..996898)	PP7435_Chr2-0535	Eukaryotic translation initiation factor 1A	CCA38222.1	GI:328351823; UniProtKB/TrEMBL:F2QS44		protein motif:KOG:Translation initiation factor 1A (eIF-1A)		normal	997062..997886	PP7435_Chr2-0536	CTD kinase subunit gamma	CCA38223.1	GI:328351824; UniProtKB/TrEMBL:F2QS45	CTK3
178	<>	997917	1001006	1001184	1002110	complement	complement(997917..1001006)	PP7435_Chr2-0537	alpha,alpha-trehalose-phosphate synthase (UDP-forming)	CCA38224.1	GI:328351825; GOA:F2QS46; UniProtKB/TrEMBL:F2QS46	TPS3	protein motif:KOG:Trehalose-6-phosphate synthase component TPS1 and related subunits	2.4.1.15	normal	1001184..1002110	PP7435_Chr2-0538	Uncharacterized protein YMR262W	CCA38225.1	GI:328351826; UniProtKB/TrEMBL:F2QS47		protein motif:KOG:TatD-related DNase
154	<>	1004256	1005299	1005453	1006076	complement	complement(1004256..1005299)	PP7435_Chr2-0540	hypothetical protein	CCA38227.1	GI:328351828; UniProtKB/TrEMBL:F2QS49		protein motif:KOG:Bifunctional GTP cyclohydrolase II/3,4-dihydroxy-2butanone-4-phosphate synthase		normal	1005453..1006076	PP7435_Chr2-0541	hypothetical protein	CCA38228.1	GI:328351829; UniProtKB/TrEMBL:F2QS50
93	<>	1006102	1007243	1007336	1007837	complement	complement(join(1006102..1007063,1007153..1007243))	PP7435_Chr2-0542	Uncharacterized WD repeat-containing protein alr3466	CCA38229.1	GI:328351830; UniProtKB/TrEMBL:F2QS51		protein motif:KOG:Uncharacterized conserved protein		normal	join(1007336..1007338,1007403..1007837)	PP7435_Chr2-0543	Calmodulin-like protein 4	CCA38230.1	GI:328351831; UniProtKB/TrEMBL:F2QS52		protein motif:KOG:Calmodulin and related proteins (EF-Hand superfamily)
214	<>	1007855	1009300	1009514	1010614	complement	complement(1007855..1009300)	PP7435_Chr2-0544	Uncharacterized transcriptional regulatory protein YBR239C	CCA38231.1	GI:328351832; UniProtKB/TrEMBL:F2QS53	FST9	protein motif:KOG:Polypeptide N-acetylgalactosaminyltransferase		normal	1009514..1010614	PP7435_Chr2-0545	hypothetical protein	CCA38232.1	GI:328351833; UniProtKB/TrEMBL:F2QS54		protein motif:KOG:tRNA-binding protein
245	<>	1011874	1012515	1012760	1014241	complement	complement(1011874..1012515)	PP7435_Chr2-0547	hypothetical protein	CCA38234.1	GI:328351835; UniProtKB/TrEMBL:F2QS56				normal	1012760..1014241	PP7435_Chr2-0548	Probable metabolite transport protein YBR241C	CCA38235.1	GI:328351836; UniProtKB/TrEMBL:F2QS57	YBR1	protein motif:KOG:Permease of the major facilitator superfamily
165	<>	1015983	1017240	1017405	1019351	complement	complement(join(1015983..1016036,1016089..1017240))	PP7435_Chr2-0551	UDP-N-acetylglucosamine--dolichyl-phosphate N-acetylglucosaminephosphotransferase	CCA38238.1	GI:328351839; GOA:F2QS60; UniProtKB/TrEMBL:F2QS60		protein motif:KOG:Glycosyltransferase	2.7.8.15	normal	1017405..1019351	PP7435_Chr2-0552	Uncharacterized protein YGL110C	CCA38239.1	GI:328351840; UniProtKB/TrEMBL:F2QS61	CUE3	protein motif:KOG:Transcription coactivator complex, P100 component
150	<>	1019389	1020519	1020669	1021292	complement	complement(1019389..1020519)	PP7435_Chr2-0553	Ribosome biogenesis protein NSA1	CCA38240.1	GI:328351841; UniProtKB/TrEMBL:F2QS62		protein motif:KOG:Uncharacterized conserved protein		normal	1020669..1021292	PP7435_Chr2-0554	associated protein NNF1	CCA38241.1	GI:328351842; UniProtKB/TrEMBL:F2QS63	NNF1
940	<>	1021476	1022546	1023486	1025969	complement	complement(1021476..1022546)	PP7435_Chr2-0555	Zinc finger protein 167	CCA38242.1	GI:328351843; UniProtKB/TrEMBL:F2QS64	MSN4	protein motif:KOG:FOG:Zn-finger		normal	1023486..1025969	PP7435_Chr2-0556	Uncharacterized protein YKL050C	CCA38243.1	GI:328351844; UniProtKB/TrEMBL:F2QS65		protein motif:KOG:Extracellular matrix glycoprotein Laminin subunits alpha and gamma
590	<>	1026080	1026598	1027188	1028609	complement	complement(1026080..1026598)	PP7435_Chr2-0557	Histone H3.1	CCA38244.1	GI:328351845; UniProtKB/TrEMBL:F2QS66		protein motif:KOG:Histones H3 and H4		normal	1027188..1028609	PP7435_Chr2-0558	Actin	CCA38245.1	GI:328351846; UniProtKB/TrEMBL:F2QS67	ARP9	protein motif:KOG:Actin and related proteins
456	<>	1030388	1032679	1033135	1033463	complement	complement(1030388..1032679)	PP7435_Chr2-0560	Protein MNN4	CCA38247.1	GI:328351848; UniProtKB/TrEMBL:F2QS69	MNN4			normal	join(1033135..1033143,1033236..1033463)	PP7435_Chr2-0561	hypothetical protein	CCA38248.1	GI:328351849; UniProtKB/TrEMBL:F2QS70
287	<>	1035831	1036733	1037020	1037546	complement	complement(1035831..1036733)	PP7435_Chr2-0563	Peroxisomal biogenesis factor 19	CCA38250.1	GI:328351851; UniProtKB/TrEMBL:F2QS72		protein motif:KOG:40 kDa farnesylated protein associated with peroxisomes		normal	join(1037020..1037057,1037111..1037546)	PP7435_Chr2-0564	ubiquitin-conjugating enzyme E2 I	CCA38251.1	GI:328351852; GOA:F2QS73; UniProtKB/TrEMBL:F2QS73		protein motif:KOG:Ubiquitin-protein ligase	6.3.2.19
264	<>	1040233	1040925	1041189	1043480	complement	complement(1040233..1040925)	PP7435_Chr2-0567	hypothetical protein	CCA38254.1	GI:328351855; UniProtKB/TrEMBL:F2QS76				normal	1041189..1043480	PP7435_Chr2-0568	ATPase family gene 2 protein	CCA38255.1	GI:328351856; UniProtKB/TrEMBL:F2QS77	AFG2	protein motif:KOG:AAA+type ATPase
365	<>	1048328	1049188	1049553	1052129	complement	complement(1048328..1049188)	PP7435_Chr2-0571	Mitochondrial ATPase complex subunit ATP10	CCA38258.1	GI:328351859; UniProtKB/TrEMBL:F2QS80		protein motif:KOG:Inner membrane protein required for assembly of the F0 sector of ATP synthase		normal	1049553..1052129	PP7435_Chr2-0572	Protein SSY5	CCA38259.1	GI:328351860; UniProtKB/TrEMBL:F2QS81	SSY5
132	<>	1054534	1054821	1054953	1055768	complement	complement(1054534..1054821)	PP7435_Chr2-0574	hypothetical protein	CCA38261.1	GI:328351862; UniProtKB/TrEMBL:F2QS83				normal	1054953..1055768	PP7435_Chr2-0575	Uncharacterized protein YOR305W, mitochondrial	CCA38262.1	GI:328351863; UniProtKB/TrEMBL:F2QS84
884	<>	1057267	1058292	1059176	1060717	complement	complement(1057267..1058292)	PP7435_Chr2-0577	DNA repair protein RAD14	CCA38264.1	GI:328351865; UniProtKB/TrEMBL:F2QS86		protein motif:KOG:DNA excision repair protein XPA/XPAC/RAD14		normal	1059176..1060717	PP7435_Chr2-0578	Acyl-coenzyme A thioesterase 9, mitochondrial	CCA38265.1	GI:328351866; UniProtKB/TrEMBL:F2QS87	ACT2	protein motif:KOG:Acyl-CoA thioesterase	3.1.2.-
614	<>	1060873	1063164	1063778	1067020	complement	complement(1060873..1063164)	PP7435_Chr2-0579	Protein AXL2	CCA38266.1	GI:328351867; UniProtKB/TrEMBL:F2QS88	AXL2			normal	1063778..1067020	PP7435_Chr2-0580	putative membrane protein	CCA38267.1	GI:328351868; UniProtKB/TrEMBL:F2QS89		protein motif:KOG:Negative regulator of COPII vesicle formation
209	<>	1068192	1068809	1069018	1073505	complement	complement(1068192..1068809)	PP7435_Chr2-0582	hypothetical protein	CCA38269.1	GI:328351870; UniProtKB/TrEMBL:F2QS91				normal	1069018..1073505	PP7435_Chr2-0583	DNA polymerase zeta subunit	CCA38270.1	GI:328351871; GOA:F2QS92; UniProtKB/TrEMBL:F2QS92	rev3	protein motif:KOG:DNA polymerase delta, catalytic subunit	2.7.7.7
171	<>	1076307	1076993	1077164	1079365	complement	complement(1076307..1076993)	PP7435_Chr2-0585	CDP-diacylglycerol--inositol 3-phosphatidyltransferase	CCA38272.1	GI:328351873; GOA:F2QS94; UniProtKB/TrEMBL:F2QS94	PIS1	protein motif:KOG:Phosphatidylinositol synthase	2.7.8.11	normal	1077164..1079365	PP7435_Chr2-0586	Pre-rRNA-processing protein RIX1	CCA38273.1	GI:328351874; UniProtKB/TrEMBL:F2QS95	RIX1
221	<>	1085331	1086350	1086571	1087971	complement	complement(1085331..1086350)	PP7435_Chr2-0591	serine/threonine kinase 16	CCA38278.1	GI:328351879; UniProtKB/TrEMBL:F2QSA0	STK1	protein motif:KOG:Fibroblast/platelet-derived growth factor receptor and related receptor tyrosine kinases	2.7.11.1	normal	1086571..1087971	PP7435_Chr2-0592	RuvB-like protein 2	CCA38279.1	GI:328351880; UniProtKB/TrEMBL:F2QSA1		protein motif:KOG:DNA helicase TIP49, TBP-interacting protein	3.6.1.-
373	<>	1088016	1088492	1088865	1089497	complement	complement(1088016..1088492)	PP7435_Chr2-0593	V-type H+transporting ATPase 16kDa proteolipid subunit	CCA38280.1	GI:328351881; UniProtKB/TrEMBL:F2QSA2	TFP3	protein motif:KOG:Vacuolar H+ATPase V0 sector, subunits c/c'	3.6.3.14	normal	1088865..1089497	PP7435_Chr2-0594	protein mis14	CCA38281.1	GI:328351882; UniProtKB/TrEMBL:F2QSA3
205	<>	1091037	1092209	1092414	1093142	complement	complement(1091037..1092209)	PP7435_Chr2-0596	histidinol-phosphate aminotransferase	CCA38283.1	GI:328351884; GOA:F2QSA5; UniProtKB/TrEMBL:F2QSA5	HIS5	protein motif:KOG:Histidinol phosphate aminotransferase	2.6.1.9	normal	1092414..1093142	PP7435_Chr2-0597	37S ribosomal protein S17, mitochondrial	CCA38284.1	GI:328351885; UniProtKB/TrEMBL:F2QSA6		protein motif:KOG:Predicted mitochondrial/chloroplast ribosomal protein S17
514	<>	1096532	1098010	1098524	1100693	complement	complement(1096532..1098010)	PP7435_Chr2-0600	U3 small nucleolar RNA-associated protein 5	CCA38287.1	GI:328351888; UniProtKB/TrEMBL:F2QSA9		protein motif:KOG:WD40 repeat-containing protein		normal	join(1098524..1098569,1098622..1100693)	PP7435_Chr2-0601	tryptophan synthase alpha chain	CCA38288.1	GI:328351889; GOA:F2QSB0; UniProtKB/TrEMBL:F2QSB0	trp2	protein motif:KOG:Tryptophan synthase beta chain	4.2.1.20
1071	<>	1103408	1106562	1107633	1108583	complement	complement(join(1103408..1106245,1106359..1106562))	PP7435_Chr2-0603	Probable importin c550.11	CCA38290.1	GI:328351891; UniProtKB/TrEMBL:F2QSB2	NMD5	protein motif:KOG:Nuclear transport receptor RANBP7/RANBP8 (importin beta superfamily)		normal	1107633..1108583	PP7435_Chr2-0604	putative secreted protein	CCA38291.1	GI:328351892; UniProtKB/TrEMBL:F2QSB3
321	<>	1111284	1112381	1112702	1114066	complement	complement(1111284..1112381)	PP7435_Chr2-0607	Cell division control protein 73	CCA38294.1	GI:328351895; UniProtKB/TrEMBL:F2QSB6		protein motif:KOG:RNA polymerase II assessory factor Cdc73p		normal	1112702..1114066	PP7435_Chr2-0608	threonyl-tRNA synthetase	CCA38295.1	GI:328351896; GOA:F2QSB7; UniProtKB/TrEMBL:F2QSB7	MST1	protein motif:KOG:Threonyl-tRNA synthetase	6.1.1.3
224	<>	1114152	1115513	1115737	1117728	complement	complement(1114152..1115513)	PP7435_Chr2-0609	Autophagy-related protein 17	CCA38296.1	GI:328351897; UniProtKB/TrEMBL:F2QSB8				normal	1115737..1117728	PP7435_Chr2-0610	Tuftelin-interacting protein 11	CCA38297.1	GI:328351898; UniProtKB/TrEMBL:F2QSB9	Stip	protein motif:KOG:Tuftelin-interacting protein TIP39,contains G-patch domain
921	<>	1117797	1119074	1119995	1122412	complement	complement(join(1117797..1118539,1118795..1119074))	PP7435_Chr2-0611	Mitochondrial intermembrane space import and assembly protein 40	CCA38298.1	GI:328351899; UniProtKB/TrEMBL:F2QSC0		protein motif:KOG:Uncharacterized conserved protein		normal	1119995..1122412	PP7435_Chr2-0612	Vacuolar transporter chaperone 2	CCA38299.1	GI:328351900; UniProtKB/TrEMBL:F2QSC1		protein motif:KOG:Protein involved in vacuolar polyphosphate accumulation, contains SPX domain
161	<>	1133626	1134585	1134746	1137442	complement	complement(join(1133626..1133912,1133963..1134077, 1134259..1134585))	PP7435_Chr2-0618	V-type ATPase assembly factor PKR1	CCA38305.1	GI:328351906; UniProtKB/TrEMBL:F2QSC7		protein motif:KOG:Putative steroid membrane receptor Hpr6.6/25-Dx		normal	1134746..1137442	PP7435_Chr2-0619	Nuclear cap-binding protein complex subunit 1	CCA38306.1	GI:328351907; UniProtKB/TrEMBL:F2QSC8	GCR3	protein motif:KOG:Nuclear cap-binding complex, subunit NCBP1/CBP80
1532	<>	1144347	1146122	1147654	1149381	complement	complement(1144347..1146122)	PP7435_Chr2-0621	phosphoribosylaminoimidazolecarboxamide formyltransferase / IMP cyclohydrolase	CCA38308.1	GI:328351909; GOA:F2QSD0; UniProtKB/TrEMBL:F2QSD0	ATIC	protein motif:KOG:AICAR transformylase/IMP cyclohydrolase/methylglyoxal synthase	3.5.4.10	normal	1147654..1149381	PP7435_Chr2-0622	Proline-specific permease	CCA38309.1	GI:328351910; UniProtKB/TrEMBL:F2QSD1	PUT4	protein motif:KOG:Amino acid transporters
423	<>	1149700	1150314	1150737	1152146	complement	complement(1149700..1150314)	PP7435_Chr2-0623	60S ribosomal protein L15	CCA38310.1	GI:328351911; UniProtKB/TrEMBL:F2QSD2		protein motif:KOG:60s ribosomal protein L15		normal	1150737..1152146	PP7435_Chr2-0624	D-3-phosphoglycerate dehydrogenase	CCA38311.1	GI:328351912; GOA:F2QSD3; UniProtKB/TrEMBL:F2QSD3	SER3	protein motif:KOG:D-3-phosphoglycerate dehydrogenase,D-isomer-specific 2-hydroxy acid dehydrogenase superfamily	1.1.1.95
327	<>	1155261	1156808	1157135	1158070	complement	complement(1155261..1156808)	PP7435_Chr2-0626	U3 small nucleolar RNA-associated protein 7	CCA38313.1	GI:328351914; UniProtKB/TrEMBL:F2QSD5		protein motif:KOG:WD40-repeat-containing subunit of the 18S rRNA processing complex		normal	1157135..1158070	PP7435_Chr2-0627	hypothetical protein	CCA38314.1	GI:328351915; UniProtKB/TrEMBL:F2QSD6
171	<>	1171524	1172129	1172300	1175542	complement	complement(1171524..1172129)	PP7435_Chr2-0633	H/ACA ribonucleoprotein complex subunit 1	CCA38320.1	GI:328351921; UniProtKB/TrEMBL:F2QSE2	GAR1	protein motif:KOG:H/ACA small nucleolar RNP component GAR1		normal	1172300..1175542	PP7435_Chr2-0634	Intron-binding protein aquarius	CCA38321.1	GI:328351922; UniProtKB/TrEMBL:F2QSE3		protein motif:KOG:DEAD box containing helicases
550	<>	1178709	1179654	1180204	1183059	complement	complement(join(1178709..1179572,1179625..1179654))	PP7435_Chr2-0636	Alpha-soluble NSF attachment protein	CCA38323.1	GI:328351924; UniProtKB/TrEMBL:F2QSE5		protein motif:KOG:Protein required for fusion of vesicles in vesicular transport, alpha-SNAP		normal	1180204..1183059	PP7435_Chr2-0637	BRCT-containing protein 1	CCA38324.1	GI:328351925; UniProtKB/TrEMBL:F2QSE6		protein motif:KOG:Signaling protein SWIFT and related BRCT domain proteins
711	<>	1188510	1191347	1192058	1193755	complement	complement(1188510..1191347)	PP7435_Chr2-0641	calcium/calmodulin-dependent protein kinase kinase	CCA38328.1	GI:328351929; GOA:F2QSF0; UniProtKB/TrEMBL:F2QSF0		protein motif:KOG:Serine/threonine protein kinase	2.7.11.17	normal	1192058..1193755	PP7435_Chr2-0642	putative secreted protein	CCA38329.1	GI:328351930; UniProtKB/TrEMBL:F2QSF1
904	<>	1195859	1196512	1197416	1198378	complement	complement(1195859..1196512)	PP7435_Chr2-0644	Uncharacterized protein YER128W	CCA38331.1	GI:328351932; UniProtKB/TrEMBL:F2QSF3				normal	1197416..1198378	PP7435_Chr2-0645	protein phosphatase 1, catalytic subunit	CCA38332.1	GI:328351933; GOA:F2QSF4; UniProtKB/TrEMBL:F2QSF4	GLC7	protein motif:KOG:Serine/threonine specific protein phosphatase PP1, catalytic subunit	3.1.3.16
209	<>	1208718	1209839	1210048	1211079	complement	complement(1208718..1209839)	PP7435_Chr2-0652	extracellular signal-regulated kinase 1/2	CCA38339.1	GI:328351940; GOA:F2QSG1; UniProtKB/TrEMBL:F2QSG1		protein motif:KOG:Mitogen-activated protein kinase	2.7.11.24	normal	1210048..1211079	PP7435_Chr2-0653	3-keto steroid reductase	CCA38340.1	GI:328351941; GOA:F2QSG2; UniProtKB/TrEMBL:F2QSG2		protein motif:KOG:3-keto sterol reductase	1.1.1.270
884	<>	1211087	1213804	1214688	1216778	complement	complement(1211087..1213804)	PP7435_Chr2-0654	Condensin complex subunit 3	CCA38341.1	GI:328351942; UniProtKB/TrEMBL:F2QSG3		protein motif:KOG:Chromosome condensation complex Condensin,subunit G		normal	1214688..1216778	PP7435_Chr2-0655	glucosamine--fructose-6-phosphate aminotransferase (isomerizing)	CCA38342.1	GI:328351943; GOA:F2QSG4; UniProtKB/TrEMBL:F2QSG4	GFA1	protein motif:KOG:Glucosamine 6-phosphate synthetases,contain amidotransferase and phosphosugar isomerase domains	2.6.1.16
545	<>	1227290	1229293	1229838	1230224	complement	complement(1227290..1229293)	PP7435_Chr2-0660	Probable serine/threonine-protein kinase roco5	CCA38347.1	GI:328351948; UniProtKB/TrEMBL:F2QSG9			2.7.11.1	normal	1229838..1230224	PP7435_Chr2-0661	hypothetical protein	CCA38348.1	GI:328351949; UniProtKB/TrEMBL:F2QSH0
205	<>	1230785	1231114	1231319	1232293	complement	complement(1230785..1231114)	PP7435_Chr2-0663	hypothetical protein	CCA38350.1	GI:328351951; UniProtKB/TrEMBL:F2QSH2		protein motif:KOG:CCAAT-binding factor, subunit C (HAP5)		normal	1231319..1232293	PP7435_Chr2-0664	Replication factor C subunit 2	CCA38351.1	GI:328351952; UniProtKB/TrEMBL:F2QSH3	RFC2	protein motif:KOG:Replication factor C, subunit RFC4
208	<>	1234291	1237568	1237776	1239689	complement	complement(join(1234291..1237434,1237497..1237568))	PP7435_Chr2-0666	Exportin-T	CCA38353.1	GI:328351954; UniProtKB/TrEMBL:F2QSH5	LOS1	protein motif:KOG:Nuclear mRNA export factor receptor LOS1/Exportin-t (importin beta superfamily)		normal	1237776..1239689	PP7435_Chr2-0667	repeat-containing protein 3	CCA38354.1	GI:328351955; UniProtKB/TrEMBL:F2QSH6		protein motif:KOG:Protein containing repeated kelch motifs
1262	<>	1243288	1245567	1246829	1249711	complement	complement(1243288..1245567)	PP7435_Chr2-0670	ATP-dependent permease MDL2, mitochondrial	CCA38357.1	GI:328351958; UniProtKB/TrEMBL:F2QSH9	MDL2	protein motif:KOG:Peptide exporter, ABC superfamily		normal	1246829..1249711	PP7435_Chr2-0671	DNA polymerase phi subunit	CCA38358.1	GI:328351959; GOA:F2QSI0; UniProtKB/TrEMBL:F2QSI0	POL5	protein motif:KOG:Predicted regulator of rRNA gene transcription (MYB-binding protein)	2.7.7.7
818	<>	1256818	1257792	1258610	1259197	complement	complement(1256818..1257792)	PP7435_Chr2-0676	Nuclear protein SNF4	CCA38363.1	GI:328351964; UniProtKB/TrEMBL:F2QSI5	SNF4	protein motif:KOG:5'-AMP-activated protein kinase, gamma subunit		normal	1258610..1259197	PP7435_Chr2-0677	hypothetical protein	CCA38364.1	GI:328351965; UniProtKB/TrEMBL:F2QSI6
518	<>	1262632	1263405	1263923	1266043	complement	complement(1262632..1263405)	PP7435_Chr2-0679	DCN1-like protein 2	CCA38366.1	GI:328351967; UniProtKB/TrEMBL:F2QSI8		protein motif:KOG:Uncharacterized conserved protein		normal	1263923..1266043	PP7435_Chr2-0681	Anaphase-promoting complex subunit 2	CCA38367.1	GI:328351968; UniProtKB/TrEMBL:F2QSI9		protein motif:KOG:Anaphase-promoting complex (APC), subunit 2		(tRNA at 1263581..1263666: )
299	<>	1282815	1283333	1283632	1284021	complement	complement(1282815..1283333)	PP7435_Chr2-0688	CinA-like protein	CCA38374.1	GI:328351975; UniProtKB/TrEMBL:F2QSJ6				normal	1283632..1284021	PP7435_Chr2-0689	Proteasomal ubiquitin receptor ADRM1	CCA38375.1	GI:328351976; UniProtKB/TrEMBL:F2QSJ7		protein motif:KOG:Cell membrane glycoprotein
406	<>	1286800	1288455	1288861	1289886	complement	complement(1286800..1288455)	PP7435_Chr2-0692	Diphthamide biosynthesis protein 2	CCA38378.1	GI:328351979; UniProtKB/TrEMBL:F2QSK0		protein motif:KOG:Diphthamide biosynthesis protein		normal	1288861..1289886	PP7435_Chr2-0693	dihydroorotase	CCA38379.1	GI:328351980; GOA:F2QSK1; UniProtKB/TrEMBL:F2QSK1	URA4	protein motif:KOG:Dihydroorotase	3.5.2.3
927	<>	1289986	1296450	1297377	1299344	complement	complement(1289986..1296450)	PP7435_Chr2-0694	hypothetical protein	CCA38380.1	GI:328351981; UniProtKB/TrEMBL:F2QSK2		protein motif:KOG:tRNA-splicing endonuclease positive effector (SEN1)		normal	join(1297377..1297381,1297433..1299344)	PP7435_Chr2-0695	Coronin-6	CCA38381.1	GI:328351982; UniProtKB/TrEMBL:F2QSK3	CRN1	protein motif:KOG:Actin-binding protein Coronin, contains WD40 repeats
552	<>	1299423	1301117	1301669	1302196	complement	complement(1299423..1301117)	PP7435_Chr2-0696	Uncharacterized RING finger protein P8B7.23	CCA38382.1	GI:328351983; UniProtKB/TrEMBL:F2QSK4		protein motif:KOG:Predicted E3 ubiquitin ligase		normal	1301669..1302196	PP7435_Chr2-0697	hypothetical protein	CCA38383.1	GI:328351984; UniProtKB/TrEMBL:F2QSK5		protein motif:KOG:Signal peptidase complex, subunit SPC25
304	<>	1303285	1305114	1305418	1307574	complement	complement(1303285..1305114)	PP7435_Chr2-0699	Transcription initiation factor TFIID subunit 12	CCA38385.1	GI:328351986; UniProtKB/TrEMBL:F2QSK7		protein motif:KOG:Transcription initiation factor TFIID,subunit TAF12 (also component of histone acetyltransferase SAGA)		normal	1305418..1307574	PP7435_Chr2-0700	F-box/LRR-repeat protein 15	CCA38386.1	GI:328351987; UniProtKB/TrEMBL:F2QSK8		protein motif:KOG:Leucine rich repeat proteins, some proteins contain F-box
606	<>	1307598	1311221	1311827	1312534	complement	complement(1307598..1311221)	PP7435_Chr2-0701	Rho1 guanine nucleotide exchange factor TUS1	CCA38387.1	GI:328351988; UniProtKB/TrEMBL:F2QSK9	TUS1	protein motif:KOG:RhoGEF GTPase		normal	1311827..1312534	PP7435_Chr2-0702	Monothiol glutaredoxin-6	CCA38388.1	GI:328351989; UniProtKB/TrEMBL:F2QSL0		protein motif:KOG:Glutaredoxin and related proteins
173	<>	1327019	1327618	1327791	1328690	complement	complement(1327019..1327618)	PP7435_Chr2-0710	hypothetical protein	CCA38396.1	GI:328351997; UniProtKB/TrEMBL:F2QSL8				normal	1327791..1328690	PP7435_Chr2-0711	diphthine synthase	CCA38397.1	GI:328351998; GOA:F2QSL9; UniProtKB/TrEMBL:F2QSL9	DPH5	protein motif:KOG:Diphthine synthase	2.1.1.98
1364	<>	1328722	1329855	1331219	1333894	complement	complement(1328722..1329855)	PP7435_Chr2-0712	Transmembrane protein 20	CCA38398.1	GI:328351999; UniProtKB/TrEMBL:F2QSM0		protein motif:KOG:Permease of the drug/metabolite transporter (DMT) superfamily		normal	1331219..1333894	PP7435_Chr2-0713	Vacuolar protein sorting-associated protein 18 homolog	CCA38399.1	GI:328352000; UniProtKB/TrEMBL:F2QSM1		protein motif:KOG:Vacuolar sorting protein PEP3/VPS18
360	<>	1336467	1336997	1337357	1339093	complement	complement(1336467..1336997)	PP7435_Chr2-0716	hypothetical protein	CCA38402.1	GI:328352003; UniProtKB/TrEMBL:F2QSM4				normal	1337357..1339093	PP7435_Chr2-0717	Origin recognition complex subunit 4	CCA38403.1	GI:328352004; UniProtKB/TrEMBL:F2QSM5	ORC4	protein motif:KOG:Origin recognition complex, subunit 4
346	<>	1339665	1340139	1340485	1342164	complement	complement(join(1339665..1340073,1340129..1340139))	PP7435_Chr2-0719	ubiquitin-conjugating enzyme E2 variant	CCA38405.1	GI:328352006; GOA:F2QSM7; UniProtKB/TrEMBL:F2QSM7	MMS2	protein motif:KOG:Ubiquitin-conjugating enzyme E2	6.3.2.19	normal	1340485..1342164	PP7435_Chr2-0720	Laminin subunit alpha-2	CCA38406.1	GI:328352007; UniProtKB/TrEMBL:F2QSM8		protein motif:KOG:Extracellular matrix glycoprotein Laminin subunits alpha and gamma
195	<>	1342170	1342652	1342847	1344019	complement	complement(1342170..1342652)	PP7435_Chr2-0721	hypothetical protein	CCA38407.1	GI:328352008; UniProtKB/TrEMBL:F2QSM9				normal	1342847..1344019	PP7435_Chr2-0722	Uncharacterized vacuolar membrane protein YJR054W	CCA38408.1	GI:328352009; UniProtKB/TrEMBL:F2QSN0
204	<>	1344150	1344458	1344662	1347025	complement	complement(join(1344150..1344402,1344454..1344458))	PP7435_Chr2-0723	Mitochondrial membrane protein YJL062W-A	CCA38409.1	GI:328352010; UniProtKB/TrEMBL:F2QSN1				normal	join(1344662..1346210,1346295..1347025)	PP7435_Chr2-0724	Probable U3 small nucleolar RNA-associated protein 18	CCA38410.1	GI:328352011; UniProtKB/TrEMBL:F2QSN2		protein motif:KOG:WD40 repeat protein
106	<>	1353266	1355418	1355524	1356459	complement	complement(join(1353266..1354821,1355187..1355418))	PP7435_Chr2-0728	U3 small nucleolar RNA-associated protein MPP10	CCA38414.1	GI:328352015; UniProtKB/TrEMBL:F2QSN6		protein motif:KOG:U3 small nucleolar ribonucleoprotein (snoRNP) subunit - Mpp10p		normal	1355524..1356459	PP7435_Chr2-0729	Cystinosin	CCA38415.1	GI:328352016; UniProtKB/TrEMBL:F2QSN7	CTNS	protein motif:KOG:Cystine transporter Cystinosin
305	<>	1356700	1357656	1357961	1358440	complement	complement(1356700..1357656)	PP7435_Chr2-0730	Growth regulation protein	CCA38416.1	GI:328352017; UniProtKB/TrEMBL:F2QSN8	WHI2			normal	1357961..1358440	PP7435_Chr2-0731	Uncharacterized protein YAE1	CCA38417.1	GI:328352018; UniProtKB/TrEMBL:F2QSN9		protein motif:KOG:Uncharacterized conserved protein
207	<>	1367480	1369162	1369369	1369740	complement	complement(1367480..1369162)	PP7435_Chr2-0734	T-complex protein 1 subunit epsilon	CCA38420.1	GI:328352021; UniProtKB/TrEMBL:F2QSP2	Cct5	protein motif:KOG:Chaperonin complex component, TCP-1 epsilon subunit (CCT5)		normal	1369369..1369740	PP7435_Chr2-0735	DNA-directed RNA polymerase I subunit A12	CCA38421.1	GI:328352022; GOA:F2QSP3; UniProtKB/TrEMBL:F2QSP3		protein motif:KOG:FOG:Zn-finger	2.7.7.6
105	<>	1369804	1370754	1370859	1371896	complement	complement(1369804..1370754)	PP7435_Chr2-0736	deoxyhypusine monooxygenase	CCA38422.1	GI:328352023; GOA:F2QSP4; UniProtKB/TrEMBL:F2QSP4	PPL1	protein motif:KOG:HEAT repeat-containing protein	1.14.99.29	normal	join(1370859..1370870,1370958..1371896)	PP7435_Chr2-0737	Proteasome assembly chaperone 2	CCA38423.1	GI:328352024; UniProtKB/TrEMBL:F2QSP5
242	<>	1377670	1379307	1379549	1380607	complement	complement(1377670..1379307)	PP7435_Chr2-0742	Bud emergence protein 1	CCA38427.1	GI:328352028; UniProtKB/TrEMBL:F2QSP9	BEM1	protein motif:KOG:NADPH oxidase		normal	1379549..1380607	PP7435_Chr2-0743	3'(2'), 5'-bisphosphate nucleotidase	CCA38428.1	GI:328352029; GOA:F2QSQ0; UniProtKB/TrEMBL:F2QSQ0		protein motif:KOG:Salt-sensitive 3'-phosphoadenosine-5'-phosphatase HAL2/SAL1	3.1.3.7
205	<>	1381373	1382041	1382246	1383334	complement	complement(1381373..1382041)	PP7435_Chr2-0745	Derlin-2.2	CCA38430.1	GI:328352031; UniProtKB/TrEMBL:F2QSQ2		protein motif:KOG:Predicted membrane protein		normal	1382246..1383334	PP7435_Chr2-0746	hypothetical protein	CCA38431.1	GI:328352032; UniProtKB/TrEMBL:F2QSQ3
538	<>	1385588	1386346	1386884	1388779	complement	complement(1385588..1386346)	PP7435_Chr2-0749	hypothetical protein	CCA38434.1	GI:328352035; UniProtKB/TrEMBL:F2QSQ6		protein motif:KOG:Reductases with broad range of substrate specificities		normal	join(1386884..1386914,1386966..1388779)	PP7435_Chr2-0750	PAB-dependent poly(A)-specific ribonuclease subunit pan3	CCA38435.1	GI:328352036; UniProtKB/TrEMBL:F2QSQ7		protein motif:KOG:Poly(A) ribonuclease subunit
383	<>	1392226	1394658	1395041	1395469	complement	complement(1392226..1394658)	PP7435_Chr2-0754	AP-1 complex subunit gamma-1	CCA38439.1	GI:328352040; UniProtKB/TrEMBL:F2QSR1	APL4	protein motif:KOG:Vesicle coat complex AP-2, alpha subunit		normal	1395041..1395469	PP7435_Chr2-0755	Plasma membrane proteolipid 31	CCA38440.1	GI:328352041; UniProtKB/TrEMBL:F2QSR2		protein motif:KOG:Stress responsive protein
390	<>	1398308	1402900	1403290	1404087	complement	complement(1398308..1402900)	PP7435_Chr2-0757	Tuberin	CCA38442.1	GI:328352043; UniProtKB/TrEMBL:F2QSR4	TSC2	protein motif:KOG:Tuberin - Rap/ran-GTPase-activating protein		normal	1403290..1404087	PP7435_Chr2-0758	uroporphyrinogen-III synthase	CCA38443.1	GI:328352044; GOA:F2QSR5; UniProtKB/TrEMBL:F2QSR5	HEM4	protein motif:KOG:Uroporphyrinogen III synthase UROS/HEM4	4.2.1.75
215	<>	1404107	1407718	1407933	1413593	complement	complement(1404107..1407718)	PP7435_Chr2-0759	Transport protein particle 130 kDa subunit	CCA38444.1	GI:328352045; UniProtKB/TrEMBL:F2QSR6		protein motif:KOG:Putative transmembrane protein		normal	1407933..1413593	PP7435_Chr2-0760	hypothetical protein	CCA38445.1	GI:328352046; UniProtKB/TrEMBL:F2QSR7		protein motif:KOG:Ankyrin
134	<>	1422485	1423018	1423152	1424057	complement	complement(1422485..1423018)	PP7435_Chr2-0763	PWI domain-containing protein C825.05c	CCA38448.1	GI:328352049; UniProtKB/TrEMBL:F2QSS0		protein motif:KOG:Splicing coactivator SRm160/300, subunit SRm160 (contains PWI domain)		normal	1423152..1424057	PP7435_Chr2-0764	tRNA modification GTPase mnmE	CCA38449.1	GI:328352050; UniProtKB/TrEMBL:F2QSS1		protein motif:KOG:GTPase Rab1/YPT1, small G protein superfamily, and related GTP-binding proteins	3.6.-.-
213	<>	1429340	1429843	1430056	1431504	complement	complement(1429340..1429843)	PP7435_Chr2-0769	Translationally-controlled tumor protein homolog	CCA38454.1	GI:328352055; UniProtKB/TrEMBL:F2QSS6	TCT1	protein motif:KOG:Microtubule-binding protein (translationally controlled tumor protein)		normal	1430056..1431504	PP7435_Chr2-0770	hypothetical protein	CCA38455.1	GI:328352056; UniProtKB/TrEMBL:F2QSS7
224	<>	1431534	1433763	1433987	1435630	complement	complement(join(1431534..1432194,1432259..1432331, 1432395..1433763))	PP7435_Chr2-0771	Bud site selection protein 22	CCA38456.1	GI:328352057; UniProtKB/TrEMBL:F2QSS8		protein motif:KOG:LAR-interacting protein and related proteins		normal	1433987..1435630	PP7435_Chr2-0772	carbon catabolite-derepressing protein kinase	CCA38457.1	GI:328352058; UniProtKB/TrEMBL:F2QSS9	SNF1	protein motif:KOG:Serine/threonine protein kinase	2.7.11.1
231	<>	1438227	1439945	1440176	1442952	complement	complement(1438227..1439945)	PP7435_Chr2-0774	Heat shock protein sti1 homolog	CCA38459.1	GI:328352060; UniProtKB/TrEMBL:F2QST1	STI1	protein motif:KOG:Molecular co-chaperone STI1		normal	join(1440176..1441787,1442024..1442952)	PP7435_Chr2-0775	hypothetical protein	CCA38460.1	GI:328352061; UniProtKB/TrEMBL:F2QST2		protein motif:KOG:Uncharacterized conserved protein
518	<>	1446025	1446981	1447499	1448998	complement	complement(1446025..1446981)	PP7435_Chr2-0777	Uncharacterized WD repeat-containing protein alr3466	CCA38462.1	GI:328352063; UniProtKB/TrEMBL:F2QST4		protein motif:KOG:Mitotic spindle checkpoint protein BUB3, WD repeat superfamily		normal	1447499..1448998	PP7435_Chr2-0778	Peroxisomal membrane protein PEX29	CCA38463.1	GI:328352064; UniProtKB/TrEMBL:F2QST5		protein motif:KOG:Collagens (type IV and type XIII), and related proteins
1116	<>	1449672	1451057	1452173	1453717	complement	complement(1449672..1451057)	PP7435_Chr2-0780	similar to SIR2 family of putative histone deacetylases	CCA38465.1	GI:328352066; UniProtKB/TrEMBL:F2QST7	HST3	protein motif:KOG:Sirtuin 5 and related class III sirtuins (SIR2 family)	3.5.1.-	normal	1452173..1453717	PP7435_Chr2-0781	DNA primase large subunit	CCA38466.1	GI:328352067; UniProtKB/TrEMBL:F2QST8	PRI2	protein motif:KOG:Eukaryotic-type DNA primase, large subunit	2.7.7.-
157	<>	1459536	1461884	1462041	1464662	complement	complement(1459536..1461884)	PP7435_Chr2-0785	Transcription factor MBP1	CCA38470.1	GI:328352071; UniProtKB/TrEMBL:F2QSU2	MBP1	protein motif:KOG:Ankyrin		normal	1462041..1464662	PP7435_Chr2-0786	Polycystic kidney disease protein 1-like 3	CCA38471.1	GI:328352072; UniProtKB/TrEMBL:F2QSU3
1851	<>	1467149	1468526	1470377	1471126	complement	complement(join(1467149..1468526,1469480..1469979))	PP7435_Chr2-0788	DNA replication complex GINS protein PSF3	CCA38473.1	GI:328352074; UniProtKB/TrEMBL:F2QSU5	PSF3	protein motif:KOG:Uncharacterized conserved protein		normal	1470377..1471126	PP7435_Chr2-0790	Peroxisomal membrane protein 11A	CCA38474.1	GI:328352075; UniProtKB/TrEMBL:F2QSU6		protein motif:KOG:Peroxisomal biogenesis protein (peroxin)		(tRNA at 1469244..1469343: tRNA-Ser)
237	<>	1471224	1471811	1472048	1472542	complement	complement(1471224..1471811)	PP7435_Chr2-0791	Peptide chain release factor 1	CCA38475.1	GI:328352076; UniProtKB/TrEMBL:F2QSU7		protein motif:KOG:Predicted peptidyl-tRNA hydrolase		normal	1472048..1472542	PP7435_Chr2-0792	hypothetical protein	CCA38476.1	GI:328352077; UniProtKB/TrEMBL:F2QSU8		protein motif:KOG:Alkyl hydroperoxide reductase, thiol specific antioxidant and related enzymes
169	<>	1486330	1486848	1487017	1487583	complement	complement(1486330..1486848)	PP7435_Chr2-0800	General negative regulator of transcription subunit 2	CCA38483.1	GI:328352084; UniProtKB/TrEMBL:F2QSV5		protein motif:KOG:Predicted transcriptional regulator		normal	1487017..1487583	PP7435_Chr2-0801	hypothetical protein	CCA38484.1	GI:328352085; UniProtKB/TrEMBL:F2QSV6		protein motif:KOG:Predicted nucleotide kinase/nuclear protein involved oxidative stress response
774	<>	1495325	1496971	1497745	1499436	complement	complement(1495325..1496971)	PP7435_Chr2-0806	Myo-inositol transporter 2	CCA38489.1	GI:328352090; UniProtKB/TrEMBL:F2QSW1	ITR2	protein motif:KOG:Predicted transporter (major facilitator superfamily)		normal	1497745..1499436	PP7435_Chr2-0807	hypothetical protein	CCA38490.1	GI:328352091; UniProtKB/TrEMBL:F2QSW2
262	<>	1505650	1506157	1506419	1506853	complement	complement(join(1505650..1506066,1506107..1506157))	PP7435_Chr2-0812	40S ribosomal protein S22	CCA38495.1	GI:328352096; UniProtKB/TrEMBL:F2QSW7				normal	1506419..1506853	PP7435_Chr2-0813	40S ribosomal protein S14	CCA38496.1	GI:328352097; UniProtKB/TrEMBL:F2QSW8		protein motif:KOG:40S ribosomal protein S14
378	<>	1506986	1508512	1508890	1511241	complement	complement(1506986..1508512)	PP7435_Chr2-0814	LETM1 and EF-hand domain-containing protein 1,mitochondrial	CCA38497.1	GI:328352098; UniProtKB/TrEMBL:F2QSW9		protein motif:KOG:Ca2+binding transmembrane protein LETM1/MRS7		normal	1508890..1511241	PP7435_Chr2-0815	Phosphatidylinositol 4,5-bisphosphate-binding protein SLM1	CCA38498.1	GI:328352099; UniProtKB/TrEMBL:F2QSX0		protein motif:KOG:Vacuolar sorting protein VPS1, dynamin, and related proteins
166	<>	1511859	1513880	1514046	1514516	complement	complement(1511859..1513880)	PP7435_Chr2-0817	Uncharacterized protein YBR255W	CCA38500.1	GI:328352101; UniProtKB/TrEMBL:F2QSX2				normal	1514046..1514516	PP7435_Chr2-0818	Trafficking protein particle complex subunit 2-like protein	CCA38501.1	GI:328352102; UniProtKB/TrEMBL:F2QSX3		protein motif:KOG:TRAPP 20 K subunit
393	<>	1514707	1516539	1516932	1518308	complement	complement(join(1514707..1515702,1516179..1516453, 1516512..1516539))	PP7435_Chr2-0819	Sensitive to high expression protein 9 homolog,mitochondrial	CCA38502.1	GI:328352103; UniProtKB/TrEMBL:F2QSX4				normal	1516932..1518308	PP7435_Chr2-0820	3-deoxy-7-phosphoheptulonate synthase	CCA38503.1	GI:328352104; GOA:F2QSX5; UniProtKB/TrEMBL:F2QSX5	ARO3		2.5.1.54
1213	<>	1518352	1519404	1520617	1522836	complement	complement(1518352..1519404)	PP7435_Chr2-0821	alcohol dehydrogenase	CCA38504.1	GI:328352105; GOA:F2QSX6; UniProtKB/TrEMBL:F2QSX6	ADH2		1.1.1.1	normal	1520617..1522836	PP7435_Chr2-0822	Chloride channel protein 3	CCA38505.1	GI:328352106; UniProtKB/TrEMBL:F2QSX7	GEF1	protein motif:KOG:Cl- channel CLC-3 and related proteins (CLC superfamily)
991	<>	1530474	1532411	1533402	1533687	complement	complement(1530474..1532411)	PP7435_Chr2-0828	hypothetical protein	CCA38510.1	GI:328352111; UniProtKB/TrEMBL:F2QSY2		protein motif:KOG:Protein kinase PCTAIRE and related kinases		normal	join(1533402..1533410,1533475..1533687)	PP7435_Chr2-0829	Uncharacterized protein C26A3.14c	CCA38511.1	GI:328352112; UniProtKB/TrEMBL:F2QSY3
263	<>	1536081	1536848	1537111	1538064	complement	complement(1536081..1536848)	PP7435_Chr2-0831	DNA/RNA-binding protein KIN17 , antigenic determinant of recA protein homolog	CCA38513.1	GI:328352114; UniProtKB/TrEMBL:F2QSY5		protein motif:KOG:Protein containing a U1-type Zn-finger and implicated in RNA splicing or processing		normal	1537111..1538064	PP7435_Chr2-0832	hypothetical protein	CCA38514.1	GI:328352115; UniProtKB/TrEMBL:F2QSY6		protein motif:KOG:Peptidase family M48
252	<>	1541032	1543254	1543506	1545744	complement	complement(join(1541032..1542166,1542436..1543175, 1543234..1543254))	PP7435_Chr2-0835	Uncharacterized protein YGR235C	CCA38517.1	GI:328352118; UniProtKB/TrEMBL:F2QSY9		protein motif:KOG:Uncharacterized conserved protein		normal	join(1543506..1543611,1543667..1545744)	PP7435_Chr2-0836	AP2-associated kinase	CCA38518.1	GI:328352119; UniProtKB/TrEMBL:F2QSZ0	PRK1	protein motif:KOG:ARK protein kinase family	2.7.11.1
2024	<>	1556898	1558187	1560211	1561356	complement	complement(1556898..1558187)	PP7435_Chr2-0841	Spliceosome-associated protein 145	CCA38523.1	GI:328352124; UniProtKB/TrEMBL:F2QSZ5		protein motif:KOG:Splicing factor 3b, subunit 2		normal	1560211..1561356	PP7435_Chr2-0842	glucan 1,3-beta-glucosidase similar to S. cerevisiae EXG1 (YLR300W)	CCA38524.1	GI:328352125; GOA:F2QSZ6; UniProtKB/TrEMBL:F2QSZ6	XOG1		3.2.1.58
156	<>	1564633	1565107	1565263	1565750	complement	complement(join(1564633..1564895,1564969..1565017, 1565084..1565107))	PP7435_Chr2-0845	hypothetical protein	CCA38527.1	GI:328352128; UniProtKB/TrEMBL:F2QSZ9				normal	join(1565263..1565293,1565348..1565434,1565500..1565750)	PP7435_Chr2-0846	U1 small nuclear ribonucleoprotein C	CCA38528.1	GI:328352129; UniProtKB/TrEMBL:F2QT00	YHC1	protein motif:KOG:U1 snRNP-specific protein C
941	<>	1571964	1574453	1575394	1576959	complement	complement(1571964..1574453)	PP7435_Chr2-0851	Uncharacterized transcriptional regulatory protein YLR278C	CCA38533.1	GI:328352134; UniProtKB/TrEMBL:F2QT05		protein motif:KOG:Choline transporter-like protein		normal	1575394..1576959	PP7435_Chr2-0852	DNA-binding protein RAP1	CCA38534.1	GI:328352135; UniProtKB/TrEMBL:F2QT06		protein motif:KOG:ATP-dependent DNA ligase IV
384	<>	1576985	1577428	1577812	1578675	complement	complement(1576985..1577428)	PP7435_Chr2-0853	Peptide chain release factor 1	CCA38535.1	GI:328352136; UniProtKB/TrEMBL:F2QT07		protein motif:KOG:Mitochondrial polypeptide chain release factor		normal	1577812..1578675	PP7435_Chr2-0854	54S ribosomal protein L4, mitochondrial	CCA38536.1	GI:328352137; UniProtKB/TrEMBL:F2QT08		protein motif:KOG:Mitochondrial/chloroplast ribosomal protein L4/L29
43	<>	1578725	1579417	1579460	1581988	complement	complement(1578725..1579417)	PP7435_Chr2-0855	Serine/threonine-protein kinase MRCK beta	CCA38537.1	GI:328352138; UniProtKB/TrEMBL:F2QT09		protein motif:KOG:Speckle-type POZ protein SPOP and related proteins with TRAF, MATH and BTB/POZ domains	2.7.11.1	normal	1579460..1581988	PP7435_Chr2-0856	Protein transport protein sec39	CCA38538.1	GI:328352139; UniProtKB/TrEMBL:F2QT10
1586	<>	1582033	1584417	1586003	1587004	complement	complement(1582033..1584417)	PP7435_Chr2-0857	hypothetical protein	CCA38539.1	GI:328352140; UniProtKB/TrEMBL:F2QT11		protein motif:KOG:DNA helicase PIF1/RRM3		normal	1586003..1587004	PP7435_Chr2-0858	glyceraldehyde 3-phosphate dehydrogenase	CCA38540.1	GI:328352141; GOA:F2QT12; UniProtKB/TrEMBL:F2QT12	TDH1	protein motif:KOG:Glyceraldehyde 3-phosphate dehydrogenase	1.2.1.12
215	<>	1598928	1599929	1600144	1601004	complement	complement(1598928..1599929)	PP7435_Chr2-0864	DNA-directed RNA polymerase II subunit RPB1	CCA38546.1	GI:328352147; GOA:F2QT18; UniProtKB/TrEMBL:F2QT18		protein motif:KOG:Carboxylesterase and related proteins	2.7.7.6	normal	1600144..1601004	PP7435_Chr2-0865	1-acyl-sn-glycerol-3-phosphate acyltransferase theta	CCA38547.1	GI:328352148; GOA:F2QT19; UniProtKB/TrEMBL:F2QT19		protein motif:KOG:Predicted phosphate acyltransferase,contains PlsC domain	2.3.1.51
179	<>	1604512	1605065	1605244	1606197	complement	complement(join(1604512..1604573,1604630..1605008, 1605063..1605065))	PP7435_Chr2-0868	Proteasome maturation factor UMP1	CCA38550.1	GI:328352151; UniProtKB/TrEMBL:F2QT22	UMP1	protein motif:KOG:Proteasome maturation factor		normal	1605244..1606197	PP7435_Chr2-0869	Uncharacterized WD repeat-containing protein alr3466	CCA38551.1	GI:328352152; UniProtKB/TrEMBL:F2QT23	SWD3	protein motif:KOG:WD40 repeat-containing protein
551	<>	1606340	1607264	1607815	1608213	complement	complement(join(1606340..1606484,1606876..1607264))	PP7435_Chr2-0870	Histone H2A.1	CCA38552.1	GI:328352153; UniProtKB/TrEMBL:F2QT24	HTA1	protein motif:KOG:Histone 2A		normal	1607815..1608213	PP7435_Chr2-0871	Histone H2B.1	CCA38553.1	GI:328352154; UniProtKB/TrEMBL:F2QT25	HTB2	protein motif:KOG:Histone H2B
533	<>	1608368	1609504	1610037	1610708	complement	complement(1608368..1609504)	PP7435_Chr2-0872	Iron transporter FTH1	CCA38554.1	GI:328352155; UniProtKB/TrEMBL:F2QT26	FTH1			normal	1610037..1610708	PP7435_Chr2-0873	Uncharacterized protein YEL001C	CCA38555.1	GI:328352156; UniProtKB/TrEMBL:F2QT27
402	<>	1610726	1612255	1612657	1615617	complement	complement(1610726..1612255)	PP7435_Chr2-0874	Ankyrin repeat-containing protein YIL001W	CCA38556.1	GI:328352157; UniProtKB/TrEMBL:F2QT28		protein motif:KOG:Ankyrin repeat protein		normal	1612657..1615617	PP7435_Chr2-0875	hypothetical protein	CCA38557.1	GI:328352158; UniProtKB/TrEMBL:F2QT29		protein motif:KOG:Inositol-1,4,5-triphosphate 5-phosphatase (synaptojanin), INP51/INP52/INP53 family
188	<>	1622960	1626073	1626261	1628081	complement	complement(1622960..1626073)	PP7435_Chr2-0880	Splicing factor 3B subunit 1	CCA38562.1	GI:328352163; UniProtKB/TrEMBL:F2QT34		protein motif:KOG:Splicing factor 3b, subunit 1		normal	1626261..1628081	PP7435_Chr2-0881	GPI transamidase component GPI16	CCA38563.1	GI:328352164; UniProtKB/TrEMBL:F2QT35		protein motif:KOG:GPI transamidase complex, GPI16/PIG-T component, involved in glycosylphosphatidylinositol anchor biosynthesis
329	<>	1628122	1630197	1630526	1631635	complement	complement(1628122..1630197)	PP7435_Chr2-0882	checkpoint serine/threonine-protein kinase	CCA38564.1	GI:328352165; UniProtKB/TrEMBL:F2QT36	BUB1	protein motif:KOG:Mitotic checkpoint serine/threonine protein kinase	2.7.11.1	normal	1630526..1631635	PP7435_Chr2-0883	Mitochondrial inner membrane magnesium transporter mrs2	CCA38565.1	GI:328352166; UniProtKB/TrEMBL:F2QT37		protein motif:KOG:Magnesium transporters:CorA family
234	<>	1633601	1634230	1634464	1636980	complement	complement(1633601..1634230)	PP7435_Chr2-0885	Embryonic polyadenylate-binding protein 2	CCA38567.1	GI:328352168; UniProtKB/TrEMBL:F2QT39		protein motif:KOG:Splicing factor RNPS1, SR protein superfamily		normal	1634464..1636980	PP7435_Chr2-0886	FAS1 domain-containing protein YLR001C	CCA38568.1	GI:328352169; UniProtKB/TrEMBL:F2QT40		protein motif:KOG:Fasciclin and related adhesion glycoproteins
411	<>	1638396	1639880	1640291	1641163	complement	complement(1638396..1639880)	PP7435_Chr2-0888	Uncharacterized protein C30D11.11	CCA38570.1	GI:328352171; UniProtKB/TrEMBL:F2QT42	HDT2	protein motif:KOG:Predicted membrane proteins, contain hemolysin III domain		normal	1640291..1641163	PP7435_Chr2-0889	Ribosome maturation protein SBDS	CCA38571.1	GI:328352172; UniProtKB/TrEMBL:F2QT43		protein motif:KOG:Predicted exosome subunit
251	<>	1641169	1641576	1641827	1642891	complement	complement(1641169..1641576)	PP7435_Chr2-0890	hypothetical protein	CCA38572.1	GI:328352173; UniProtKB/TrEMBL:F2QT44				normal	1641827..1642891	PP7435_Chr2-0891	hypothetical protein	CCA38573.1	GI:328352174; UniProtKB/TrEMBL:F2QT45		protein motif:KOG:Triglyceride lipase-cholesterol esterase
415	<>	1643066	1644802	1645217	1646872	complement	complement(1643066..1644802)	PP7435_Chr2-0892	Fluconazole resistance protein 1	CCA38574.1	GI:328352175; UniProtKB/TrEMBL:F2QT46	HOL1	protein motif:KOG:Synaptic vesicle transporter SVOP and related transporters (major facilitator superfamily)		normal	1645217..1646872	PP7435_Chr2-0893	hypothetical protein	CCA38575.1	GI:328352176; UniProtKB/TrEMBL:F2QT47		protein motif:KOG:Serine/threonine specific protein phosphatase PP1, catalytic subunit
110	<>	1647013	1647708	1647818	1648780	complement	complement(1647013..1647708)	PP7435_Chr2-0894	hypothetical protein	CCA38576.1	GI:328352177; UniProtKB/TrEMBL:F2QT48		protein motif:KOG:Predicted methyltransferase		normal	1647818..1648780	PP7435_Chr2-0895	putative secreted protein	CCA38577.1	GI:328352178; UniProtKB/TrEMBL:F2QT49		protein motif:KOG:GPI transamidase complex, GPI17/PIG-S component, involved in glycosylphosphatidylinositol anchor biosynthesis
672	<>	1652098	1655067	1655739	1659611	complement	complement(1652098..1655067)	PP7435_Chr2-0897	6-phosphofructokinase	CCA38579.1	GI:328352180; GOA:F2QT51; UniProtKB/TrEMBL:F2QT51	PFK1	protein motif:KOG:Pyrophosphate-dependent phosphofructo-1-kinase	2.7.1.11	normal	1655739..1659611	PP7435_Chr2-0898	hypothetical protein	CCA38580.1	GI:328352181; UniProtKB/TrEMBL:F2QT52		protein motif:KOG:AAA+type ATPase containing the bromodomain
193	<>	1659615	1661066	1661259	1662305	complement	complement(1659615..1661066)	PP7435_Chr2-0899	aspartyl-tRNA(Asn)/glutamyl-tRNA (Gln) amidotransferase subunit A	CCA38581.1	GI:328352182; GOA:F2QT53; UniProtKB/TrEMBL:F2QT53		protein motif:KOG:Amidases	6.3.5.7	normal	1661259..1662305	PP7435_Chr2-0900	Set1 complex component ash2	CCA38582.1	GI:328352183; UniProtKB/TrEMBL:F2QT54	ASH2	protein motif:KOG:Histone H3 (Lys4) methyltransferase complex, subunit CPS60/ASH2/BRE2
142	<>	1667444	1669150	1669292	1669641	complement	complement(1667444..1669150)	PP7435_Chr2-0904	Transcription factor IIIB 70 kDa subunit	CCA38586.1	GI:328352187; UniProtKB/TrEMBL:F2QT58	BRF1	protein motif:KOG:Transcription initiation factor TFIIIB,Brf1 subunit		normal	join(1669292..1669317,1669374..1669641)	PP7435_Chr2-0905	Ubiquitin-related modifier 1 homolog	CCA38587.1	GI:328352188; UniProtKB/TrEMBL:F2QT59	Urm1	protein motif:KOG:Ubiquitin-like protein
123	<>	1670488	1672825	1672948	1673565	complement	complement(join(1670488..1672614,1672661..1672825))	PP7435_Chr2-0907	lanosterol synthase	CCA38589.1	GI:328352190; GOA:F2QT61; UniProtKB/TrEMBL:F2QT61	ERG7	protein motif:KOG:Oxidosqualene-lanosterol cyclase and related proteins	5.4.99.7	normal	1672948..1673565	PP7435_Chr2-0908	Aminopeptidase N	CCA38590.1	GI:328352191; UniProtKB/TrEMBL:F2QT62	AAP1	protein motif:KOG:Puromycin-sensitive aminopeptidase and related aminopeptidases	3.4.11.2
297	<>	1677379	1677966	1678263	1679102	complement	complement(1677379..1677966)	PP7435_Chr2-0911	Ribonuclease MRP protein subunit RMP1 .6 kDa subunit	CCA38593.1	GI:328352194; UniProtKB/TrEMBL:F2QT65				normal	1678263..1679102	PP7435_Chr2-0912	Central kinetochore subunit MCM21	CCA38594.1	GI:328352195; UniProtKB/TrEMBL:F2QT66
248	<>	1680941	1682431	1682679	1683326	complement	complement(1680941..1682431)	PP7435_Chr2-0915	homoserine O-acetyltransferase	CCA38597.1	GI:328352198; GOA:F2QT69; UniProtKB/TrEMBL:F2QT69	CYS1		2.3.1.31	normal	1682679..1683326	PP7435_Chr2-0916	hypothetical protein	CCA38598.1	GI:328352199; UniProtKB/TrEMBL:F2QT70
348	<>	1687285	1688589	1688937	1691286	complement	complement(1687285..1688589)	PP7435_Chr2-0919	ATP-dependent RNA helicase	CCA38601.1	GI:328352202; UniProtKB/TrEMBL:F2QT73	DBP8	protein motif:KOG:ATP-dependent RNA helicase	3.6.1.-	normal	join(1688937..1688948,1689019..1691286)	PP7435_Chr2-0920	Gamma-tubulin complex component 2	CCA38602.1	GI:328352203; UniProtKB/TrEMBL:F2QT74		protein motif:KOG:Gamma-tubulin complex, DGRIP84/SPC97 component
238	<>	1693409	1694387	1694625	1695716	complement	complement(join(1693409..1693466,1693538..1694089, 1694308..1694387))	PP7435_Chr2-0923	Elongation factor 1-beta	CCA38604.1	GI:328352205; UniProtKB/TrEMBL:F2QT76	EFB1	protein motif:KOG:Elongation factor 1 beta/delta chain		normal	1694625..1695716	PP7435_Chr2-0924	Chromatin structure-remodeling complex subunit SFH1	CCA38605.1	GI:328352206; UniProtKB/TrEMBL:F2QT77	SFH1	protein motif:KOG:SWI-SNF chromatin remodeling complex, Snf5 subunit
144	<>	1696349	1697266	1697410	1699695	complement	complement(1696349..1697266)	PP7435_Chr2-0926	hypothetical protein	CCA38607.1	GI:328352208; UniProtKB/TrEMBL:F2QT79		protein motif:KOG:Subunit of tRNA-specific adenosine-34 deaminase		normal	1697410..1699695	PP7435_Chr2-0927	telomerase reverse transcriptase	CCA38608.1	GI:328352209; GOA:F2QT80; UniProtKB/TrEMBL:F2QT80	EST2	protein motif:KOG:Telomerase catalytic subunit/reverse transcriptase TERT	2.7.7.49
203	<>	1699703	1701799	1702002	1706879	complement	complement(1699703..1701799)	PP7435_Chr2-0928	Actin-interacting protein 3 homolog	CCA38609.1	GI:328352210; UniProtKB/TrEMBL:F2QT81	BUD6	protein motif:KOG:Extracellular matrix glycoprotein Laminin subunits alpha and gamma		normal	1702002..1706879	PP7435_Chr2-0929	Methyl methanesulfonate-sensitivity protein 22	CCA38610.1	GI:328352211; UniProtKB/TrEMBL:F2QT82
188	<>	1706957	1708654	1708842	1711216	complement	complement(1706957..1708654)	PP7435_Chr2-0930	SWR1-complex protein 4	CCA38611.1	GI:328352212; UniProtKB/TrEMBL:F2QT83		protein motif:KOG:DNA methyltransferase 1-associated protein-1		normal	join(1708842..1708892,1708955..1711216)	PP7435_Chr2-0931	Cullin-3	CCA38612.1	GI:328352213; UniProtKB/TrEMBL:F2QT84	Cul3	protein motif:KOG:Cullins
360	<>	1720138	1720793	1721153	1722571	complement	complement(join(1720138..1720682,1720742..1720793))	PP7435_Chr2-0935	Uncharacterized endoplasmic reticulum membrane protein YGL010W	CCA38616.1	GI:328352217; UniProtKB/TrEMBL:F2QT88		protein motif:KOG:Predicted membrane protein		normal	1721153..1722571	PP7435_Chr2-0936	hypothetical protein	CCA38617.1	GI:328352218; UniProtKB/TrEMBL:F2QT89		protein motif:KOG:Predicted N6-adenine RNA methylase
117	<>	1723191	1724828	1724945	1726376	complement	complement(1723191..1724828)	PP7435_Chr2-0938	Serine/threonine protein phosphatase 2A 55 kDa regulatory subunit B alpha isoform Short=PP2A, subunit B,alpha isoform	CCA38619.1	GI:328352220; UniProtKB/TrEMBL:F2QT91		protein motif:KOG:Serine/threonine protein phosphatase 2A,regulatory subunit		normal	join(1724945..1725419,1725916..1726376)	PP7435_Chr2-0939	cytochrome c oxidase subunit Vb	CCA38620.1	GI:328352221; GOA:F2QT92; UniProtKB/TrEMBL:F2QT92	COX4	protein motif:KOG:Cytochrome c oxidase, subunit Vb/COX4	1.9.3.1
410	<>	1728487	1729212	1729622	1730794	complement	complement(1728487..1729212)	PP7435_Chr2-0941	NADH dehydrogenase (ubiquinone) flavoprotein 2	CCA38622.1	GI:328352223; GOA:F2QT94; UniProtKB/TrEMBL:F2QT94		protein motif:KOG:NADH:ubiquinone oxidoreductase, NDUFV2/24 kD subunit	1.6.99.3	normal	1729622..1730794	PP7435_Chr2-0942	cystathionine beta-lyase	CCA38623.1	GI:328352224; GOA:F2QT95; UniProtKB/TrEMBL:F2QT95	STR3	protein motif:KOG:Cystathionine beta-lyases/cystathionine gamma-synthases	4.4.1.8
1026	<>	1733746	1735329	1736355	1738658	complement	complement(1733746..1735329)	PP7435_Chr2-0945	Uncharacterized WD repeat-containing protein alr3466	CCA38626.1	GI:328352227; UniProtKB/TrEMBL:F2QT98		protein motif:KOG:Beta-transducin family (WD-40 repeat) protein		normal	1736355..1738658	PP7435_Chr2-0946	hypothetical protein	CCA38627.1	GI:328352228; UniProtKB/TrEMBL:F2QT99		protein motif:KOG:Ubiquitin protein ligase RSP5/NEDD4
1749	<>	1738938	1739321	1741070	1742758	complement	complement(1738938..1739321)	PP7435_Chr2-0947	hypothetical protein	CCA38628.1	GI:328352229; UniProtKB/TrEMBL:F2QTA0				normal	1741070..1742758	PP7435_Chr2-0948	High-affinity methionine permease	CCA38629.1	GI:328352230; UniProtKB/TrEMBL:F2QTA1	MUP1	protein motif:KOG:Amino acid transporters
219	<>	1744605	1745312	1745531	1746343	complement	complement(1744605..1745312)	PP7435_Chr2-0951	hypothetical protein	CCA38632.1	GI:328352233; UniProtKB/TrEMBL:F2QTA4				normal	1745531..1746343	PP7435_Chr2-0952	TP53 regulating kinase	CCA38633.1	GI:328352234; UniProtKB/TrEMBL:F2QTA5		protein motif:KOG:Protein kinase PCTAIRE and related kinases	2.7.11.1
111	<>	1749500	1753702	1753813	1754442	complement	complement(1749500..1753702)	PP7435_Chr2-0955	Regulator of V-ATPase in vacuolar membrane protein 1	CCA38636.1	GI:328352237; UniProtKB/TrEMBL:F2QTA8	RAV1	protein motif:KOG:RAVE (regulator of V-ATPase assembly) complex subunit RAV1/DMX protein, WD repeat superfamily		normal	join(1753813..1753824,1753931..1754061,1754127..1754442)	PP7435_Chr2-0956	Mitochondrial protein PET191	CCA38637.1	GI:328352238; UniProtKB/TrEMBL:F2QTA9		protein motif:KOG:Cytochrome c oxidase assembly protein PET191
610	<>	1754492	1755985	1756595	1757779	complement	complement(1754492..1755985)	PP7435_Chr2-0957	glutamate decarboxylase	CCA38638.1	GI:328352239; GOA:F2QTB0; UniProtKB/TrEMBL:F2QTB0	GAD2	protein motif:KOG:Glutamate decarboxylase and related proteins	4.1.1.15	normal	1756595..1757779	PP7435_Chr2-0958	Glucose-signaling factor 2	CCA38639.1	GI:328352240; UniProtKB/TrEMBL:F2QTB1	GSF2
699	<>	1759013	1759532	1760231	1760965	complement	complement(join(1759013..1759194,1759244..1759532))	PP7435_Chr2-0960	hypothetical protein	CCA38641.1	GI:328352242; UniProtKB/TrEMBL:F2QTB3				normal	1760231..1760965	PP7435_Chr2-0961	UPF0645 membrane protein C20H4.02	CCA38642.1	GI:328352243; UniProtKB/TrEMBL:F2QTB4
268	<>	1762413	1763450	1763718	1765640	complement	complement(1762413..1763450)	PP7435_Chr2-0963	hypothetical protein	CCA38644.1	GI:328352245; UniProtKB/TrEMBL:F2QTB6				normal	1763718..1765640	PP7435_Chr2-0964	hypothetical protein	CCA38645.1	GI:328352246; UniProtKB/TrEMBL:F2QTB7
458	<>	1766656	1767666	1768124	1770238	complement	complement(1766656..1767666)	PP7435_Chr2-0966	hypothetical protein	CCA38647.1	GI:328352248; UniProtKB/TrEMBL:F2QTB9		protein motif:KOG:Predicted quinone oxidoreductase		normal	1768124..1770238	PP7435_Chr2-0967	Protein regulator of cytokinesis 1	CCA38648.1	GI:328352249; UniProtKB/TrEMBL:F2QTC0	Prc1	protein motif:KOG:Microtubule-associated protein essential for anaphase spindle elongation
284	<>	1770248	1771282	1771566	1774199	complement	complement(1770248..1771282)	PP7435_Chr2-0968	Suppressor of G2 allele of SKP1 homolog	CCA38649.1	GI:328352250; UniProtKB/TrEMBL:F2QTC1		protein motif:KOG:Suppressor of G2 allele of skp1		normal	1771566..1774199	PP7435_Chr2-0969	Uncharacterized transcriptional regulatory protein C3C7.04	CCA38650.1	GI:328352251; UniProtKB/TrEMBL:F2QTC2		protein motif:KOG:FOG:Zn-finger
177	<>	1783041	1783937	1784114	1785115	complement	complement(1783041..1783937)	PP7435_Chr2-0974	Glucose-6-phosphate isomerase	CCA38655.1	GI:328352256; GOA:F2QTC7; UniProtKB/TrEMBL:F2QTC7			5.3.1.9	normal	1784114..1785115	PP7435_Chr2-0975	hypothetical protein	CCA38656.1	GI:328352257; UniProtKB/TrEMBL:F2QTC8
301	<>	1789658	1790230	1790531	1792228	complement	complement(1789658..1790230)	PP7435_Chr2-0978	Uncharacterized protein C12B10.06c	CCA38659.1	GI:328352260; UniProtKB/TrEMBL:F2QTD1		protein motif:KOG:Uncharacterized conserved protein		normal	1790531..1792228	PP7435_Chr2-0979	Calnexin homolog 1	CCA38660.1	GI:328352261; UniProtKB/TrEMBL:F2QTD2	CAL1	protein motif:KOG:Calnexin
415	<>	1803221	1804147	1804562	1805521	complement	complement(1803221..1804147)	PP7435_Chr2-0987	hypothetical protein	CCA38667.1	GI:328352268; UniProtKB/TrEMBL:F2QTD9				normal	1804562..1805521	PP7435_Chr2-0988	putative glutathione S-transferase	CCA38668.1	GI:328352269; GOA:F2QTE0; UniProtKB/TrEMBL:F2QTE0	ECM4	protein motif:KOG:Predicted glutathione S-transferase	6.3.2.19
429	<>	1820227	1821738	1822167	1824500	complement	complement(1820227..1821738)	PP7435_Chr2-0995	hypothetical protein	CCA38675.1	GI:328352276; UniProtKB/TrEMBL:F2QTE7		protein motif:KOG:Nuclear architecture related protein		normal	1822167..1824500	PP7435_Chr2-0996	putative secreted protein	CCA38676.1	GI:328352277; UniProtKB/TrEMBL:F2QTE8		protein motif:KOG:Subtilisin-like proprotein convertase
240	<>	1826830	1828140	1828380	1830755	complement	complement(1826830..1828140)	PP7435_Chr2-0998	phosphatidylinositol glycan, class A	CCA38678.1	GI:328352279; GOA:F2QTF0; UniProtKB/TrEMBL:F2QTF0		protein motif:KOG:N-acetylglucosaminyltransferase complex,subunit PIG-A/SPT14, required for phosphatidylinositol biosynthesis/Sulfolipid synthase	2.4.1.198	normal	1828380..1830755	PP7435_Chr2-0999	hypothetical protein	CCA38679.1	GI:328352280; UniProtKB/TrEMBL:F2QTF1		protein motif:KOG:Transferrin receptor and related proteins containing the protease-associated (PA) domain
720	<>	1840092	1840406	1841126	1842835	complement	complement(join(1840092..1840215,1840300..1840406))	PP7435_Chr2-1002	hypothetical protein	CCA38682.1	GI:328352283; UniProtKB/TrEMBL:F2QTF4				normal	1841126..1842835	PP7435_Chr2-1004	Ran-binding protein 9	CCA38683.1	GI:328352284; UniProtKB/TrEMBL:F2QTF5		protein motif:KOG:SPRY domain-containing proteins		(tRNA at 1840949..1841023: )
43	<>	1843587	1844323	1844366	1846786	complement	complement(join(1843587..1844172,1844220..1844323))	PP7435_Chr2-1006	Uncharacterized protein C19A8.11c	CCA38685.1	GI:328352286; UniProtKB/TrEMBL:F2QTF7				normal	1844366..1846786	PP7435_Chr2-1007	Exocyst complex component 6	CCA38686.1	GI:328352287; UniProtKB/TrEMBL:F2QTF8		protein motif:KOG:Exocyst complex, subunit SEC15
165	<>	1846795	1847280	1847445	1847813	complement	complement(1846795..1847280)	PP7435_Chr2-1008	Transmembrane protein 85	CCA38687.1	GI:328352288; UniProtKB/TrEMBL:F2QTF9		protein motif:KOG:Predicted membrane protein		normal	1847445..1847813	PP7435_Chr2-1009	hypothetical protein	CCA38688.1	GI:328352289; UniProtKB/TrEMBL:F2QTG0
411	<>	1850330	1850779	1851190	1851795	complement	complement(1850330..1850779)	PP7435_Chr2-1013	UPF0047 protein C4A8.02c	CCA38691.1	GI:328352292; UniProtKB/TrEMBL:F2QTG3		protein motif:KOG:Uncharacterized conserved protein		normal	1851190..1851795	PP7435_Chr2-1014	ureidoglycolate hydrolase	CCA38692.1	GI:328352293; GOA:F2QTG4; UniProtKB/TrEMBL:F2QTG4	DAL3		3.5.3.19
228	<>	1851836	1852721	1852949	1853353	complement	complement(join(1851836..1852666,1852719..1852721))	PP7435_Chr2-1015	20S proteasome subunit alpha 6	CCA38693.1	GI:328352294; UniProtKB/TrEMBL:F2QTG5	PRE5	protein motif:KOG:20S proteasome, regulatory subunit alpha type PSMA1/PRE5	3.4.25.1	normal	1852949..1853353	PP7435_Chr2-1016	Vacuolar protein sorting-associated protein 55	CCA38694.1	GI:328352295; UniProtKB/TrEMBL:F2QTG6		protein motif:KOG:Leptin receptor gene-related protein
137	<>	1856228	1858678	1858815	1860071	complement	complement(1856228..1858678)	PP7435_Chr2-1020	Transmembrane GTPase fzo1	CCA38698.1	GI:328352299; UniProtKB/TrEMBL:F2QTH0	FZO1	protein motif:KOG:Mitofusin 1 GTPase, involved in mitochondrila biogenesis	3.6.5.-	normal	1858815..1860071	PP7435_Chr2-1021	Elongator complex protein 4	CCA38699.1	GI:328352300; UniProtKB/TrEMBL:F2QTH1		protein motif:KOG:RNA polymerase II elongator complex,subunit ELP4
146	<>	1861641	1862981	1863127	1863942	complement	complement(1861641..1862981)	PP7435_Chr2-1024	Zuotin	CCA38702.1	GI:328352303; UniProtKB/TrEMBL:F2QTH4	ZUO1	protein motif:KOG:Zuotin and related molecular chaperones (DnaJ superfamily), contains DNA-binding domains		normal	1863127..1863942	PP7435_Chr2-1025	Elongator complex protein 6	CCA38703.1	GI:328352304; UniProtKB/TrEMBL:F2QTH5
25	<>	1868776	1870836	1870861	1872783	complement	complement(join(1868776..1870350,1870452..1870579, 1870640..1870731,1870790..1870836))	PP7435_Chr2-1027	Patatin-like phospholipase domain-containing protein NFIA_019760	CCA38705.1	GI:328352306; UniProtKB/TrEMBL:F2QTH7	TGL3	protein motif:KOG:Predicted esterase of the alpha-beta hydrolase superfamily	3.1.1.-	normal	1870861..1872783	PP7435_Chr2-1028	hypothetical protein	CCA38706.1	GI:328352307; UniProtKB/TrEMBL:F2QTH8
333	<>	1872854	1873641	1873974	1876214	complement	complement(join(1872854..1873558,1873624..1873641))	PP7435_Chr2-1029	TFIIA-alpha and beta-like factor , 1-like factor	CCA38707.1	GI:328352308; UniProtKB/TrEMBL:F2QTH9	TOA1	protein motif:KOG:RNA polymerase II transcription initiation factor TFIIA, large chain		normal	1873974..1876214	PP7435_Chr2-1030	Coiled-coil domain-containing protein 67	CCA38708.1	GI:328352309; UniProtKB/TrEMBL:F2QTI0		protein motif:KOG:Extracellular matrix glycoprotein Laminin subunits alpha and gamma
170	<>	1876262	1876843	1877013	1878014	complement	complement(1876262..1876843)	PP7435_Chr2-1031	Mediator of RNA polymerase II transcription subunit 8	CCA38709.1	GI:328352310; UniProtKB/TrEMBL:F2QTI1	MED8			normal	1877013..1878014	PP7435_Chr2-1032	E3 ubiquitin-protein ligase RAD18	CCA38710.1	GI:328352311; GOA:F2QTI2; UniProtKB/TrEMBL:F2QTI2		protein motif:KOG:Postreplication repair protein RAD18	6.3.2.19
1863	<>	1879952	1883001	1884864	1885589	complement	complement(join(1879952..1881224,1881277..1881595, 1881681..1883001))	PP7435_Chr2-1035	histone-binding protein RBBP4	CCA38713.1	GI:328352314; UniProtKB/TrEMBL:F2QTI5	HAT2	protein motif:KOG:SWI/SNF transcription activation complex subunit	2.3.1.-	normal	1884864..1885589	PP7435_Chr2-1036	Protein RTM1	CCA38714.1	GI:328352315; UniProtKB/TrEMBL:F2QTI6	RTM1
197	<>	1889197	1891829	1892026	1892529	complement	complement(join(1889197..1891070,1891112..1891829))	PP7435_Chr2-1039	Periodic tryptophan protein 2 homolog	CCA38717.1	GI:328352318; UniProtKB/TrEMBL:F2QTI9	pwp2	protein motif:KOG:WD40-repeat-containing subunit of the 18S rRNA processing complex		normal	join(1892026..1892031,1892119..1892529)	PP7435_Chr2-1040	hypothetical protein	CCA38718.1	GI:328352319; UniProtKB/TrEMBL:F2QTJ0
200	<>	1892577	1893473	1893673	1894560	complement	complement(1892577..1893473)	PP7435_Chr2-1041	Protein IMPACT-A	CCA38719.1	GI:328352320; UniProtKB/TrEMBL:F2QTJ1		protein motif:KOG:Uncharacterized conserved protein		normal	1893673..1894560	PP7435_Chr2-1042	Sperm-associated antigen 1 .8	CCA38720.1	GI:328352321; UniProtKB/TrEMBL:F2QTJ2		protein motif:KOG:FOG:TPR repeat
1023	<>	1894565	1899955	1900978	1902933	complement	complement(join(1894565..1899867,1899919..1899955))	PP7435_Chr2-1043	1,3-beta-glucan synthase	CCA38721.1	GI:328352322; GOA:F2QTJ3; UniProtKB/TrEMBL:F2QTJ3	GSL1	protein motif:KOG:1,3-beta-glucan synthase/callose synthase catalytic subunit	2.4.1.34	normal	1900978..1902933	PP7435_Chr2-1044	Uncharacterized membrane protein YCR061W	CCA38722.1	GI:328352323; UniProtKB/TrEMBL:F2QTJ4	YTP1
950	<>	1911828	1914080	1915030	1917228	complement	complement(1911828..1914080)	PP7435_Chr2-1049	dolichyl-phosphate-mannose-protein mannosyltransferase	CCA38726.1	GI:328352327; GOA:F2QTJ8; UniProtKB/TrEMBL:F2QTJ8	PMT2	protein motif:KOG:Dolichyl-phosphate-mannose:protein O-mannosyl transferase	2.4.1.109	normal	1915030..1917228	PP7435_Chr2-1050	Protein LDB19	CCA38727.1	GI:328352328; UniProtKB/TrEMBL:F2QTJ9		protein motif:KOG:K+channel ERG and related proteins,contain PAS/PAC sensor domain
921	<>	1918779	1919462	1920383	1922334	complement	complement(1918779..1919462)	PP7435_Chr2-1052	hypothetical protein	CCA38729.1	GI:328352330; UniProtKB/TrEMBL:F2QTK1				normal	join(1920383..1921339,1921630..1922334)	PP7435_Chr2-1053	Zinc finger protein 347	CCA38730.1	GI:328352331; UniProtKB/TrEMBL:F2QTK2	NAT4	protein motif:KOG:FOG:Zn-finger
663	<>	1924558	1925370	1926033	1927322	complement	complement(1924558..1925370)	PP7435_Chr2-1055	hypothetical protein	CCA38732.1	GI:328352333; UniProtKB/TrEMBL:F2QTK4		protein motif:KOG:Reductases with broad range of substrate specificities		normal	1926033..1927322	PP7435_Chr2-1056	hypothetical protein	CCA38733.1	GI:328352334; UniProtKB/TrEMBL:F2QTK5		protein motif:KOG:TFIIF-interacting CTD phosphatase,including NLI-interacting factor (involved in RNA polymerase II regulation)
218	<>	1929338	1930498	1930716	1932008	complement	complement(1929338..1930498)	PP7435_Chr2-1058	V-type H+transporting ATPase subunit C	CCA38735.1	GI:328352336; UniProtKB/TrEMBL:F2QTK7	VMA5	protein motif:KOG:Vacuolar H+ATPase V1 sector, subunit C	3.6.3.14	normal	join(1930716..1930733,1930794..1932008)	PP7435_Chr2-1059	Hydrocephalus-inducing protein homolog	CCA38736.1	GI:328352337; UniProtKB/TrEMBL:F2QTK8		protein motif:KOG:AAA ATPase containing von Willebrand factor type A (vWA) domain
125	<>	1937098	1938429	1938554	1939843	complement	complement(1937098..1938429)	PP7435_Chr2-1062	UBX domain-containing protein 4	CCA38739.1	GI:328352340; UniProtKB/TrEMBL:F2QTL1		protein motif:KOG:Dyneins, heavy chain		normal	1938554..1939843	PP7435_Chr2-1063	Protein ECM18	CCA38740.1	GI:328352341; UniProtKB/TrEMBL:F2QTL2		protein motif:KOG:Predicted hydrolase/acyltransferase (alpha/beta hydrolase superfamily)
265	<>	1941835	1943856	1944121	1944618	complement	complement(1941835..1943856)	PP7435_Chr2-1065	Zinc finger protein 420	CCA38742.1	GI:328352343; UniProtKB/TrEMBL:F2QTL4		protein motif:KOG:FOG:Zn-finger		normal	1944121..1944618	PP7435_Chr2-1066	Golgi apparatus membrane protein TVP18	CCA38743.1	GI:328352344; UniProtKB/TrEMBL:F2QTL5
676	<>	1946908	1947912	1948588	1949559	complement	complement(1946908..1947912)	PP7435_Chr2-1068	malate dehydrogenase	CCA38745.1	GI:328352346; GOA:F2QTL7; UniProtKB/TrEMBL:F2QTL7	MDH1	protein motif:KOG:NAD-dependent malate dehydrogenase	1.1.1.37	normal	1948588..1949559	PP7435_Chr2-1069	tRNA modification GTPase mnmE	CCA38746.1	GI:328352347; UniProtKB/TrEMBL:F2QTL8		protein motif:KOG:Predicted GTPase	3.6.-.-
182	<>	1952612	1953289	1953471	1954352	complement	complement(1952612..1953289)	PP7435_Chr2-1071	Nucleolar protein 16	CCA38748.1	GI:328352349; UniProtKB/TrEMBL:F2QTM0		protein motif:KOG:Nucleolar protein (NOP16) involved in 60S ribosomal subunit biogenesis		normal	1953471..1954352	PP7435_Chr2-1072	Embryonic polyadenylate-binding protein 2	CCA38749.1	GI:328352350; UniProtKB/TrEMBL:F2QTM1		protein motif:KOG:Splicing factor RNPS1, SR protein superfamily
206	<>	1954525	1956666	1956872	1958544	complement	complement(join(1954525..1956538,1956596..1956666))	PP7435_Chr2-1073	mRNA 3'-end-processing protein rna14	CCA38750.1	GI:328352351; UniProtKB/TrEMBL:F2QTM2		protein motif:KOG:mRNA cleavage and polyadenylation factor I complex, subunit RNA14		normal	join(1956872..1957131,1957455..1958544)	PP7435_Chr2-1074	Glutamate [NMDA] receptor subunit epsilon-1	CCA38751.1	GI:328352352; UniProtKB/TrEMBL:F2QTM3		protein motif:KOG:Glutamate-gated NMDA-type ion channel receptor subunit GRIN2A and related subunits
1139	<>	1958608	1959561	1960700	1962025	complement	complement(1958608..1959561)	PP7435_Chr2-1075	superoxide dismutase, Fe-Mn family	CCA38752.1	GI:328352353; GOA:F2QTM4; UniProtKB/TrEMBL:F2QTM4	MRP1	protein motif:KOG:Manganese superoxide dismutase	1.15.1.1	normal	1960700..1962025	PP7435_Chr2-1076	Zinc finger protein 167	CCA38753.1	GI:328352354; UniProtKB/TrEMBL:F2QTM5		protein motif:KOG:FOG:Zn-finger
356	<>	1966682	1967470	1967826	1969364	complement	complement(1966682..1967470)	PP7435_Chr2-1079	Cytochrome c oxidase assembly protein COX11,mitochondrial	CCA38756.1	GI:328352357; UniProtKB/TrEMBL:F2QTM8		protein motif:KOG:Cytochrome oxidase assembly factor COX11		normal	1967826..1969364	PP7435_Chr2-1080	Uncharacterized transcriptional regulatory protein YPL133C	CCA38757.1	GI:328352358; UniProtKB/TrEMBL:F2QTM9	RDS2	protein motif:KOG:Mitotic checkpoint serine/threonine protein kinase
188	<>	1970608	1970826	1971014	1973305	complement	complement(1970608..1970826)	PP7435_Chr2-1082	DNA-directed RNA Polymerase II subunit L	CCA38759.1	GI:328352360; GOA:F2QTN1; UniProtKB/TrEMBL:F2QTN1		protein motif:KOG:DNA-directed RNA polymerase, subunit RPB10	2.7.7.6	normal	1971014..1973305	PP7435_Chr2-1083	NET1-associated nuclear protein 1	CCA38760.1	GI:328352361; UniProtKB/TrEMBL:F2QTN2	NAN1	protein motif:KOG:WD40 repeat protein
986	<>	1979059	1980414	1981400	1981899	complement	complement(1979059..1980414)	PP7435_Chr2-1086	casein kinase 1	CCA38763.1	GI:328352364; UniProtKB/TrEMBL:F2QTN5		protein motif:KOG:Casein kinase (serine/threonine/tyrosine protein kinase)	2.7.11.1	normal	join(1981400..1981411,1981507..1981899)	PP7435_Chr2-1087	hypothetical protein	CCA38764.1	GI:328352365; UniProtKB/TrEMBL:F2QTN6
299	<>	1984267	1985694	1985993	1990084	complement	complement(1984267..1985694)	PP7435_Chr2-1089	mRNA guanylyltransferase	CCA38766.1	GI:328352367; GOA:F2QTN8; UniProtKB/TrEMBL:F2QTN8	CGT1	protein motif:KOG:mRNA capping enzyme, guanylyltransferase (alpha) subunit	2.7.7.50	normal	1985993..1990084	PP7435_Chr2-1090	SANT domain-containing protein 2	CCA38767.1	GI:328352368; UniProtKB/TrEMBL:F2QTN9	SNT2	protein motif:KOG:PHD finger protein BR140/LIN-49
665	<>	1992168	1995911	1996576	1998159	complement	complement(1992168..1995911)	PP7435_Chr2-1093	Imitation switch two complex protein 1	CCA38770.1	GI:328352371; UniProtKB/TrEMBL:F2QTP2		protein motif:KOG:Chromatin remodeling complex WSTF-ISWI,large subunit (contains heterochromatin localization, PHD and BROMO domains)		normal	1996576..1998159	PP7435_Chr2-1094	Uncharacterized protein yqeH	CCA38771.1	GI:328352372; UniProtKB/TrEMBL:F2QTP3		protein motif:KOG:Predicted GTP-binding protein MMR1
1245	<>	2002170	2002616	2003861	2006185	complement	complement(2002170..2002616)	PP7435_Chr2-1097	Desmoglein-3	CCA38774.1	GI:328352375; UniProtKB/TrEMBL:F2QTP6		protein motif:KOG:Nuclear pore complex, Nup98 component (sc Nup145/Nup100/Nup116)		normal	2003861..2006185	PP7435_Chr2-1098	ribonucleoside-diphosphate reductase subunit M1	CCA38775.1	GI:328352376; GOA:F2QTP7; UniProtKB/TrEMBL:F2QTP7	RNR3	protein motif:KOG:Ribonucleotide reductase, alpha subunit	1.17.4.1
221	<>	2007282	2009819	2010040	2011188	complement	complement(2007282..2009819)	PP7435_Chr2-1100	Protein msp1, mitochondrial	CCA38777.1	GI:328352378; UniProtKB/TrEMBL:F2QTP9		protein motif:KOG:Vacuolar sorting protein VPS1, dynamin, and related proteins		normal	2010040..2011188	PP7435_Chr2-1101	Set1 complex component spp1	CCA38778.1	GI:328352379; UniProtKB/TrEMBL:F2QTQ0	SPP1	protein motif:KOG:Uncharacterized PHD Zn-finger protein
471	<>	2011237	2012663	2013134	2014666	complement	complement(join(2011237..2012576,2012624..2012663))	PP7435_Chr2-1102	hypothetical protein	CCA38779.1	GI:328352380; UniProtKB/TrEMBL:F2QTQ1		protein motif:KOG:Nucleosome remodeling factor, subunit CAF1/NURF55/MSI1		normal	join(2013134..2014308,2014402..2014666)	PP7435_Chr2-1103	hypothetical protein	CCA38780.1	GI:328352381; UniProtKB/TrEMBL:F2QTQ2
768	<>	2017486	2018646	2019414	2020199	complement	complement(2017486..2018646)	PP7435_Chr2-1105	S-adenosylmethionine decarboxylase	CCA38782.1	GI:328352383; GOA:F2QTQ4; UniProtKB/TrEMBL:F2QTQ4	SPE2	protein motif:KOG:S-adenosylmethionine decarboxylase	4.1.1.50	normal	2019414..2020199	PP7435_Chr2-1106	Monothiol glutaredoxin-7	CCA38783.1	GI:328352384; UniProtKB/TrEMBL:F2QTQ5		protein motif:KOG:Glutaredoxin and related proteins
194	<>	2026480	2028054	2028248	2029603	complement	complement(2026480..2028054)	PP7435_Chr2-1110	D-arabinono-1,4-lactone oxidase	CCA38787.1	GI:328352388; GOA:F2QTQ9; UniProtKB/TrEMBL:F2QTQ9	ALO1	protein motif:KOG:D-arabinono-1, 4-lactone oxidase	1.1.3.37	normal	2028248..2029603	PP7435_Chr2-1111	hypothetical protein	CCA38788.1	GI:328352389; UniProtKB/TrEMBL:F2QTR0
97	<>	2029607	2030581	2030678	2031183	complement	complement(2029607..2030581)	PP7435_Chr2-1112	DNA ligase	CCA38789.1	GI:328352390; GOA:F2QTR1; UniProtKB/TrEMBL:F2QTR1		protein motif:KOG:Structure-specific endonuclease ERCC1-XPF,ERCC1 component	6.5.1.2	normal	join(2030678..2030693,2030741..2031183)	PP7435_Chr2-1113	Prefoldin subunit 5	CCA38790.1	GI:328352391; UniProtKB/TrEMBL:F2QTR2	GIM5	protein motif:KOG:Molecular chaperone Prefoldin, subunit 5
604	<>	2031237	2032928	2033532	2035250	complement	complement(2031237..2032928)	PP7435_Chr2-1114	Chromatin structure-remodeling complex subunit RSC9	CCA38791.1	GI:328352392; UniProtKB/TrEMBL:F2QTR3	RSC9	protein motif:KOG:SWI-SNF chromatin-remodeling complex protein		normal	2033532..2035250	PP7435_Chr2-1115	Meiotic sister chromatid recombination protein 1	CCA38792.1	GI:328352393; UniProtKB/TrEMBL:F2QTR4	MSC1	protein motif:KOG:Dystonin, GAS (Growth-arrest-specific protein), and related proteins
287	<>	2035336	2040730	2041017	2041799	complement	complement(join(2035336..2036625,2036738..2036867, 2037036..2040730))	PP7435_Chr2-1116	Pleiotropic drug resistance protein 1	CCA38793.1	GI:328352394; UniProtKB/TrEMBL:F2QTR5	PDR1	protein motif:KOG:Pleiotropic drug resistance proteins (PDR1-15), ABC superfamily		normal	2041017..2041799	PP7435_Chr2-1117	Multifunctional protein thiED Includes: RecName: Full=Thiamine-phosphate pyrophosphorylase	CCA38794.1	GI:328352395; GOA:F2QTR6; UniProtKB/TrEMBL:F2QTR6		protein motif:KOG:Phosphomethylpyrimidine kinase	2.7.4.7
971	<>	2043688	2045137	2046108	2048201	complement	complement(join(2043688..2045009,2045113..2045137))	PP7435_Chr2-1120	Tubulin alpha chain	CCA38797.1	GI:328352398; UniProtKB/TrEMBL:F2QTR9		protein motif:KOG:Alpha tubulin		normal	2046108..2048201	PP7435_Chr2-1121	ribonuclease P	CCA38798.1	GI:328352399; GOA:F2QTS0; UniProtKB/TrEMBL:F2QTS0	RPM2	protein motif:KOG:FOG:PPR repeat	3.1.26.5
132	<>	2048268	2048846	2048978	2049649	complement	complement(2048268..2048846)	PP7435_Chr2-1122	hypothetical protein	CCA38799.1	GI:328352400; UniProtKB/TrEMBL:F2QTS1				normal	2048978..2049649	PP7435_Chr2-1123	lysophospholipase	CCA38800.1	GI:328352401; UniProtKB/TrEMBL:F2QTS2		protein motif:KOG:Lysophospholipase	3.1.2.-
107	<>	2049692	2050413	2050520	2055574	complement	complement(join(2049692..2049714,2049786..2050413))	PP7435_Chr2-1124	Vacuolar protein sorting-associated protein 28 homolog	CCA38801.1	GI:328352402; UniProtKB/TrEMBL:F2QTS3		protein motif:KOG:Vacuolar sorting protein VPS28		normal	2050520..2055574	PP7435_Chr2-1125	Protein dopey	CCA38802.1	GI:328352403; UniProtKB/TrEMBL:F2QTS4	DOP1	protein motif:KOG:Dopey and related predicted leucine zipper transcription factors
287	<>	2055587	2056238	2056525	2056970	complement	complement(join(2055587..2055732,2055782..2056238))	PP7435_Chr2-1126	hypothetical protein	CCA38803.1	GI:328352404; UniProtKB/TrEMBL:F2QTS5		protein motif:KOG:Predicted N6-DNA-methyltransferase		normal	join(2056525..2056542,2056589..2056606,2056666..2056695, 2056752..2056834,2056886..2056970)	PP7435_Chr2-1127	Ubiquitin	CCA38804.1	GI:328352405; UniProtKB/TrEMBL:F2QTS6		protein motif:KOG:Ubiquitin/40S ribosomal protein S27a fusion
429	<>	2059725	2060045	2060474	2063683	complement	complement(2059725..2060045)	PP7435_Chr2-1129	hypothetical protein	CCA38806.1	GI:328352407; UniProtKB/TrEMBL:F2QTS8				normal	2060474..2063683	PP7435_Chr2-1130	hypothetical protein	CCA38807.1	GI:328352408; UniProtKB/TrEMBL:F2QTS9		protein motif:KOG:Inositol-1,4,5-triphosphate 5-phosphatase (synaptojanin), INP51/INP52/INP53 family
518	<>	2063773	2064870	2065388	2066224	complement	complement(2063773..2064870)	PP7435_Chr2-1131	Collagen alpha-1(XXVII) chain	CCA38808.1	GI:328352409; UniProtKB/TrEMBL:F2QTT0	PHO4	protein motif:KOG:Helix loop helix transcription factor EB		normal	2065388..2066224	PP7435_Chr2-1132	tRNA (mo5U34)-methyltransferase	CCA38809.1	GI:328352410; UniProtKB/TrEMBL:F2QTT1	TMT1	protein motif:KOG:Methyltransferase	2.1.1.-
775	<>	2074104	2078996	2079771	2080259	complement	complement(2074104..2078996)	PP7435_Chr2-1137	C5a peptidase	CCA38814.1	GI:328352415; UniProtKB/TrEMBL:F2QTT6		protein motif:KOG:Subtilisin-like proprotein convertase	3.4.21.110	normal	2079771..2080259	PP7435_Chr2-1138	Ankyrin repeat-rich membrane spanning protein	CCA38815.1	GI:328352416; UniProtKB/TrEMBL:F2QTT7		protein motif:KOG:FOG:Ankyrin repeat
517	<>	2081940	2082463	2082980	2085490	complement	complement(join(2081940..2082363,2082414..2082463))	PP7435_Chr2-1140	Mitochondria fission 1 protein	CCA38817.1	GI:328352418; UniProtKB/TrEMBL:F2QTT9	FIS1	protein motif:KOG:Membrane protein involved in organellar division		normal	2082980..2085490	PP7435_Chr2-1141	N-acetyl-gamma-glutamyl-phosphate reductase / acetylglutamate kinase	CCA38818.1	GI:328352419; GOA:F2QTU0; UniProtKB/TrEMBL:F2QTU0		protein motif:KOG:Acetylglutamate kinase/acetylglutamate synthase	2.7.2.8
113	<>	2086930	2088106	2088219	2089262	complement	complement(join(2086930..2086943,2086999..2087933, 2088078..2088106))	PP7435_Chr2-1143	O-sialoglycoprotein endopeptidase	CCA38820.1	GI:328352421; UniProtKB/TrEMBL:F2QTU2	QRI7	protein motif:KOG:Predicted metalloprotease with chaperone activity (RNAse H/HSP70 fold)	3.4.24.57	normal	2088219..2089262	PP7435_Chr2-1144	Uncharacterized mitochondrial carrier YMR166C	CCA38821.1	GI:328352422; UniProtKB/TrEMBL:F2QTU3		protein motif:KOG:Predicted mitochondrial carrier protein
230	<>	2091413	2094382	2094612	2097893	complement	complement(2091413..2094382)	PP7435_Chr2-1146	ubiquitin-protein ligase E3 C	CCA38823.1	GI:328352424; GOA:F2QTU5; UniProtKB/TrEMBL:F2QTU5	HUL5	protein motif:KOG:E3 ubiquitin protein ligase	6.3.2.19	normal	2094612..2097893	PP7435_Chr2-1147	DNA polymerase delta subunit 1	CCA38824.1	GI:328352425; GOA:F2QTU6; UniProtKB/TrEMBL:F2QTU6	POL3	protein motif:KOG:DNA polymerase alpha, catalytic subunit	2.7.7.7
425	<>	2101710	2102381	2102806	2105112	complement	complement(2101710..2102381)	PP7435_Chr2-1149	Golgi SNAP receptor complex member 1	CCA38826.1	GI:328352427; UniProtKB/TrEMBL:F2QTU8	GOS1	protein motif:KOG:SNARE protein GS28		normal	2102806..2105112	PP7435_Chr2-1150	5-methyltetrahydropteroyltriglutamate-- homocysteine methyltransferase	CCA38827.1	GI:328352428; GOA:F2QTU9; UniProtKB/TrEMBL:F2QTU9	metE	protein motif:KOG:Methionine synthase II (cobalamin-independent)	2.1.1.14
365	<>	2108345	2108950	2109315	2111156	complement	complement(2108345..2108950)	PP7435_Chr2-1153	Chaperone protein dnaJ	CCA38830.1	GI:328352431; UniProtKB/TrEMBL:F2QTV2		protein motif:KOG:Molecular chaperone (DnaJ superfamily)		normal	2109315..2111156	PP7435_Chr2-1154	Sodium/hydrogen exchanger 2	CCA38831.1	GI:328352432; UniProtKB/TrEMBL:F2QTV3	NHX1	protein motif:KOG:Sodium/hydrogen exchanger protein
227	<>	2111230	2113092	2113319	2114542	complement	complement(2111230..2113092)	PP7435_Chr2-1155	Nucleoporin NDC1	CCA38832.1	GI:328352433; UniProtKB/TrEMBL:F2QTV4	NDC1			normal	2113319..2114542	PP7435_Chr2-1156	DNA repair and recombination protein RAD52	CCA38833.1	GI:328352434; UniProtKB/TrEMBL:F2QTV5		protein motif:KOG:DNA repair and recombination protein RAD52/RAD22
743	<>	2118672	2121317	2122060	2122560	complement	complement(2118672..2121317)	PP7435_Chr2-1160	DNA replication licensing factor mcm3	CCA38837.1	GI:328352438; UniProtKB/TrEMBL:F2QTV9	MCM3	protein motif:KOG:DNA replication licensing factor, MCM2 component		normal	2122060..2122560	PP7435_Chr2-1161	hypothetical protein	CCA38838.1	GI:328352439; UniProtKB/TrEMBL:F2QTW0		protein motif:KOG:Diadenosine polyphosphate hydrolase and related proteins of the histidine triad (HIT) family
127	<>	2122595	2122996	2123123	2123770	complement	complement(2122595..2122996)	PP7435_Chr2-1162	Protein FYV4, mitochondrial	CCA38839.1	GI:328352440; UniProtKB/TrEMBL:F2QTW1				normal	2123123..2123770	PP7435_Chr2-1163	Mediator of RNA polymerase II transcription subunit 6	CCA38840.1	GI:328352441; UniProtKB/TrEMBL:F2QTW2		protein motif:KOG:RNA polymerase II transcriptional regulation mediator
720	<>	2136560	2138218	2138938	2141727	complement	complement(2136560..2138218)	PP7435_Chr2-1171	crossover junction endonuclease MUS81	CCA38847.1	GI:328352448; UniProtKB/TrEMBL:F2QTW9		protein motif:KOG:Endonuclease MUS81	3.1.22.-	normal	2138938..2141727	PP7435_Chr2-1172	Cu2+exporting ATPase	CCA38848.1	GI:328352449; GOA:F2QTX0; UniProtKB/TrEMBL:F2QTX0		protein motif:KOG:Cation transport ATPase	3.6.3.4
244	<>	2147143	2147661	2147905	2149305	complement	complement(2147143..2147661)	PP7435_Chr2-1176	Mimitin, mitochondrial	CCA38852.1	GI:328352453; UniProtKB/TrEMBL:F2QTX4		protein motif:KOG:Predicted membrane protein		normal	2147905..2149305	PP7435_Chr2-1177	Protein ESC2	CCA38853.1	GI:328352454; UniProtKB/TrEMBL:F2QTX5		protein motif:KOG:Ubiquitin-like proteins
851	<>	2149570	2151303	2152154	2153341	complement	complement(2149570..2151303)	PP7435_Chr2-1178	General amino acid permease AGP1	CCA38854.1	GI:328352455; UniProtKB/TrEMBL:F2QTX6		protein motif:KOG:Amino acid transporters		normal	join(2152154..2152236,2152440..2152812,2152889..2153341)	PP7435_Chr2-1179	hypothetical protein	CCA38855.1	GI:328352456; UniProtKB/TrEMBL:F2QTX7
559	<>	2153645	2154202	2154761	2158444	complement	complement(2153645..2154202)	PP7435_Chr2-1180	39S ribosomal protein L23, mitochondrial	CCA38856.1	GI:328352457; UniProtKB/TrEMBL:F2QTX8		protein motif:KOG:Predicted mitochondrial ribosomal protein L23		normal	2154761..2158444	PP7435_Chr2-1181	DNA-directed RNA polymerase III subunit C2	CCA38857.1	GI:328352458; GOA:F2QTX9; UniProtKB/TrEMBL:F2QTX9		protein motif:KOG:RNA polymerase II, second largest subunit	2.7.7.6
361	<>	2173785	2174885	2175246	2177066	complement	complement(2173785..2174885)	PP7435_Chr2-1187	isocitrate dehydrogenase subunit 2, mitochondrial precursor	CCA38863.1	GI:328352464; GOA:F2QTY5; UniProtKB/TrEMBL:F2QTY5	IDH2	protein motif:KOG:Isocitrate dehydrogenase, gamma subunit	1.1.1.41	normal	2175246..2177066	PP7435_Chr2-1188	ubiquitin-like 1-activating enzyme E1 B	CCA38864.1	GI:328352465; GOA:F2QTY6; UniProtKB/TrEMBL:F2QTY6	UBA2	protein motif:KOG:SMT3/SUMO-activating complex, catalytic component UBA2	6.3.2.19
344	<>	2178819	2180327	2180671	2182446	complement	complement(2178819..2180327)	PP7435_Chr2-1190	SLIT-ROBO Rho GTPase-activating protein 2	CCA38866.1	GI:328352467; UniProtKB/TrEMBL:F2QTY8		protein motif:KOG:Rho GTPase-activating protein		normal	join(2180671..2180703,2180896..2182446)	PP7435_Chr2-1191	Probable guanine nucleotide exchange factor FLJ41603 homolog	CCA38867.1	GI:328352468; UniProtKB/TrEMBL:F2QTY9		protein motif:KOG:Amphiphysin
523	<>	2190339	2191688	2192211	2193071	complement	complement(2190339..2191688)	PP7435_Chr2-1198	6-phosphofructo-2-kinase	CCA38873.1	GI:328352474; GOA:F2QTZ5; UniProtKB/TrEMBL:F2QTZ5		protein motif:KOG:Fructose-6-phosphate 2-kinase/fructose-2,6-biphosphatase	3.1.3.46	normal	2192211..2193071	PP7435_Chr2-1199	hypothetical protein	CCA38874.1	GI:328352475; UniProtKB/TrEMBL:F2QTZ6		protein motif:KOG:Phospholipase/carboxyhydrolase
160	<>	2197284	2198624	2198784	2199827	complement	complement(2197284..2198624)	PP7435_Chr2-1202	4-aminobutyrate aminotransferase / (S)-3-amino-2-methylpropionate transaminase	CCA38877.1	GI:328352478; GOA:F2QTZ9; UniProtKB/TrEMBL:F2QTZ9		protein motif:KOG:4-aminobutyrate aminotransferase	2.6.1.22	normal	2198784..2199827	PP7435_Chr2-1203	Protein MAK32	CCA38878.1	GI:328352479; UniProtKB/TrEMBL:F2QU00		protein motif:KOG:Ribokinase
786	<>	2203949	2205355	2206141	2207349	complement	complement(2203949..2205355)	PP7435_Chr2-1207	similar to acid phosphatase	CCA38882.1	GI:328352483; GOA:F2QU04; UniProtKB/TrEMBL:F2QU04	PHO6	protein motif:KOG:Multiple inositol polyphosphate phosphatase	3.1.3.2	normal	2206141..2207349	PP7435_Chr2-1208	G2/mitotic-specific cyclin-2	CCA38883.1	GI:328352484; UniProtKB/TrEMBL:F2QU05	CLB2	protein motif:KOG:Cyclin B and related kinase-activating proteins
159	<>	2207559	2208605	2208764	2209555	complement	complement(2207559..2208605)	PP7435_Chr2-1209	exopolyphosphatase	CCA38884.1	GI:328352485; GOA:F2QU06; UniProtKB/TrEMBL:F2QU06	PPX1	protein motif:KOG:Exopolyphosphatases and related proteins	3.6.1.11	normal	join(2208764..2208862,2208914..2209555)	PP7435_Chr2-1210	DNA polymerase epsilon subunit 3	CCA38885.1	GI:328352486; GOA:F2QU07; UniProtKB/TrEMBL:F2QU07	DPB4	protein motif:KOG:CCAAT-binding factor, subunit A (HAP3)	2.7.7.7
1354	<>	2213924	2215744	2217098	2221261	complement	complement(2213924..2215744)	PP7435_Chr2-1213	Translation initiation factor RLI1	CCA38888.1	GI:328352489; UniProtKB/TrEMBL:F2QU10		protein motif:KOG:RNAse L inhibitor, ABC superfamily		normal	2217098..2221261	PP7435_Chr2-1214	chromodomain-helicase-DNA-binding protein 1	CCA38889.1	GI:328352490; UniProtKB/TrEMBL:F2QU11		protein motif:KOG:Chromodomain-helicase DNA-binding protein	3.6.1.-
1005	<>	2229073	2229897	2230902	2231633	complement	complement(2229073..2229897)	PP7435_Chr2-1218	PHO85 cyclin-9	CCA38893.1	GI:328352494; UniProtKB/TrEMBL:F2QU15	PCL1	protein motif:KOG:Cyclin B and related kinase-activating proteins		normal	2230902..2231633	PP7435_Chr2-1219	hypothetical protein	CCA38894.1	GI:328352495; UniProtKB/TrEMBL:F2QU16
1148	<>	2231996	2233471	2234619	2237624	complement	complement(2231996..2233471)	PP7435_Chr2-1220	tRNA (guanine-N2-)-methyltransferase	CCA38895.1	GI:328352496; GOA:F2QU17; UniProtKB/TrEMBL:F2QU17	TRM1	protein motif:KOG:tRNA methyltransferase	2.1.1.32	normal	2234619..2237624	PP7435_Chr2-1221	2-oxoglutarate dehydrogenase E1 component	CCA38896.1	GI:328352497; GOA:F2QU18; UniProtKB/TrEMBL:F2QU18	sucA	protein motif:KOG:2-oxoglutarate dehydrogenase, E1 subunit	1.2.4.2
268	<>	2239980	2240364	2240632	2241108	complement	complement(join(2239980..2240300,2240362..2240364))	PP7435_Chr2-1223	60S ribosomal protein L30	CCA38898.1	GI:328352499; UniProtKB/TrEMBL:F2QU20		protein motif:KOG:60S ribosomal protein L30		normal	2240632..2241108	PP7435_Chr2-1224	60S ribosomal protein L24-A	CCA38899.1	GI:328352500; UniProtKB/TrEMBL:F2QU21		protein motif:KOG:60s ribosomal protein L30 isolog
281	<>	2242447	2243083	2243364	2244902	complement	complement(join(2242447..2242538,2242666..2243083))	PP7435_Chr2-1226	Folliculin	CCA38901.1	GI:328352502; UniProtKB/TrEMBL:F2QU23	FLCN	protein motif:KOG:LST7 amino acid permease Golgi transport protein		normal	2243364..2244902	PP7435_Chr2-1227	UV radiation resistance-associated gene protein	CCA38902.1	GI:328352503; UniProtKB/TrEMBL:F2QU24		protein motif:KOG:UV radiation resistance associated protein
332	<>	2244923	2248600	2248932	2249489	complement	complement(2244923..2248600)	PP7435_Chr2-1228	Structural maintenance of chromosomes protein 4	CCA38903.1	GI:328352504; UniProtKB/TrEMBL:F2QU25		protein motif:KOG:Structural maintenance of chromosome protein 1 (sister chromatid cohesion complex Cohesin,subunit SMC1)		normal	2248932..2249489	PP7435_Chr2-1229	Ankyrin repeat and KH domain-containing protein 1	CCA38904.1	GI:328352505; UniProtKB/TrEMBL:F2QU26
141	<>	2257339	2257908	2258049	2258696	complement	complement(2257339..2257908)	PP7435_Chr2-1234	Ubiquitin-like protein MDY2	CCA38909.1	GI:328352510; UniProtKB/TrEMBL:F2QU31		protein motif:KOG:Ubiquitin and ubiquitin-like proteins		normal	2258049..2258696	PP7435_Chr2-1235	Ras modification protein ERF4	CCA38910.1	GI:328352511; UniProtKB/TrEMBL:F2QU32
495	<>	2258775	2260033	2260528	2262027	complement	complement(join(2258775..2258847,2258895..2260033))	PP7435_Chr2-1236	GTPase-activating protein MSB4	CCA38911.1	GI:328352512; UniProtKB/TrEMBL:F2QU33		protein motif:KOG:Ypt/Rab GTPase activating protein		normal	2260528..2262027	PP7435_Chr2-1237	pH-response regulator protein palH/rim-21	CCA38912.1	GI:328352513; UniProtKB/TrEMBL:F2QU34
888	<>	2262062	2263549	2264437	2265711	complement	complement(2262062..2263549)	PP7435_Chr2-1238	stearoyl-CoA desaturase (delta-9 desaturase)	CCA38913.1	GI:328352514; GOA:F2QU35; UniProtKB/TrEMBL:F2QU35	OLE1	protein motif:KOG:Fatty acid desaturase	1.14.19.1	normal	2264437..2265711	PP7435_Chr2-1239	hypothetical protein	CCA38914.1	GI:328352515; UniProtKB/TrEMBL:F2QU36		protein motif:KOG:Serine/threonine protein kinase
406	<>	2266377	2267375	2267781	2269487	complement	complement(2266377..2267375)	PP7435_Chr2-1241	replication factor C subunit 3/5	CCA38916.1	GI:328352517; GOA:F2QU38; UniProtKB/TrEMBL:F2QU38	RFC3	protein motif:KOG:Replication factor C, subunit RFC5	2.7.7.7	normal	2267781..2269487	PP7435_Chr2-1242	Stretch-activated cation channel MID1	CCA38917.1	GI:328352518; UniProtKB/TrEMBL:F2QU39	MID1
341	<>	2269552	2270727	2271068	2275714	complement	complement(2269552..2270727)	PP7435_Chr2-1243	tRNA pseudouridine synthase B	CCA38918.1	GI:328352519; GOA:F2QU40; UniProtKB/TrEMBL:F2QU40	PUS4	protein motif:KOG:Pseudouridine synthase	5.4.99.12	normal	2271068..2275714	PP7435_Chr2-1244	Protein MON2 homolog	CCA38919.1	GI:328352520; UniProtKB/TrEMBL:F2QU41	MON2	protein motif:KOG:Uncharacterized conserved protein
153	<>	2281798	2283435	2283588	2284866	complement	complement(2281798..2283435)	PP7435_Chr2-1247	hypothetical protein	CCA38922.1	GI:328352523; UniProtKB/TrEMBL:F2QU44		protein motif:KOG:DNA damage-responsive repressor GIS1/RPH1,jumonji superfamily		normal	join(2283588..2283701,2283757..2284866)	PP7435_Chr2-1248	Cell division protease ftsH	CCA38923.1	GI:328352524; UniProtKB/TrEMBL:F2QU45		protein motif:KOG:Checkpoint RAD17-RFC complex, RAD17/RAD24 component	3.4.24.-
984	<>	2284952	2285650	2286634	2287089	complement	complement(2284952..2285650)	PP7435_Chr2-1249	Glutaredoxin-3	CCA38924.1	GI:328352525; UniProtKB/TrEMBL:F2QU46		protein motif:KOG:Glutaredoxin-related protein		normal	2286634..2287089	PP7435_Chr2-1250	ubiquitin-conjugating enzyme E2 N	CCA38925.1	GI:328352526; GOA:F2QU47; UniProtKB/TrEMBL:F2QU47		protein motif:KOG:Ubiquitin-protein ligase	6.3.2.19
849	<>	2296214	2297782	2298631	2300025	complement	complement(2296214..2297782)	PP7435_Chr2-1254	Probable glucose transporter HXT5	CCA38929.1	GI:328352530; UniProtKB/TrEMBL:F2QU51		protein motif:KOG:Predicted transporter (major facilitator superfamily)		normal	2298631..2300025	PP7435_Chr2-1255	putative secreted protein	CCA38930.1	GI:328352531; UniProtKB/TrEMBL:F2QU52		protein motif:KOG:RNA polymerase II transcription elongation factor DSIF/SUPT5H/SPT5
644	<>	2312907	2315070	2315714	2316166	complement	complement(join(2312907..2314016,2314066..2315070))	PP7435_Chr2-1260	putative membrane protein	CCA38935.1	GI:328352536; UniProtKB/TrEMBL:F2QU57		protein motif:KOG:Ferric reductase, NADH/NADPH oxidase and related proteins		normal	2315714..2316166	PP7435_Chr2-1261	cytosine deaminase	CCA38936.1	GI:328352537; GOA:F2QU58; UniProtKB/TrEMBL:F2QU58	FCA1	protein motif:KOG:Cytosine deaminase FCY1 and related enzymes	3.5.4.1
141	<>	2318170	2319322	2319463	2320326	complement	complement(join(2318170..2318278,2318368..2319127, 2319268..2319322))	PP7435_Chr2-1264	RNA polymerase II transcription factor B subunit 4	CCA38939.1	GI:328352540; UniProtKB/TrEMBL:F2QU61	TFB4	protein motif:KOG:RNA polymerase II transcription initiation/nucleotide excision repair factor TFIIH, subunit TFB4		normal	2319463..2320326	PP7435_Chr2-1265	Hsp70 nucleotide exchange factor FES1	CCA38940.1	GI:328352541; UniProtKB/TrEMBL:F2QU62	FES1	protein motif:KOG:Karyopherin (importin) alpha
332	<>	2320433	2321809	2322141	2323685	complement	complement(2320433..2321809)	PP7435_Chr2-1266	hypothetical protein	CCA38941.1	GI:328352542; UniProtKB/TrEMBL:F2QU63				normal	2322141..2323685	PP7435_Chr2-1267	Ribose import ATP-binding protein rbsA	CCA38942.1	GI:328352543; GOA:F2QU64; UniProtKB/TrEMBL:F2QU64		protein motif:KOG:Predicted transporter (ABC superfamily)	3.6.3.17
615	<>	2327915	2328835	2329450	2330277	complement	complement(2327915..2328835)	PP7435_Chr2-1271	nitrilase	CCA38945.1	GI:328352546; GOA:F2QU67; UniProtKB/TrEMBL:F2QU67	NIT1	protein motif:KOG:Carbon-nitrogen hydrolase	3.5.5.1	normal	2329450..2330277	PP7435_Chr2-1272	Muscle M-line assembly protein unc-89	CCA38946.1	GI:328352547; UniProtKB/TrEMBL:F2QU68	IES2	protein motif:KOG:AAA ATPase containing von Willebrand factor type A (vWA) domain
495	<>	2331805	2332719	2333214	2333972	complement	complement(2331805..2332719)	PP7435_Chr2-1274	protein URE2	CCA38948.1	GI:328352549; GOA:F2QU70; UniProtKB/TrEMBL:F2QU70	URE2	protein motif:KOG:Glutathione S-transferase	2.5.1.18	normal	2333214..2333972	PP7435_Chr2-1275	GMP synthase (glutamine-hydrolysing)	CCA38949.1	GI:328352550; GOA:F2QU71; UniProtKB/TrEMBL:F2QU71		protein motif:KOG:Predicted glutamine synthetase	6.3.5.2
372	<>	2333975	2334673	2335045	2336541	complement	complement(2333975..2334673)	PP7435_Chr2-1276	Oxidation resistance protein 1	CCA38950.1	GI:328352551; UniProtKB/TrEMBL:F2QU72		protein motif:KOG:Oxidation resistance protein		normal	2335045..2336541	PP7435_Chr2-1277	hypothetical protein	CCA38951.1	GI:328352552; UniProtKB/TrEMBL:F2QU73		protein motif:KOG:ATP-dependent RNA helicase
436	<>	2343304	2344914	2345350	2349828	complement	complement(2343304..2344914)	PP7435_Chr2-1281	Heat shock factor protein 3	CCA38955.1	GI:328352556; UniProtKB/TrEMBL:F2QU77	HSF3	protein motif:KOG:Heat shock transcription factor		normal	2345350..2349828	PP7435_Chr2-1282	Histone demethylase JARID1B	CCA38956.1	GI:328352557; UniProtKB/TrEMBL:F2QU78	ECM5	protein motif:KOG:DNA-binding protein jumonji/RBP2/SMCY,contains JmjC domain	1.14.11.-
569	<>	2351479	2352318	2352887	2353330	complement	complement(2351479..2352318)	PP7435_Chr2-1284	CinA-like protein	CCA38958.1	GI:328352559; UniProtKB/TrEMBL:F2QU80		protein motif:KOG:3'-phosphoadenosine 5'-phosphosulfate sulfotransferase (PAPS reductase)/FAD synthetase and related enzymes		normal	2352887..2353330	PP7435_Chr2-1285	UPF0368 protein Cxorf26	CCA38959.1	GI:328352560; UniProtKB/TrEMBL:F2QU81		protein motif:KOG:Uncharacterized conserved protein
615	<>	2353391	2354568	2355183	2355973	complement	complement(join(2353391..2354020,2354245..2354335, 2354558..2354568))	PP7435_Chr2-1286	60S ribosomal protein L7	CCA38960.1	GI:328352561; UniProtKB/TrEMBL:F2QU82		protein motif:KOG:60S ribosomal protein L7		normal	join(2355183..2355231,2355288..2355973)	PP7435_Chr2-1287	Smr domain-containing protein YPL199C	CCA38961.1	GI:328352562; UniProtKB/TrEMBL:F2QU83		protein motif:KOG:Predicted MutS-related protein involved in mismatch repair
2750	<>	2361747	2362433	2365183	2366436	complement	complement(2361747..2362433)	PP7435_Chr2-1289	hypothetical protein	CCA38963.1	GI:328352564; UniProtKB/TrEMBL:F2QU85		protein motif:KOG:Predicted haloacid-halidohydrolase and related hydrolases		normal	2365183..2366436	PP7435_Chr2-1291	hypothetical protein	CCA38964.1	GI:328352565; UniProtKB/TrEMBL:F2QU86				(rRNA at 2364217..2364333: 8S ribosomal RNA)
675	<>	2380588	2380989	2381664	2382851	complement	complement(2380588..2380989)	PP7435_Chr2-1295	Putative protein-methionine-R-oxide reductase	CCA38968.1	GI:328352569; UniProtKB/TrEMBL:F2QU90		protein motif:KOG:Predicted pilin-like transcription factor	1.8.4.-	normal	join(2381664..2381848,2382803..2382851)	PP7435_Chr2-1296	hypothetical protein	CCA38969.1	GI:328352570; UniProtKB/TrEMBL:F2QU91
4062	<>	2386143	2389454	2393516	2393906	complement	complement(join(2386143..2386867,2387055..2387270, 2388224..2388347,2388747..2389454))	PP7435_Chr2-1298	hypothetical protein	CCA38971.1	GI:328352572; UniProtKB/TrEMBL:F2QU93				normal	join(2393516..2393906,2393962..2394167)	PP7435_Chr2-1300	hypothetical protein	CCA38972.1	GI:328352573; UniProtKB/TrEMBL:F2QQM0				(rRNA at 2391398..2397056: 28S ribosomal RNA)
394	<>	15095	15590	15984	16385	complement	complement(join(15095..15158,15215..15255,15294..15478, 15542..15590))	PP7435_Chr3-0007	hypothetical protein	CCA38981.1	GI:328352583; UniProtKB/TrEMBL:F2QUA3				normal	15984..16385	PP7435_Chr3-0008	60S ribosomal protein L14-B	CCA38982.1	GI:328352584; UniProtKB/TrEMBL:F2QUA4		protein motif:KOG:60S ribosomal protein L14
353	<>	16460	18451	18804	20600	complement	complement(16460..18451)	PP7435_Chr3-0009	Transcription factor BYE1	CCA38983.1	GI:328352585; UniProtKB/TrEMBL:F2QUA5		protein motif:KOG:Predicted transcription factor DATF1,contains PHD and TFS2M domains		normal	18804..20600	PP7435_Chr3-0010	Transcription factor tau 95 kDa subunit	CCA38984.1	GI:328352586; UniProtKB/TrEMBL:F2QUA6	TFC1	protein motif:KOG:RNA polymerase III transcription factor (TF)IIIC subunit
38	<>	21328	22755	22793	23575	complement	complement(21328..22755)	PP7435_Chr3-0012	Class E vacuolar protein-sorting machinery protein hse1	CCA38986.1	GI:328352588; UniProtKB/TrEMBL:F2QUA8		protein motif:KOG:Signal transducing adaptor protein STAM/STAM2		normal	22793..23575	PP7435_Chr3-0013	F-actin-capping protein subunit alpha-1	CCA38987.1	GI:328352589; UniProtKB/TrEMBL:F2QUA9		protein motif:KOG:F-actin capping protein, alpha subunit
174	<>	43761	44789	44963	46042	complement	complement(43761..44789)	PP7435_Chr3-0020	oligosaccharyltransferase complex subunit gamma	CCA38994.1	GI:328352596; GOA:F2QUB6; UniProtKB/TrEMBL:F2QUB6	OST6	protein motif:KOG:Oligosaccharyltransferase, gamma subunit	2.4.1.119	normal	44963..46042	PP7435_Chr3-0021	hypothetical protein	CCA38995.1	GI:328352597; UniProtKB/TrEMBL:F2QUB7
158	<>	46065	46409	46567	48069	complement	complement(join(46065..46318,46367..46409))	PP7435_Chr3-0022	Dynein light chain LC6, flagellar outer arm	CCA38996.1	GI:328352598; UniProtKB/TrEMBL:F2QUB8		protein motif:KOG:Dynein light chain type 1		normal	46567..48069	PP7435_Chr3-0023	Sorting nexin-41	CCA38997.1	GI:328352599; UniProtKB/TrEMBL:F2QUB9		protein motif:KOG:Membrane coat complex Retromer, subunit VPS5/SNX1, Sorting nexins, and related PX domain-containing proteins
212	<>	49109	49660	49872	50381	complement	complement(49109..49660)	PP7435_Chr3-0024	adenine phosphoribosyltransferase	CCA38998.1	GI:328352600; GOA:F2QUC0; UniProtKB/TrEMBL:F2QUC0	APT1	protein motif:KOG:Adenine phosphoribosyl transferases	2.4.2.7	normal	49872..50381	PP7435_Chr3-0025	DNA repair protein RAD33	CCA38999.1	GI:328352601; UniProtKB/TrEMBL:F2QUC1
692	<>	51371	54097	54789	59144	complement	complement(51371..54097)	PP7435_Chr3-0027	Transcription elongation factor spt5	CCA39001.1	GI:328352603; UniProtKB/TrEMBL:F2QUC3	spt5	protein motif:KOG:RNA polymerase II transcription elongation factor DSIF/SUPT5H/SPT5		normal	54789..59144	PP7435_Chr3-0028	Mediator of RNA polymerase II transcription subunit 13	CCA39002.1	GI:328352604; UniProtKB/TrEMBL:F2QUC4	SSN2	protein motif:KOG:Thyroid hormone receptor-associated protein complex, subunit TRAP240
196	<>	66920	67891	68087	68854	complement	complement(66920..67891)	PP7435_Chr3-0033	hypothetical protein	CCA39007.1	GI:328352609; UniProtKB/TrEMBL:F2QUC9				normal	68087..68854	PP7435_Chr3-0034	20S proteasome subunit alpha 5	CCA39008.1	GI:328352610; UniProtKB/TrEMBL:F2QUD0		protein motif:KOG:20S proteasome, regulatory subunit alpha type PSMA5/PUP2	3.4.25.1
430	<>	68902	70248	70678	73858	complement	complement(68902..70248)	PP7435_Chr3-0035	histone acetyltransferase	CCA39009.1	GI:328352611; GOA:F2QUD1; UniProtKB/TrEMBL:F2QUD1		protein motif:KOG:Histone acetyltransferase SAGA/ADA,catalytic subunit PCAF/GCN5 and related proteins	2.3.1.48	normal	join(70678..70761,70809..71559,71622..73858)	PP7435_Chr3-0036	phosphatidylserine decarboxylase	CCA39010.1	GI:328352612; GOA:F2QUD2; UniProtKB/TrEMBL:F2QUD2	PSD2	protein motif:KOG:Phosphatidylserine decarboxylase	4.1.1.65
442	<>	73924	74673	75115	77166	complement	complement(73924..74673)	PP7435_Chr3-0037	6-phosphogluconolactonase	CCA39011.1	GI:328352613; GOA:F2QUD3; UniProtKB/TrEMBL:F2QUD3	SOL3	protein motif:KOG:6-phosphogluconolactonase - like protein	3.1.1.31	normal	75115..77166	PP7435_Chr3-0038	Uncharacterized protein YGR266W	CCA39012.1	GI:328352614; UniProtKB/TrEMBL:F2QUD4
456	<>	82274	82540	82996	83388	complement	complement(82274..82540)	PP7435_Chr3-0042	30S ribosomal protein S12	CCA39016.1	GI:328352618; UniProtKB/TrEMBL:F2QUD8		protein motif:KOG:Mitochondrial/chloroplast ribosomal protein S12		normal	82996..83388	PP7435_Chr3-0043	NADH dehydrogenase (ubiquinone) 1 alpha/beta subcomplex 1	CCA39017.1	GI:328352619; GOA:F2QUD9; UniProtKB/TrEMBL:F2QUD9	ACP2	protein motif:KOG:Acyl carrier protein/NADH-ubiquinone oxidoreductase, NDUFAB1/SDAP subunit	1.6.99.3
140	<>	83504	85669	85809	86146	complement	complement(83504..85669)	PP7435_Chr3-0044	hypothetical protein	CCA39018.1	GI:328352620; UniProtKB/TrEMBL:F2QUE0		protein motif:KOG:DEAD-box ATP-dependent RNA helicase		normal	join(85809..85851,85914..86146)	PP7435_Chr3-0045	30S ribosomal protein S19	CCA39019.1	GI:328352621; UniProtKB/TrEMBL:F2QUE1		protein motif:KOG:40S ribosomal protein S15
996	<>	87427	88731	89727	90161	complement	complement(87427..88731)	PP7435_Chr3-0047	mannose-6-phosphate isomerase	CCA39021.1	GI:328352623; GOA:F2QUE3; UniProtKB/TrEMBL:F2QUE3	PMI1	protein motif:KOG:Mannose-6-phosphate isomerase	5.3.1.8	normal	join(89727..89822,89880..90161)	PP7435_Chr3-0048	Nuclear transport factor 2	CCA39022.1	GI:328352624; UniProtKB/TrEMBL:F2QUE4	NTF2	protein motif:KOG:Nuclear transport factor 2
1154	<>	92930	96246	97400	98884	complement	complement(join(92930..95433,95487..96246))	PP7435_Chr3-0050	DNA ligase 1	CCA39024.1	GI:328352626; GOA:F2QUE6; UniProtKB/TrEMBL:F2QUE6		protein motif:KOG:ATP-dependent DNA ligase I	6.5.1.1	normal	97400..98884	PP7435_Chr3-0051	tyrosyl-tRNA synthetase	CCA39025.1	GI:328352627; GOA:F2QUE7; UniProtKB/TrEMBL:F2QUE7	MSY1	protein motif:KOG:Tyrosyl-tRNA synthetase	6.1.1.1
260	<>	100018	100833	101093	102014	complement	complement(100018..100833)	PP7435_Chr3-0052	ARFGAP with coiled-coil, ANK repeat and PH domain-containing protein 2	CCA39026.1	GI:328352628; UniProtKB/TrEMBL:F2QUE8	GTS1	protein motif:KOG:Predicted GTPase-activating protein		normal	join(101093..101953,101991..102014)	PP7435_Chr3-0053	ADIPOR-like receptor CG5315	CCA39027.1	GI:328352629; UniProtKB/TrEMBL:F2QUE9	IZH1	protein motif:KOG:Predicted membrane proteins, contain hemolysin III domain
291	<>	105406	107073	107364	108473	complement	complement(105406..107073)	PP7435_Chr3-0056	Uncharacterized protein YML020W	CCA39030.1	GI:328352632; UniProtKB/TrEMBL:F2QUF2				normal	join(107364..107372,107439..108473)	PP7435_Chr3-0057	uracil-DNA glycosylase	CCA39031.1	GI:328352633; UniProtKB/TrEMBL:F2QUF3	UNG1	protein motif:KOG:Uracil DNA glycosylase	3.2.2.-
470	<>	122097	125550	126020	127645	complement	complement(join(122097..122365,122511..125550))	PP7435_Chr3-0064	Zn2+dependent endopeptidase	CCA39038.1	GI:328352640; UniProtKB/TrEMBL:F2QUG0		protein motif:KOG:N-arginine dibasic convertase NRD1 and related Zn2+dependent endopeptidases, insulinase superfamily	3.4.24.-	normal	126020..127645	PP7435_Chr3-0065	Membrane protein PTM1	CCA39039.1	GI:328352641; UniProtKB/TrEMBL:F2QUG1	PTM1	protein motif:KOG:Predicted membrane protein
304	<>	136174	138174	138478	140799	complement	complement(136174..138174)	PP7435_Chr3-0070	hypothetical protein	CCA39044.1	GI:328352646; UniProtKB/TrEMBL:F2QUG6		protein motif:KOG:Uncharacterized conserved protein		normal	138478..140799	PP7435_Chr3-0071	ser/thr/tyr protein kinase RAD53	CCA39045.1	GI:328352647; UniProtKB/TrEMBL:F2QUG7		protein motif:KOG:Serine/threonine protein kinase Chk2 and related proteins	2.7.11.-
738	<>	145839	146498	147236	151480	complement	complement(145839..146498)	PP7435_Chr3-0075	Vesicle transport through interaction with t-SNAREs homolog 1B	CCA39049.1	GI:328352651; UniProtKB/TrEMBL:F2QUH1		protein motif:KOG:V-SNARE		normal	147236..151480	PP7435_Chr3-0076	hypothetical protein	CCA39050.1	GI:328352652; UniProtKB/TrEMBL:F2QUH2		protein motif:KOG:Sulfite reductase (ferredoxin)
190	<>	151520	151845	152035	152838	complement	complement(join(151520..151749,151833..151845))	PP7435_Chr3-0077	hypothetical protein	CCA39051.1	GI:328352653; UniProtKB/TrEMBL:F2QUH3				normal	152035..152838	PP7435_Chr3-0078	26S proteasome non-ATPase regulatory subunit 4	CCA39052.1	GI:328352654; UniProtKB/TrEMBL:F2QUH4		protein motif:KOG:26S proteasome regulatory complex, subunit RPN10/PSMD4
120	<>	154817	155443	155563	156210	complement	complement(154817..155443)	PP7435_Chr3-0080	hypothetical protein	CCA39054.1	GI:328352656; UniProtKB/TrEMBL:F2QUH6				normal	155563..156210	PP7435_Chr3-0081	Polyadenylate-binding protein 1-B	CCA39055.1	GI:328352657; UniProtKB/TrEMBL:F2QUH7		protein motif:KOG:Splicing factor 3b, subunit 4
546	<>	156830	157210	157756	158910	complement	complement(156830..157210)	PP7435_Chr3-0082	UPF0041 protein YHR162W	CCA39056.1	GI:328352658; UniProtKB/TrEMBL:F2QUH8		protein motif:KOG:Uncharacterized conserved protein		normal	157756..158910	PP7435_Chr3-0083	hypothetical protein	CCA39057.1	GI:328352659; UniProtKB/TrEMBL:F2QUH9
723	<>	159041	159610	160333	162097	complement	complement(159041..159610)	PP7435_Chr3-0084	Replicase polyprotein 1a Contains: RecName: Full=Non-structural protein 1; Contains: RecName: Full=Non-structural protein 2; Contains: RecName: Full=Non-structural protein 3	CCA39058.1	GI:328352660; UniProtKB/TrEMBL:F2QUI0		protein motif:KOG:E3 ubiquitin-protein ligase/Putative upstream regulatory element binding protein	3.4.22.-	normal	join(160333..160424,160486..162097)	PP7435_Chr3-0085	Anaphase-promoting complex subunit CDC23	CCA39059.1	GI:328352661; UniProtKB/TrEMBL:F2QUI1		protein motif:KOG:Anaphase-promoting complex (APC), Cdc23 subunit
446	<>	173225	174313	174759	175985	complement	complement(173225..174313)	PP7435_Chr3-0089	Elongation of fatty acids protein 2	CCA39063.1	GI:328352665; UniProtKB/TrEMBL:F2QUI5		protein motif:KOG:Fatty acyl-CoA elongase/Polyunsaturated fatty acid specific elongation enzyme		normal	174759..175985	PP7435_Chr3-0090	Protein GIS3	CCA39064.1	GI:328352666; UniProtKB/TrEMBL:F2QUI6
653	<>	178633	179175	179828	180478	complement	complement(178633..179175)	PP7435_Chr3-0093	Exosome complex protein LRP1	CCA39067.1	GI:328352669; UniProtKB/TrEMBL:F2QUI9		protein motif:KOG:DNA-binding protein C1D involved in regulation of double-strand break repair		normal	179828..180478	PP7435_Chr3-0094	elongation factor EF-1 gamma subunit	CCA39068.1	GI:328352670; GOA:F2QUJ0; UniProtKB/TrEMBL:F2QUJ0	CAM1	protein motif:KOG:Glutathione S-transferase	2.5.1.18
169	<>	185401	186618	186787	187218	complement	complement(185401..186618)	PP7435_Chr3-0099	Peptide chain release factor 1	CCA39071.1	GI:328352673; UniProtKB/TrEMBL:F2QUJ3	MRF1	protein motif:KOG:Mitochondrial polypeptide chain release factor		normal	186787..187218	PP7435_Chr3-0100	Translation machinery-associated protein 17	CCA39072.1	GI:328352674; UniProtKB/TrEMBL:F2QUJ4
566	<>	193070	195202	195768	198266	complement	complement(193070..195202)	PP7435_Chr3-0103	Uncharacterized protein YML020W	CCA39075.1	GI:328352677; UniProtKB/TrEMBL:F2QUJ7				normal	195768..198266	PP7435_Chr3-0104	hypothetical protein	CCA39076.1	GI:328352678; UniProtKB/TrEMBL:F2QUJ8		protein motif:KOG:Predicted alpha/beta hydrolase
481	<>	207020	207523	208004	208717	complement	complement(207020..207523)	PP7435_Chr3-0108	hypothetical protein	CCA39080.1	GI:328352682; UniProtKB/TrEMBL:F2QUK2				normal	208004..208717	PP7435_Chr3-0109	Uncharacterized protein YJR056C	CCA39081.1	GI:328352683; UniProtKB/TrEMBL:F2QUK3
530	<>	210095	210493	211023	211553	complement	complement(210095..210493)	PP7435_Chr3-0111	60S ribosomal protein L32	CCA39083.1	GI:328352685; UniProtKB/TrEMBL:F2QUK5		protein motif:KOG:60S ribosomal protein L32		normal	join(211023..211068,211117..211553)	PP7435_Chr3-0112	Mediator of RNA polymerase II transcription subunit 19	CCA39084.1	GI:328352686; UniProtKB/TrEMBL:F2QUK6	ROX3
399	<>	211703	219361	219760	220978	complement	complement(211703..219361)	PP7435_Chr3-0113	Protein FMP27, mitochondrial	CCA39085.1	GI:328352687; UniProtKB/TrEMBL:F2QUK7		protein motif:KOG:Uncharacterized conserved protein		normal	join(219760..219763,219816..220978)	PP7435_Chr3-0114	Probable RNA-binding protein sce3	CCA39086.1	GI:328352688; UniProtKB/TrEMBL:F2QUK8		protein motif:KOG:FOG:RRM domain
275	<>	221047	222624	222899	223993	complement	complement(221047..222624)	PP7435_Chr3-0115	RING finger protein mug145	CCA39087.1	GI:328352689; UniProtKB/TrEMBL:F2QUK9		protein motif:KOG:FOG:Predicted E3 ubiquitin ligase		normal	222899..223993	PP7435_Chr3-0116	PWWP domain-containing protein YLR455W	CCA39088.1	GI:328352690; UniProtKB/TrEMBL:F2QUL0		protein motif:KOG:Transcription factor NSD1 and related SET domain proteins
144	<>	224162	224623	224767	225810	complement	complement(224162..224623)	PP7435_Chr3-0117	DNA-directed RNA polymerase III subunit RPC9	CCA39089.1	GI:328352691; UniProtKB/TrEMBL:F2QUL1	CRCP	protein motif:KOG:Predicted RNA polymerase III subunit C17		normal	224767..225810	PP7435_Chr3-0118	hypothetical protein	CCA39090.1	GI:328352692; UniProtKB/TrEMBL:F2QUL2
175	<>	231036	231639	231814	235209	complement	complement(join(231036..231313,231432..231639))	PP7435_Chr3-0121	AP-1 complex subunit sigma-2	CCA39093.1	GI:328352695; UniProtKB/TrEMBL:F2QUL5		protein motif:KOG:Clathrin adaptor complex, small subunit		normal	231814..235209	PP7435_Chr3-0122	peroxin-1	CCA39094.1	GI:328352696; GOA:F2QUL6; UniProtKB/TrEMBL:F2QUL6	PEX1	protein motif:KOG:AAA+type ATPase	3.6.1.3
513	<>	242791	243171	243684	244229	complement	complement(242791..243171)	PP7435_Chr3-0126	NHP2-like protein 1 homolog	CCA39098.1	GI:328352700; UniProtKB/TrEMBL:F2QUM0		protein motif:KOG:60S ribosomal protein 15.5kD/SNU13,NHP2/L7A family (includes ribonuclease P subunit p38),involved in splicing		normal	join(243684..243697,243761..244229)	PP7435_Chr3-0127	V-type H+transporting ATPase 16kDa proteolipid subunit	CCA39099.1	GI:328352701; UniProtKB/TrEMBL:F2QUM1		protein motif:KOG:Vacuolar H+ATPase V0 sector, subunits c/c'	3.6.3.14
228	<>	246812	248140	248368	248949	complement	complement(join(246812..246925,247127..248140))	PP7435_Chr3-0129	Muscarinic acetylcholine receptor M3	CCA39101.1	GI:328352703; UniProtKB/TrEMBL:F2QUM3		protein motif:KOG:KEKE-like motif-containing transcription regulator (Rlr1)/suppressor of sin4		normal	248368..248949	PP7435_Chr3-0130	riboflavin synthase beta chain	CCA39102.1	GI:328352704; UniProtKB/TrEMBL:F2QUM4	RIB4	protein motif:KOG:6,7-dimethyl-8-ribityllumazine synthase	2.5.1.-
214	<>	249003	250760	250974	254108	complement	complement(249003..250760)	PP7435_Chr3-0131	60S ribosome subunit biogenesis protein NOP8	CCA39103.1	GI:328352705; UniProtKB/TrEMBL:F2QUM5	NOP8	protein motif:KOG:FOG:Reverse transcriptase		normal	250974..254108	PP7435_Chr3-0132	RNA polymerase-associated protein CTR9 homolog	CCA39104.1	GI:328352706; UniProtKB/TrEMBL:F2QUM6	CTR9	protein motif:KOG:TPR-containing nuclear phosphoprotein that regulates K() uptake
89	<>	255594	256808	256897	258330	complement	complement(255594..256808)	PP7435_Chr3-0135	D-amino-acid oxidase	CCA39107.1	GI:328352709; GOA:F2QUM9; UniProtKB/TrEMBL:F2QUM9	DAO2	protein motif:KOG:D-aspartate oxidase	1.4.3.3	normal	256897..258330	PP7435_Chr3-0136	RNA-binding protein NOB1	CCA39108.1	GI:328352710; UniProtKB/TrEMBL:F2QUN0	NOB1	protein motif:KOG:Predicted RNA-binding protein Nob1p involved in 26S proteasome assembly	3.1.-.-
367	<>	261719	263152	263519	264772	complement	complement(261719..263152)	PP7435_Chr3-0139	Protein CRT10	CCA39111.1	GI:328352713; UniProtKB/TrEMBL:F2QUN3				normal	join(263519..263536,263651..264772)	PP7435_Chr3-0140	Formaldehyde dehydrogenase	CCA39112.1	GI:328352714; GOA:F2QUN4; UniProtKB/TrEMBL:F2QUN4	FLD1	protein motif:KOG:Alcohol dehydrogenase, class III; oxidases S-(hydroxymethyl) glutathione	1.1.1.284
344	<>	269837	271219	271563	273320	complement	complement(269837..271219)	PP7435_Chr3-0143	glycylpeptide N-tetradecanoyltransferase	CCA39115.1	GI:328352717; GOA:F2QUN7; UniProtKB/TrEMBL:F2QUN7	NMT1	protein motif:KOG:N-myristoyl transferase	2.3.1.97	normal	271563..273320	PP7435_Chr3-0144	Periodic tryptophan protein 1	CCA39116.1	GI:328352718; UniProtKB/TrEMBL:F2QUN8	PWP1	protein motif:KOG:WD40 repeat-containing protein
335	<>	280276	280722	281057	281827	complement	complement(280276..280722)	PP7435_Chr3-0146	Uncharacterized protein YDL173W	CCA39118.1	GI:328352720; UniProtKB/TrEMBL:F2QUP0				normal	281057..281827	PP7435_Chr3-0147	Probable eukaryotic translation initiation factor 3 30 kDa subunit	CCA39119.1	GI:328352721; UniProtKB/TrEMBL:F2QUP1	HCR1	protein motif:KOG:Translation initiation factor eIF3, p35 subunit
73	<>	286043	286738	286811	289198	complement	complement(286043..286738)	PP7435_Chr3-0151	hypothetical protein	CCA39123.1	GI:328352725; UniProtKB/TrEMBL:F2QUP5				normal	join(286811..287042,287235..289198)	PP7435_Chr3-0152	ERAD-associated E3 ubiquitin-protein ligase component HRD3	CCA39124.1	GI:328352726; UniProtKB/TrEMBL:F2QUP6	HRD3	protein motif:KOG:Extracellular protein SEL-1 and related proteins
428	<>	292574	292936	293364	294215	complement	complement(join(292574..292801,292859..292936))	PP7435_Chr3-0155	Protein MGR2	CCA39127.1	GI:328352729; UniProtKB/TrEMBL:F2QUP9	MGR2	protein motif:KOG:Uncharacterized conserved protein		normal	293364..294215	PP7435_Chr3-0156	Translocation protein SEC62	CCA39128.1	GI:328352730; UniProtKB/TrEMBL:F2QUQ0		protein motif:KOG:Membrane component of ER protein translocation complex
390	<>	295730	296653	297043	298431	complement	complement(295730..296653)	PP7435_Chr3-0158	3-methyl-2-oxobutanoate hydroxymethyltransferase	CCA39130.1	GI:328352732; GOA:F2QUQ2; UniProtKB/TrEMBL:F2QUQ2		protein motif:KOG:Ketopantoate hydroxymethyltransferase	2.1.2.11	normal	297043..298431	PP7435_Chr3-0159	glutathione reductase (NADPH)	CCA39131.1	GI:328352733; GOA:F2QUQ3; UniProtKB/TrEMBL:F2QUQ3	GLR1	protein motif:KOG:Thioredoxin reductase	1.8.1.7
267	<>	300229	301770	302037	302864	complement	complement(300229..301770)	PP7435_Chr3-0161	Muscle M-line assembly protein unc-89	CCA39133.1	GI:328352735; UniProtKB/TrEMBL:F2QUQ5		protein motif:KOG:FOG:Immunoglobin and related proteins		normal	302037..302864	PP7435_Chr3-0162	hypothetical protein	CCA39134.1	GI:328352736; UniProtKB/TrEMBL:F2QUQ6
146	<>	302921	303931	304077	305219	complement	complement(302921..303931)	PP7435_Chr3-0163	hypothetical protein	CCA39135.1	GI:328352737; UniProtKB/TrEMBL:F2QUQ7		protein motif:KOG:Polyprenyl synthetase		normal	304077..305219	PP7435_Chr3-0164	GTPase	CCA39136.1	GI:328352738; UniProtKB/TrEMBL:F2QUQ8		protein motif:KOG:GTPase XAB1, interacts with DNA repair protein XPA	3.6.-.-
846	<>	307141	307962	308808	310868	complement	complement(307141..307962)	PP7435_Chr3-0166	hypothetical protein	CCA39138.1	GI:328352740; UniProtKB/TrEMBL:F2QUR0				normal	308808..310868	PP7435_Chr3-0167	putative secreted protein	CCA39139.1	GI:328352741; UniProtKB/TrEMBL:F2QUR1		protein motif:KOG:Chitinase
596	<>	310927	311676	312272	314059	complement	complement(310927..311676)	PP7435_Chr3-0168	hypothetical protein	CCA39140.1	GI:328352742; UniProtKB/TrEMBL:F2QUR2		protein motif:KOG:Predicted methyltransferase		normal	312272..314059	PP7435_Chr3-0169	Transcriptional repressor TUP1	CCA39141.1	GI:328352743; UniProtKB/TrEMBL:F2QUR3	TUP1	protein motif:KOG:WD40 repeat-containing protein
290	<>	318165	319418	319708	320598	complement	complement(join(318165..318986,319374..319418))	PP7435_Chr3-0173	ubiquinol-cytochrome c reductase cytochrome c1 subunit	CCA39145.1	GI:328352747; GOA:F2QUR7; UniProtKB/TrEMBL:F2QUR7	CYT1	protein motif:KOG:Cytochrome c1	1.10.2.2	normal	319708..320598	PP7435_Chr3-0174	thymidylate synthase	CCA39146.1	GI:328352748; GOA:F2QUR8; UniProtKB/TrEMBL:F2QUR8	TMP1	protein motif:KOG:Thymidylate synthase	2.1.1.45
224	<>	320663	321739	321963	322334	complement	complement(320663..321739)	PP7435_Chr3-0175	Laminin subunit alpha-2	CCA39147.1	GI:328352749; UniProtKB/TrEMBL:F2QUR9				normal	321963..322334	PP7435_Chr3-0176	DASH complex subunit DAD2	CCA39148.1	GI:328352750; UniProtKB/TrEMBL:F2QUS0
204	<>	326001	329540	329744	330703	complement	complement(326001..329540)	PP7435_Chr3-0178	Pre-mRNA-splicing factor rse1	CCA39150.1	GI:328352752; UniProtKB/TrEMBL:F2QUS2		protein motif:KOG:Splicing factor 3b, subunit 3		normal	329744..330703	PP7435_Chr3-0179	Ribosome biogenesis protein RPF2	CCA39151.1	GI:328352753; UniProtKB/TrEMBL:F2QUS3	RPF2	protein motif:KOG:Protein required for biogenesis of the ribosomal 60S subunit
375	<>	330826	332808	333183	334175	complement	complement(330826..332808)	PP7435_Chr3-0180	Sorting nexin-2	CCA39152.1	GI:328352754; UniProtKB/TrEMBL:F2QUS4	VPS5	protein motif:KOG:Membrane coat complex Retromer, subunit VPS5/SNX1, Sorting nexins, and related PX domain-containing proteins		normal	333183..334175	PP7435_Chr3-0181	Syntaxin-18	CCA39153.1	GI:328352755; UniProtKB/TrEMBL:F2QUS5	UFE1	protein motif:KOG:SNARE protein Syntaxin 18/UFE1
296	<>	340402	341352	341648	342556	complement	complement(340402..341352)	PP7435_Chr3-0185	Retinol dehydrogenase 10-A	CCA39157.1	GI:328352759; UniProtKB/TrEMBL:F2QUS9		protein motif:KOG:Hydroxysteroid 17-beta dehydrogenase 11		normal	341648..342556	PP7435_Chr3-0186	Putative transcription factor IWR1	CCA39158.1	GI:328352760; UniProtKB/TrEMBL:F2QUT0		protein motif:KOG:RNA helicase
865	<>	344777	346984	347849	348883	complement	complement(344777..346984)	PP7435_Chr3-0188	putative membrane protein	CCA39160.1	GI:328352762; UniProtKB/TrEMBL:F2QUT2		protein motif:KOG:Ferric reductase, NADH/NADPH oxidase and related proteins		normal	347849..348883	PP7435_Chr3-0189	hypothetical protein	CCA39161.1	GI:328352763; UniProtKB/TrEMBL:F2QUT3		protein motif:KOG:Serine/threonine protein kinase
764	<>	348885	349565	350329	351819	complement	complement(348885..349565)	PP7435_Chr3-0190	ATP-dependent Clp protease, protease subunit	CCA39162.1	GI:328352764; UniProtKB/TrEMBL:F2QUT4	clpP	protein motif:KOG:ATP-dependent Clp protease, proteolytic subunit	3.4.21.92	normal	350329..351819	PP7435_Chr3-0191	Protein WHI4	CCA39163.1	GI:328352765; UniProtKB/TrEMBL:F2QUT5	WHI3	protein motif:KOG:FOG:RRM domain
375	<>	351885	353468	353843	354541	complement	complement(351885..353468)	PP7435_Chr3-0192	Septin-4	CCA39164.1	GI:328352766; UniProtKB/TrEMBL:F2QUT6		protein motif:KOG:Septin family protein (P-loop GTPase)		normal	353843..354541	PP7435_Chr3-0193	Apolipoprotein A-I-binding protein	CCA39165.1	GI:328352767; UniProtKB/TrEMBL:F2QUT7		protein motif:KOG:Uncharacterized conserved protein
285	<>	358056	358664	358949	360355	complement	complement(358056..358664)	PP7435_Chr3-0197	Eukaryotic translation initiation factor 4E	CCA39169.1	GI:328352771; UniProtKB/TrEMBL:F2QUU1		protein motif:KOG:Translation initiation factor 4F,cap-binding subunit (eIF-4E) and related cap-binding proteins		normal	358949..360355	PP7435_Chr3-0198	Manganese transporter SMF1	CCA39170.1	GI:328352772; UniProtKB/TrEMBL:F2QUU2		protein motif:KOG:Mn2 and Fe2 transporters of the NRAMP family
1462	<>	361854	364304	365766	366593	complement	complement(361854..364304)	PP7435_Chr3-0200	ribonuclease Z	CCA39172.1	GI:328352774; UniProtKB/TrEMBL:F2QUU4	TRZ1	protein motif:KOG:Predicted metal-dependent hydrolase (beta-lactamase superfamily)	3.1.26.11	normal	365766..366593	PP7435_Chr3-0201	Agamous-like MADS-box protein AGL9 homolog	CCA39173.1	GI:328352775; UniProtKB/TrEMBL:F2QUU5	FBP2	protein motif:KOG:MADS box transcription factor
249	<>	374533	375387	375636	376973	complement	complement(374533..375387)	PP7435_Chr3-0206	hypothetical protein	CCA39178.1	GI:328352780; UniProtKB/TrEMBL:F2QUV0				normal	375636..376973	PP7435_Chr3-0207	protein kinase A	CCA39179.1	GI:328352781; GOA:F2QUV1; UniProtKB/TrEMBL:F2QUV1	TPK2	protein motif:KOG:cAMP-dependent protein kinase catalytic subunit (PKA)	2.7.11.11
204	<>	378251	379711	379915	380226	complement	complement(378251..379711)	PP7435_Chr3-0209	anthranilate synthase / indole-3-glycerol phosphate synthase	CCA39181.1	GI:328352783; GOA:F2QUV3; UniProtKB/TrEMBL:F2QUV3	TRP3	protein motif:KOG:Anthranilate synthase component II	4.1.1.48	normal	379915..380226	PP7435_Chr3-0210	Replication factor A protein 3	CCA39182.1	GI:328352784; UniProtKB/TrEMBL:F2QUV4
342	<>	380341	381135	381477	381875	complement	complement(380341..381135)	PP7435_Chr3-0211	Cell wall synthesis protein KNH1	CCA39183.1	GI:328352785; UniProtKB/TrEMBL:F2QUV5	KRE9			normal	381477..381875	PP7435_Chr3-0212	50S ribosomal protein L14	CCA39184.1	GI:328352786; UniProtKB/TrEMBL:F2QUV6		protein motif:KOG:60S ribosomal protein L14/L17/L23
198	<>	384605	385501	385699	386727	complement	complement(384605..385501)	PP7435_Chr3-0215	exosome complex component RRP45	CCA39187.1	GI:328352789; UniProtKB/TrEMBL:F2QUV9		protein motif:KOG:Exosomal 3'-5' exoribonuclease complex,subunit Rrp45	3.1.13.-	normal	385699..386727	PP7435_Chr3-0216	Uncharacterized protein C16G5.07c	CCA39188.1	GI:328352790; UniProtKB/TrEMBL:F2QUW0	STM2	protein motif:KOG:Prohibitins and stomatins of the PID superfamily
235	<>	386780	387865	388100	391072	complement	complement(386780..387865)	PP7435_Chr3-0217	uroporphyrinogen decarboxylase	CCA39189.1	GI:328352791; GOA:F2QUW1; UniProtKB/TrEMBL:F2QUW1		protein motif:KOG:Uroporphyrinogen decarboxylase	4.1.1.37	normal	388100..391072	PP7435_Chr3-0218	putative membrane protein	CCA39190.1	GI:328352792; UniProtKB/TrEMBL:F2QUW2		protein motif:KOG:Aminopeptidases of the M20 family
196	<>	394540	396306	396502	397518	complement	complement(394540..396306)	PP7435_Chr3-0222	lysyl-tRNA synthetase, class II	CCA39194.1	GI:328352796; GOA:F2QUW6; UniProtKB/TrEMBL:F2QUW6	kars	protein motif:KOG:Lysyl-tRNA synthetase (class II)	6.1.1.6	normal	396502..397518	PP7435_Chr3-0223	Eukaryotic translation initiation factor 3 subunit H	CCA39195.1	GI:328352797; UniProtKB/TrEMBL:F2QUW7		protein motif:KOG:Translation initiation factor 3, subunit h (eIF-3h)
212	<>	397553	398488	398700	399431	complement	complement(397553..398488)	PP7435_Chr3-0224	ribosomal RNA large subunit methyltransferase E	CCA39196.1	GI:328352798; UniProtKB/TrEMBL:F2QUW8	TRM7	protein motif:KOG:SAM-dependent methyltransferase/cell division protein FtsJ	2.1.1.-	normal	398700..399431	PP7435_Chr3-0225	37S ribosomal protein S10, mitochondrial	CCA39197.1	GI:328352799; UniProtKB/TrEMBL:F2QUW9		protein motif:KOG:Mitochondrial ribosomal protein S10
118	<>	399492	400019	400137	400784	complement	complement(399492..400019)	PP7435_Chr3-0226	RING finger protein 126	CCA39198.1	GI:328352800; UniProtKB/TrEMBL:F2QUX0		protein motif:KOG:FOG:Predicted E3 ubiquitin ligase		normal	400137..400784	PP7435_Chr3-0227	beta-1,4-N-acetylglucosaminyltransferase	CCA39199.1	GI:328352801; GOA:F2QUX1; UniProtKB/TrEMBL:F2QUX1		protein motif:KOG:Predicted glycosyltransferase	2.4.1.141
166	<>	403796	404181	404347	405948	complement	complement(join(403796..404092,404143..404181))	PP7435_Chr3-0230	DNA-directed RNA polymerase III subunit C11	CCA39202.1	GI:328352804; GOA:F2QUX4; UniProtKB/TrEMBL:F2QUX4		protein motif:KOG:RNA polymerase III subunit C11	2.7.7.6	normal	404347..405948	PP7435_Chr3-0231	Origin recognition complex subunit 2	CCA39203.1	GI:328352805; UniProtKB/TrEMBL:F2QUX5	ORC2	protein motif:KOG:Origin recognition complex, subunit 2
569	<>	408703	409785	410354	411868	complement	complement(408703..409785)	PP7435_Chr3-0233	sphingolipid delta-4 desaturase	CCA39205.1	GI:328352807; UniProtKB/TrEMBL:F2QUX7	DES1	protein motif:KOG:Fatty acid desaturase	1.14.-.-	normal	410354..411868	PP7435_Chr3-0234	enoyl-CoA hydratase	CCA39206.1	GI:328352808; GOA:F2QUX8; UniProtKB/TrEMBL:F2QUX8	EHD3	protein motif:KOG:Enoyl-CoA hydratase	4.2.1.17
565	<>	422406	423503	424068	426263	complement	complement(422406..423503)	PP7435_Chr3-0238	Formate dehydrogenase 1	CCA39210.1	GI:328352812; GOA:F2QUY2; UniProtKB/TrEMBL:F2QUY2	FDH1		1.2.1.2	normal	join(424068..424289,424443..426263)	PP7435_Chr3-0239	Uncharacterized WD repeat-containing protein alr3466	CCA39211.1	GI:328352813; UniProtKB/TrEMBL:F2QUY3		protein motif:KOG:Uncharacterized conserved protein, contains WD40 repeats
217	<>	430127	434479	434696	436446	complement	complement(430127..434479)	PP7435_Chr3-0242	UDP-glucose:glycoprotein glucosyltransferase	CCA39213.1	GI:328352815; UniProtKB/TrEMBL:F2QUY5		protein motif:KOG:UDP-glucose:glycoprotein glucosyltransferase	2.4.1.-	normal	join(434696..435547,435601..436446)	PP7435_Chr3-0243	ATP-dependent Clp protease ATP-binding subunit clpX	CCA39214.1	GI:328352816; UniProtKB/TrEMBL:F2QUY6	MCX1	protein motif:KOG:26S proteasome regulatory complex, ATPase RPT2
258	<>	438680	439681	439939	442518	complement	complement(438680..439681)	PP7435_Chr3-0245	Origin recognition complex subunit 6	CCA39216.1	GI:328352818; UniProtKB/TrEMBL:F2QUY8	ORC6	protein motif:KOG:FOG:Immunoglobin and related proteins		normal	439939..442518	PP7435_Chr3-0246	Staphylococcal nuclease domain-containing protein 1	CCA39217.1	GI:328352819; UniProtKB/TrEMBL:F2QUY9		protein motif:KOG:Transcriptional coactivator p100
312	<>	442572	447289	447601	448434	complement	complement(join(442572..446422,446490..446667, 446822..447289))	PP7435_Chr3-0247	Eukaryotic translation initiation factor 3 135 kDa subunit	CCA39218.1	GI:328352820; UniProtKB/TrEMBL:F2QUZ0	CLU1	protein motif:KOG:Uncharacterized protein CLU1/cluA/TIF31 involved in mitochondrial morphology/distribution, also found associated with eIF-3		normal	447601..448434	PP7435_Chr3-0248	Metal-binding activator 1	CCA39219.1	GI:328352821; UniProtKB/TrEMBL:F2QUZ1
483	<>	450023	451099	451582	453843	complement	complement(450023..451099)	PP7435_Chr3-0250	Polyamine oxidase, converts spermine to spermidine	CCA39221.1	GI:328352823; UniProtKB/TrEMBL:F2QUZ3				normal	451582..453843	PP7435_Chr3-0251	Dilute domain-containing protein YPR089W	CCA39222.1	GI:328352824; UniProtKB/TrEMBL:F2QUZ4		protein motif:KOG:Myosin class V heavy chain
707	<>	463222	465027	465734	466699	complement	complement(463222..465027)	PP7435_Chr3-0255	ATP-binding cassette sub-family F member 2	CCA39226.1	GI:328352828; UniProtKB/TrEMBL:F2QUZ8		protein motif:KOG:Predicted transporter (ABC superfamily)		normal	465734..466699	PP7435_Chr3-0256	hypothetical protein	CCA39227.1	GI:328352829; UniProtKB/TrEMBL:F2QUZ9
151	<>	467992	468894	469045	469836	complement	complement(467992..468894)	PP7435_Chr3-0258	nicotinate-nucleotide pyrophosphorylase (carboxylating)	CCA39229.1	GI:328352831; GOA:F2QV01; UniProtKB/TrEMBL:F2QV01	BNA6		2.4.2.19	normal	469045..469836	PP7435_Chr3-0259	N-acetyltransferase	CCA39230.1	GI:328352832; UniProtKB/TrEMBL:F2QV02	ECO1	protein motif:KOG:Protein involved in establishing cohesion between sister chromatids during DNA replication	2.3.1.-
333	<>	475834	476436	476769	477926	complement	complement(475834..476436)	PP7435_Chr3-0262	Uncharacterized protein C3orf26 homolog	CCA39233.1	GI:328352835; UniProtKB/TrEMBL:F2QV05		protein motif:KOG:Predicted DEAD-box-containing helicase		normal	476769..477926	PP7435_Chr3-0263	Uncharacterized protein C800.13	CCA39234.1	GI:328352836; UniProtKB/TrEMBL:F2QV06		protein motif:KOG:FOG:Immunoglobin and related proteins
1106	<>	477951	479921	481027	481758	complement	complement(477951..479921)	PP7435_Chr3-0264	tRNA uridine 5-carboxymethylaminomethyl modification enzyme mnmG	CCA39235.1	GI:328352837; UniProtKB/TrEMBL:F2QV07		protein motif:KOG:NAD/FAD-utilizing protein possibly involved in translation		normal	481027..481758	PP7435_Chr3-0265	peroxiredoxin (alkyl hydroperoxide reductase subunit C)	CCA39236.1	GI:328352838; GOA:F2QV08; UniProtKB/TrEMBL:F2QV08		protein motif:KOG:Alkyl hydroperoxide reductase, thiol specific antioxidant and related enzymes	1.11.1.15
143	<>	484498	485586	485729	486199	complement	complement(484498..485586)	PP7435_Chr3-0267	DNA repair protein rhp51	CCA39238.1	GI:328352840; UniProtKB/TrEMBL:F2QV10		protein motif:KOG:DNA repair protein RAD51/RHP55		normal	join(485729..485914,485969..486199)	PP7435_Chr3-0268	hypothetical protein	CCA39239.1	GI:328352841; UniProtKB/TrEMBL:F2QV11
326	<>	497242	498594	498920	501370	complement	complement(497242..498594)	PP7435_Chr3-0276	hypothetical protein	CCA39247.1	GI:328352849; UniProtKB/TrEMBL:F2QV19				normal	498920..501370	PP7435_Chr3-0277	hypothetical protein	CCA39248.1	GI:328352850; UniProtKB/TrEMBL:F2QV20		protein motif:KOG:Dipeptidyl aminopeptidase
1050	<>	501417	502697	503747	505141	complement	complement(501417..502697)	PP7435_Chr3-0278	mitogen-activated protein kinase 7	CCA39249.1	GI:328352851; GOA:F2QV21; UniProtKB/TrEMBL:F2QV21		protein motif:KOG:Mitogen-activated protein kinase	2.7.11.24	normal	503747..505141	PP7435_Chr3-0280	Potential protein lysine methyltransferase SET5	CCA39250.1	GI:328352852; UniProtKB/TrEMBL:F2QV22	SET5	protein motif:KOG:Predicted histone tail methylase containing SET domain	2.1.1.-	(tRNA at 503224..503296: )
681	<>	512420	513757	514438	515967	complement	complement(512420..513757)	PP7435_Chr3-0285	adenosylhomocysteinase	CCA39255.1	GI:328352857; GOA:F2QV27; UniProtKB/TrEMBL:F2QV27	ahcy	protein motif:KOG:S-adenosylhomocysteine hydrolase	3.3.1.1	normal	514438..515967	PP7435_Chr3-0286	Solute carrier family 2, facilitated glucose transporter member 3	CCA39256.1	GI:328352858; UniProtKB/TrEMBL:F2QV28	YBR2	protein motif:KOG:Permease of the major facilitator superfamily
259	<>	517445	519250	519509	519934	complement	complement(517445..519250)	PP7435_Chr3-0289	WD repeat-containing protein 43	CCA39259.1	GI:328352861; UniProtKB/TrEMBL:F2QV31	UTP5	protein motif:KOG:WD40 repeat-containing protein		normal	519509..519934	PP7435_Chr3-0290	Nuclear transcription factor Y subunit B-1	CCA39260.1	GI:328352862; UniProtKB/TrEMBL:F2QV32	NCB2	protein motif:KOG:CCAAT-binding factor, subunit A (HAP3)
638	<>	520085	522844	523482	524429	complement	complement(520085..522844)	PP7435_Chr3-0291	Importin-7	CCA39261.1	GI:328352863; UniProtKB/TrEMBL:F2QV33	SXM1	protein motif:KOG:Nuclear transport receptor RANBP7/RANBP8 (importin beta superfamily)		normal	523482..524429	PP7435_Chr3-0292	phosphatidylinositol glycan, class Z	CCA39262.1	GI:328352864; UniProtKB/TrEMBL:F2QV34	SMP3	protein motif:KOG:Putative alpha 1,2 mannosyltransferase	2.4.1.-
324	<>	525741	526954	527278	528448	complement	complement(join(525741..525860,525920..526954))	PP7435_Chr3-0294	Sensitive to high expression protein 9 homolog,mitochondrial	CCA39264.1	GI:328352866; UniProtKB/TrEMBL:F2QV36		protein motif:KOG:Rab6 GTPase activator GAPCenA and related TBC domain proteins		normal	join(527278..527596,527673..528448)	PP7435_Chr3-0295	Pre-rRNA-processing protein PNO1	CCA39265.1	GI:328352867; UniProtKB/TrEMBL:F2QV37	PNO1	protein motif:KOG:Predicted RNA-binding protein Pno1p interacting with Nob1p and involved in 26S proteasome assembly
68	<>	534258	535529	535597	536125	complement	complement(534258..535529)	PP7435_Chr3-0300	S-adenosylmethionine synthetase	CCA39270.1	GI:328352872; GOA:F2QV42; UniProtKB/TrEMBL:F2QV42	SAM2	protein motif:KOG:S-adenosylmethionine synthetase	2.5.1.6	normal	join(535597..535692,535747..535947,536003..536125)	PP7435_Chr3-0301	hypothetical protein	CCA39271.1	GI:328352873; UniProtKB/TrEMBL:F2QV43
200	<>	539255	541258	541458	541865	complement	complement(539255..541258)	PP7435_Chr3-0303	dual-specificity tyrosine-(Y)-phosphorylation regulated kinase	CCA39273.1	GI:328352875; UniProtKB/TrEMBL:F2QV45	YAK1	protein motif:KOG:Dual-specificity tyrosine-phosphorylation regulated kinase	2.7.12.1	normal	541458..541865	PP7435_Chr3-0304	hypothetical protein	CCA39274.1	GI:328352876; UniProtKB/TrEMBL:F2QV46
638	<>	550317	550739	551377	552438	complement	complement(550317..550739)	PP7435_Chr3-0308	hypothetical protein	CCA39278.1	GI:328352880; UniProtKB/TrEMBL:F2QV50				normal	551377..552438	PP7435_Chr3-0309	fructose-1,6-bisphosphatase I	CCA39279.1	GI:328352881; GOA:F2QV51; UniProtKB/TrEMBL:F2QV51	FBP1		3.1.3.11
439	<>	552879	553466	553905	554649	complement	complement(552879..553466)	PP7435_Chr3-0310	Uncharacterized protein YMR295C	CCA39280.1	GI:328352882; UniProtKB/TrEMBL:F2QV52				normal	join(553905..553985,554275..554649)	PP7435_Chr3-0311	hypothetical protein	CCA39281.1	GI:328352883; UniProtKB/TrEMBL:F2QV53
561	<>	554687	555586	556147	557985	complement	complement(554687..555586)	PP7435_Chr3-0312	S-formylglutathione hydrolase	CCA39282.1	GI:328352884; GOA:F2QV54; UniProtKB/TrEMBL:F2QV54	FGH1		3.1.2.12	normal	556147..557985	PP7435_Chr3-0313	putative secreted protein	CCA39283.1	GI:328352885; UniProtKB/TrEMBL:F2QV55		protein motif:KOG:Aspartyl protease
1225	<>	562781	563935	565160	565543	complement	complement(562781..563935)	PP7435_Chr3-0316	ATG30	CCA39286.1	GI:328352888; UniProtKB/TrEMBL:F2QV58		protein motif:KOG:FOG:Immunoglobulin C-2 Type/fibronectin type III domains		normal	565160..565543	PP7435_Chr3-0317	Single-stranded DNA-binding protein	CCA39287.1	GI:328352889; UniProtKB/TrEMBL:F2QV59	RIM1
295	<>	567750	568448	568743	572507	complement	complement(join(567750..568315,568376..568448))	PP7435_Chr3-0319	methylene-fatty-acyl-phospholipid synthase	CCA39289.1	GI:328352891; GOA:F2QV61; UniProtKB/TrEMBL:F2QV61	OPI3	protein motif:KOG:Phospholipid methyltransferase	2.1.1.16	normal	568743..572507	PP7435_Chr3-0320	Multidrug resistance protein 2	CCA39290.1	GI:328352892; GOA:F2QV62; UniProtKB/TrEMBL:F2QV62	STE6	protein motif:KOG:Multidrug resistance-associated protein/mitoxantrone resistance protein, ABC superfamily	3.6.3.44
418	<>	578943	582032	582450	583841	complement	complement(578943..582032)	PP7435_Chr3-0325	ubiquitin-activating enzyme E1	CCA39294.1	GI:328352896; GOA:F2QV66; UniProtKB/TrEMBL:F2QV66	UBA1	protein motif:KOG:Ubiquitin activating enzyme UBA1	6.3.2.19	normal	582450..583841	PP7435_Chr3-0326	mitochondrial processing peptidase	CCA39295.1	GI:328352897; UniProtKB/TrEMBL:F2QV67	MAS1	protein motif:KOG:Mitochondrial processing peptidase, beta subunit, and related enzymes (insulinase superfamily)	3.4.24.64
217	<>	585412	586086	586303	587145	complement	complement(585412..586086)	PP7435_Chr3-0329	ubiquitin carboxyl-terminal hydrolase L3	CCA39298.1	GI:328352900; UniProtKB/TrEMBL:F2QV70	YUH1	protein motif:KOG:Ubiquitin C-terminal hydrolase	3.4.19.12	normal	586303..587145	PP7435_Chr3-0330	putative membrane protein	CCA39299.1	GI:328352901; UniProtKB/TrEMBL:F2QV71		protein motif:KOG:Lipid phosphate phosphatase and related enzymes of the PAP2 family
233	<>	588686	590755	590988	596069	complement	complement(588686..590755)	PP7435_Chr3-0332	Double-strand break repair protein MRE11A	CCA39301.1	GI:328352903; UniProtKB/TrEMBL:F2QV73		protein motif:KOG:DNA repair exonuclease MRE11		normal	590988..596069	PP7435_Chr3-0333	eukaryotic translation initiation factor 2-alpha kinase	CCA39302.1	GI:328352904; UniProtKB/TrEMBL:F2QV74	GCN2	protein motif:KOG:eIF-2alpha kinase GCN2	2.7.11.1
338	<>	604085	605560	605898	608882	complement	complement(604085..605560)	PP7435_Chr3-0337	Protein midA homolog	CCA39306.1	GI:328352908; UniProtKB/TrEMBL:F2QV78				normal	605898..608882	PP7435_Chr3-0338	5'-3' exoribonuclease 2	CCA39307.1	GI:328352909; UniProtKB/TrEMBL:F2QV79	RAT1	protein motif:KOG:5'-3' exonuclease HKE1/RAT1	3.1.13.-
610	<>	616996	618822	619432	621237	complement	complement(616996..618822)	PP7435_Chr3-0343	dihydroxyacetone kinase	CCA39312.1	GI:328352914; GOA:F2QV84; UniProtKB/TrEMBL:F2QV84	DAK1	protein motif:KOG:Dihydroxyacetone kinase/glycerone kinase	2.7.1.29	normal	619432..621237	PP7435_Chr3-0344	Protein SST2	CCA39313.1	GI:328352915; UniProtKB/TrEMBL:F2QV85	SST2	protein motif:KOG:Intermediate filament-like protein, sorting nexins, and related proteins containing PX (PhoX) domain(s)
130	<>	621291	622865	622995	624286	complement	complement(621291..622865)	PP7435_Chr3-0345	Eukaryotic translation initiation factor 2 subunit 3	CCA39314.1	GI:328352916; UniProtKB/TrEMBL:F2QV86		protein motif:KOG:Translation initiation factor 2, gamma subunit (eIF-2gamma; GTPase)		normal	join(622995..623006,623072..623279,623328..624286)	PP7435_Chr3-0346	Twinfilin-1	CCA39315.1	GI:328352917; UniProtKB/TrEMBL:F2QV87	TWF1	protein motif:KOG:Protein tyrosine kinase 9/actin monomer-binding protein
1100	<>	630077	632200	633300	634136	complement	complement(630077..632200)	PP7435_Chr3-0350	Dihydroxyacetone synthase variant 2	CCA39318.1	GI:328352920; GOA:F2QV90; UniProtKB/TrEMBL:F2QV90	DAS2		2.2.1.3	normal	633300..634136	PP7435_Chr3-0351	Probable guanine nucleotide exchange factor FLJ41603 homolog	CCA39319.1	GI:328352921; UniProtKB/TrEMBL:F2QV91	hob3	protein motif:KOG:Amphiphysin
324	<>	639264	640226	640550	641216	complement	complement(639264..640226)	PP7435_Chr3-0354	succinyl-CoA synthetase alpha subunit	CCA39322.1	GI:328352924; GOA:F2QV94; UniProtKB/TrEMBL:F2QV94		protein motif:KOG:Succinyl-CoA synthetase, alpha subunit	6.2.1.5	normal	join(640550..640758,640937..641216)	PP7435_Chr3-0355	hypothetical protein	CCA39323.1	GI:328352925; UniProtKB/TrEMBL:F2QV95
490	<>	641520	641888	642378	644306	complement	complement(641520..641888)	PP7435_Chr3-0356	L-rhamnose mutarotase	CCA39324.1	GI:328352926; UniProtKB/TrEMBL:F2QV96				normal	642378..644306	PP7435_Chr3-0357	tRNA wybutosine-synthesizing protein 1	CCA39325.1	GI:328352927; UniProtKB/TrEMBL:F2QV97	TYW1	protein motif:KOG:Fe-S oxidoreductase
409	<>	645480	646226	646635	648950	complement	complement(645480..646226)	PP7435_Chr3-0360	phosphoglycerate mutase	CCA39327.1	GI:328352929; GOA:F2QV99; UniProtKB/TrEMBL:F2QV99	GPM1	protein motif:KOG:Phosphoglycerate mutase	5.4.2.1	normal	646635..648950	PP7435_Chr3-0361	Nucleoporin NSP1	CCA39328.1	GI:328352930; UniProtKB/TrEMBL:F2QVA0	NSP1	protein motif:KOG:Nuclear pore complex protein
242	<>	664618	666587	666829	667263	complement	complement(join(664618..665430,665568..666587))	PP7435_Chr3-0367	2',3'-cyclic-nucleotide 2'-phosphodiesterase	CCA39334.1	GI:328352936; GOA:F2QVA6; UniProtKB/TrEMBL:F2QVA6			3.1.4.16	normal	666829..667263	PP7435_Chr3-0368	F-type H+transporting ATPase subunit g	CCA39335.1	GI:328352937; UniProtKB/TrEMBL:F2QVA7		protein motif:KOG:Mitochondrial F1F0-ATP synthase, subunit g/ATP20	3.6.3.14
250	<>	667332	668966	669216	669806	complement	complement(667332..668966)	PP7435_Chr3-0369	ATP-dependent RNA helicase	CCA39336.1	GI:328352938; UniProtKB/TrEMBL:F2QVA8	CHR1	protein motif:KOG:ATP-dependent RNA helicase	3.6.1.-	normal	669216..669806	PP7435_Chr3-0370	Ribonuclease 3	CCA39337.1	GI:328352939; GOA:F2QVA9; UniProtKB/TrEMBL:F2QVA9			3.1.26.3
172	<>	676326	678113	678285	680240	complement	complement(676326..678113)	PP7435_Chr3-0373	hypothetical protein	CCA39340.1	GI:328352942; UniProtKB/TrEMBL:F2QVB2		protein motif:KOG:Putative growth response protein		normal	678285..680240	PP7435_Chr3-0374	Structure-specific endonuclease subunit SLX4	CCA39341.1	GI:328352943; UniProtKB/TrEMBL:F2QVB3
144	<>	681245	682573	682717	683022	complement	complement(join(681245..682506,682567..682573))	PP7435_Chr3-0376	Uncharacterized protein YNL193W	CCA39342.1	GI:328352944; UniProtKB/TrEMBL:F2QVB4				normal	682717..683022	PP7435_Chr3-0377	hypothetical protein	CCA39343.1	GI:328352945; UniProtKB/TrEMBL:F2QVB5
176	<>	686960	688408	688584	689286	complement	complement(686960..688408)	PP7435_Chr3-0380	NADH dehydrogenase (ubiquinone) Fe-S protein 2	CCA39346.1	GI:328352948; GOA:F2QVB8; UniProtKB/TrEMBL:F2QVB8	NUC1	protein motif:KOG:NADH:ubiquinone oxidoreductase, NDUFS2/49 kDa subunit	1.6.99.3	normal	join(688584..688742,688837..689286)	PP7435_Chr3-0381	Mitochondrial intermembrane space cysteine motif-containing protein MIC17	CCA39347.1	GI:328352949; UniProtKB/TrEMBL:F2QVB9		protein motif:KOG:Uncharacterized conserved protein
387	<>	689366	690457	690844	693672	complement	complement(689366..690457)	PP7435_Chr3-0382	Uncharacterized protein YNL058C	CCA39348.1	GI:328352950; UniProtKB/TrEMBL:F2QVC0		protein motif:KOG:Transcriptional corepressor Atrophin-1/DRPLA		normal	690844..693672	PP7435_Chr3-0383	hypothetical protein	CCA39349.1	GI:328352951; UniProtKB/TrEMBL:F2QVC1
339	<>	695173	696831	697170	699527	complement	complement(695173..696831)	PP7435_Chr3-0385	hypothetical protein	CCA39351.1	GI:328352953; UniProtKB/TrEMBL:F2QVC3		protein motif:KOG:Aminopeptidase I zinc metalloprotease (M18)		normal	697170..699527	PP7435_Chr3-0386	midasin	CCA39352.1	GI:328352954; UniProtKB/TrEMBL:F2QVC4		protein motif:KOG:FOG:Immunoglobin and related proteins
1136	<>	718897	720297	721433	722774	complement	complement(718897..720297)	PP7435_Chr3-0395	hypothetical protein	CCA39359.1	GI:328352961; UniProtKB/TrEMBL:F2QVD1				normal	join(721433..721479,721586..722774)	PP7435_Chr3-0396	SH3 domain-containing YSC84-like protein 1	CCA39360.1	GI:328352962; UniProtKB/TrEMBL:F2QVD2		protein motif:KOG:Uncharacterized conserved protein
833	<>	724518	726122	726955	729033	complement	complement(724518..726122)	PP7435_Chr3-0398	GPI inositol-deacylase	CCA39362.1	GI:328352964; UniProtKB/TrEMBL:F2QVD4		protein motif:KOG:Palmitoyl protein thioesterase	3.1.-.-	normal	726955..729033	PP7435_Chr3-0399	NADH dehydrogenase	CCA39363.1	GI:328352965; GOA:F2QVD5; UniProtKB/TrEMBL:F2QVD5		protein motif:KOG:NADH-dehydrogenase (ubiquinone)	1.6.99.3
86	<>	729040	731364	731450	732466	complement	complement(729040..731364)	PP7435_Chr3-0400	hypothetical protein	CCA39364.1	GI:328352966; UniProtKB/TrEMBL:F2QVD6		protein motif:KOG:Serine/threonine protein kinase		normal	731450..732466	PP7435_Chr3-0401	40S ribosomal protein MRP51, mitochondrial	CCA39365.1	GI:328352967; UniProtKB/TrEMBL:F2QVD7
318	<>	732539	733573	733891	734565	complement	complement(732539..733573)	PP7435_Chr3-0402	RNA methylase	CCA39366.1	GI:328352968; UniProtKB/TrEMBL:F2QVD8		protein motif:KOG:RNA Methylase, SpoU family	2.1.1.-	normal	733891..734565	PP7435_Chr3-0403	imidazoleglycerol-phosphate dehydratase	CCA39367.1	GI:328352969; GOA:F2QVD9; UniProtKB/TrEMBL:F2QVD9	HIS3	protein motif:KOG:Imidazoleglycerol-phosphate dehydratase	4.2.1.19
383	<>	737966	739912	740295	741068	complement	complement(737966..739912)	PP7435_Chr3-0408	hypothetical protein	CCA39370.1	GI:328352972; UniProtKB/TrEMBL:F2QVE2				normal	740295..741068	PP7435_Chr3-0409	hypothetical protein	CCA39371.1	GI:328352973; UniProtKB/TrEMBL:F2QVE3		protein motif:KOG:Glyoxylase
316	<>	743617	745383	745699	747810	complement	complement(743617..745383)	PP7435_Chr3-0411	Probable ubiquinone biosynthesis protein ubiB	CCA39373.1	GI:328352975; UniProtKB/TrEMBL:F2QVE5		protein motif:KOG:Predicted unusual protein kinase		normal	745699..747810	PP7435_Chr3-0412	glycogen(starch) synthase	CCA39374.1	GI:328352976; GOA:F2QVE6; UniProtKB/TrEMBL:F2QVE6	GYS2		2.4.1.11
710	<>	750230	751783	752493	754560	complement	complement(750230..751783)	PP7435_Chr3-0415	hypothetical protein	CCA39377.1	GI:328352979; UniProtKB/TrEMBL:F2QVE9		protein motif:KOG:Uncharacterized conserved protein similar to ATP/GTP-binding protein		normal	join(752493..752550,752606..752847,752920..754560)	PP7435_Chr3-0416	putative membrane protein	CCA39378.1	GI:328352980; UniProtKB/TrEMBL:F2QVF0		protein motif:KOG:Ferric reductase, NADH/NADPH oxidase and related proteins
357	<>	761241	762329	762686	765118	complement	complement(761241..762329)	PP7435_Chr3-0418	hypothetical protein	CCA39380.1	GI:328352982; UniProtKB/TrEMBL:F2QVF2		protein motif:KOG:Uncharacterized conserved protein with similarity to predicted ATPase of the PP-loop superfamily		normal	762686..765118	PP7435_Chr3-0419	Eukaryotic translation initiation factor 3 subunit C	CCA39381.1	GI:328352983; UniProtKB/TrEMBL:F2QVF3	NIP1	protein motif:KOG:Translation initiation factor 3, subunit c (eIF-3c)
[truncated: 519 more rows]

## Sheet: Head to tail (&tail to head)
length	type	g1-from	g1-to	g2-from	g2-to	g1-orientation	g1-CDS-range	g1-locus_tag	g1-product	g1-protein_id	g1-db_xref	g1-gene	g1-inference	g1-EC_number	g2-orientation	g2-CDS-range	g2-locus_tag	g2-product	g2-protein_id	g2-db_xref	g2-gene	g2-inference	g2-EC_number	inbetween
[truncated: 2,060 more rows]

## Sheet: Tail to tail
length	type	g1-from	g1-to	g2-from	g2-to	g1-orientation	g1-CDS-range	g1-locus_tag	g1-product	g1-protein_id	g1-db_xref	g1-gene	g1-inference	g1-EC_number	g2-orientation	g2-CDS-range	g2-locus_tag	g2-product	g2-protein_id	g2-db_xref	g2-gene	g2-inference	g2-EC_number	inbetween
[truncated: 1,461 more rows]
