# Supplementary material for: Engineered bidirectional promoters enable rapid multi-gene co-expression optimization
Source: Nat Commun. 2018 Sep 4;9:3589. doi: 10.1038/s41467-018-05915-w (PMC6123417; doi:10.1038/s41467-018-05915-w)
Supplement: Supplementary file 5 — Supplementary Data 2 [file 41467_2018_5915_MOESM5_ESM.xlsx]

## Sheet: Reporter vectors
Purpose	Name	Sequence
P. pastoris promoter reporter vectors	TomatoAscIBmrIFWD	GGTCGGCGCGCCACTGGGTGCTATGGTTTCTAAGGGTGAGGAA
	AOXTTSbfIAvrIIREV1	TTATACCATTCTGCGAGAAGGTCCCCTGCAGGGCACAAACGAAGGTCTCACTTAATCTTC
	AOXTTSbfIAvrIIREV2	GACCCCTAGGCCGTACGACAGTCAGTTAGTAGATATTTATACCATTCTGCGAGAAGGTCC
Bidirectional terminator (BDT) reporter vector	stuffer-dTom-Gib	CTTTCAAGAGATTGGCTCTTCCAGCTgcggccgcttacttataaagctcgtccataccgtACAAGAACAAGTGGTGTCTACCTTCG
	pILV5-pAOX1-Gib	CACTGCAACAAAAGAAACAAGACATTACTGAAggatccagatctAACATCCAAAGACGAAAGGTTGAATGAAAC
	eGFP-stuffer-Gib	GTTTGTAACTGCTGCTGGGATTACACatggcatggatgaattgtacaagtaagcggccgcGACCTCTGTTGCCTCTTTGTTGGAC
	dTom-stuffer-Gib	GATCCGAAGGTAGACACCACTTGTTCTTGTacggtatggacgagctttataagtaagcggccgcAGCTGGAAGAGCCAATCTCTTGAAAGTAC
Cloning vector for dual or multi gene coexpression	P_AOX1_Syn-SwaI-DAS1TT-3prime-Gib	CAGATCGGGAACACTGAAAAATACACAGTTATTATTCatttaaatGACCCTTGTGACTGACACTTTGGGAGTC
	AOX1TT-5prime-NotI-DAS1TT-5prime-Gib	caggcaaatggcattctgacatcctcttgaGCGGCCGCacgggaagtctttacagttttagttaggag
	intARG4-SbfI-DAS1TT-3prime-Gib	GTAGATATTTATACCATTCTGCGAGAAGGTCCcctgcaggGACCCTTGTGACTGACACTTTGGGAGTC

## Sheet: nBDPs
Gene pair identifier	Function/Grouping		Upstream gene			Downstream gene			Length of putative nBDP (bp)	Primers for amplification		Reporter protein fluorescence shown in Fig. 1c
												Upstream		Downstream
			Abbreviation	Function	Identifier	Abbreviation	Function	Identifier		'Forward' (binding adjacent to upstream gene)	'Reverse' (binding adjacent to downstream gene)	MV	SD	MV	SD
CBP1-AOX1	Methanol utilization	Dissimilatory branch	CBP1	non-specific polyamine oxidase	PP7435_Chr4-0129	AOX1	oxidation of methanol into formaldehyde and H2O2	PP7435_Chr4-0130	998	GTTGGTATTGTGAAATAGACGCAGATC	cgtttcgaataattagttgttttttgatcttctcaagttgtc	91.3353	142.461	32864.9	1839.65
CRT10-FLD1			CRT10	Protein CRT10	PP7435_Chr3-0139	FLD1	Formaldehyde dehydrogenase	PP7435_Chr3-0140	366	GAATTAGTGAGATAACAGAGTTGGGTAACTAGAGAG	TGTGAATATCAAGAATTGTATGAACAAGCAAAGTTG	47.7321	52.6045	17589.6	1107.55
PSP*-FGH1			PSP*	putative secreted protein	PP7435_Chr3-0313	FGH1	S-formylglutathione hydrolase	PP7435_Chr3-0312	560	ATCTTCATTGATGAAACGTTGTGATCGGTG	TAGAAAGATGGAATGAACGCTACAGCGAG	below detection limit	below detection limit	8885.38	626.664
ALR-FDH1			ALR	Uncharacterized WD repeat-containing protein alr3466	PP7435_Chr3-0239	FDH1	Formate dehydrogenase 1	PP7435_Chr3-0238	564	TGGGTGCGGAACCAGCTTCTAATTAAATAG	TGTTTAAGTGGGTGATGTTGGAGGTATTTG	443.365	149.785	19941.6	2079.29
PBP-FDH1			PBP	Phosphoinositide binding protein required for vesicle formation in autophagy	PAS_chr3_0931 (GS115 strain)				1129	gactagctagccatTAGATGGTTATCTTGAATGGTATTTGTAAGGATTGATCTC	agtcagctagccatTGTTTAAGTGGGTGATGTTGGAGGTATTTGAG	708.285	172.639	24816	1934.03
DAS2-DAS1		Assimilatory branch	DAS2	Dihydroxyacetone synthase	PP7435_Chr3-0350	DAS1	Dihydroxyacetone synthase	PP7435_Chr3-0352	2488	TTTTGATGTTTGATAGTTTGATAAGAGTGAACTTTAG	TTTGTTCGATTATTCTCCAGATAAAATCAACAATAG	31156.4	4241.17	28698	3501.34
DAS2-HOB3						HOB3	Probable guanine nucleotide exchange factor FLJ41603 homolog	PP7435_Chr3-0351	1099		AATGATATTTGAGGGTGTTAGTTACTTCGTCTC	23671	573.364	97.9015	111.24
SST2-DAK1			SST2	Protein SST2	PP7435_Chr3-0344	DAK1	dihydroxyacetone kinase	PP7435_Chr3-0343	609	TGTCATCTGCTGATGCTGTGAGGG	TTAAAGTGTATAAATTCCTTTGTTTCCTGTTATAAAAGA	below detection limit	below detection limit	10919.2	1034.13
PGB-FBA1			PGB	Plasminogen-binding protein pgbB	PP7435_Chr1-0373	FBA1	fructose-bisphosphate aldolase variant 1, class II	PP7435_Chr1-0374	1685	TTCTCTATTGAACGGCTTGAAATTTGGAAAC	TGTGTAAAAAATATGTTCAATTGATATGTGGGGAAC	below detection limit	below detection limit	2710.9	292.227
HYP*-FBA2			HYP*	hypothetical protein	PP7435_Chr1-0638	FBA2	fructose-bisphosphate aldolase, class II	PP7435_Chr1-0639	704	AAATTAATCCATAAGATAAGGCAAATGTGCTTAAGTAATT	ACAAATTCACCCAAATTCTACCTTGATAAGGTAATT	below detection limit	below detection limit	14688	255.449
HYP*-FBP1			HYP*	hypothetical protein	PP7435_Chr3-0308	FBP1	fructose-1,6-bisphosphatase I	PP7435_Chr3-0309	637	TGCTCAAACGAGTGGAGAGGGAAA	GCTAATGTAAGATAACGTAAGAAGAGAGGAATGAAATAG	362.388	161.535	2905.96	239.426
HYP*-TKL1			HYP*	hypothetical protein	PP7435_Chr1-0918	TKL1	Transketolase	PP7435_Chr1-0919	562	GAATTCCGAGGGTGGCTCAACAACTATTCAC	TGTGTAGAGTGGATGTAGAATACAAGTCTAGAGTTA	below detection limit	below detection limit	364.34	102.612
DDX23-PEX5		PBI	DDX23	ATP-dependent RNA helicase DDX23/PRP28	PP7435_Chr2-0196	PEX5	Peroxisomal targeting signal 1 receptor	PP7435_Chr2-0195	501	TCCAAACCAAACGGTCTAGCAAAA	TACGATTAGTTAGATGGTTGGGTTGAGAATAG	0	0	10685.2	495.416
YOL*-PEX8			YOL*	Uncharacterized membrane protein YOL073C	PP7435_Chr1-1135	PEX8	Peroxisomal biogenesis factor 8	PP7435_Chr1-1134	459	GACCTCTGATTCGTTCTGAAAGCTCAATTG	TAACAGGCACCTGAAGATAGGTAAAAAAAAATTG	0	0	44.0579	189.912
YDL*-PEX19			YDL*	Uncharacterized protein YDL063C	PP7435_Chr2-0564	PEX19	n.a.	PP7435_Chr2-0563	286	cttgataacttcctcacccttagaaaccatGGTTTGAAAGTGGCAGAGTTGTTGTTG	agtgaaaagttcttctcctttgctagccatATTTCGGAGACAGTTCGTTGTGCAGC	below detection limit	below detection limit	637.496	75.8666
HMT-GLR1		ROS defense	HMT	3-methyl-2-oxobutanoate hydroxymethyltransferase	PP7435_Chr3-0158	GLR1	glutathione reductase (NADPH dependent)	PP7435_Chr3-0159	389	AGTTAATTTTCAAGCAGTTGAGAGAAAAAAATGCGAG	CTTGTAGTCTTATTGGGGGGTATAAAGTTTGAACAG	646.756	96.0596	555.14	68.0136
PYR-MSR1c3			PYR	Protein PYRAB00100	PP7435_Chr3-1176	MSR1c3	peptide-methionine (S)-S-oxide reductase	PP7435_Chr3-1175	402	TTTTAGTGCAGTTGCGCCGTGATTTC	CTGAAAAAAACTACGTTTGGAAAAACGTGGGAAG	261.553	212.801	4008.8	393.643
PSP*-PMP20			PSP*	putative secreted protein	PP7435_Chr1-1352	PMP20	Peroxiredoxin	PP7435_Chr1-1351	478	TTCTGGAGTGTCAAAACAGTAGTGATAAAAGGCTATG	CTTAGATTTTTTTTTTTGCTTGGTGGGATTCCTTC	1757.46	208.523	27064.3	1032.51
HYP*-SOD2			HYP*	hypothetical protein	PP7435_Chr1-0840	SOD2	superoxide dismutase, Fe-Mn family	PP7435_Chr1-0841	966	GGTCGAACCAATCAAGGAGGAAGGGACAG	GTTAATTTAGGTCAAAGGTAAGTAGATGATTCCGCTCTCTG	216.954	177.229	1468.74	132.649
SOD3-SOD1			SOD3	superoxide dismutase, Fe-Mn family	PP7435_Chr4-0167	SOD1	Cu/Zn superoxide dismutase	PP7435_Chr4-0169	1608	GGCACTGGATGATGTTCAAATCTTATTCTCG	TTTTGTGTAGATGTTAAATAGGGAAGAAACACAGAAAATAAAG	400.399	56.8908	2748.19	716.169
GEF1-ADH2	Housekeeping genes	Central carbon metabolism	GEF1	Chloride channel protein 3	PP7435_Chr2-0822	ADH2	Alcohol dehydrogenase, class V	PP7435_Chr2-0821	1212	CGCAGCGTTTTCTGACGGTACTAGA	TTTCGTAAAGTAAATAAGATAAAAGCTAGTAGCTGATG	below detection limit	below detection limit	8069.38	891.982
HYP*-GAP			HYP*	hypothetical protein	PP7435_Chr2-0857	GAP	glyceraldehyde 3-phosphate dehydrogenase	PP7435_Chr2-0858	1585	TCTTCTCATAAAAAAGGTCAATCTGCTAGTT	TGTGTTTTGATAGTTGTTCAATTGATTGAAATAG	below detection limit	below detection limit	17528.8	1562.85
HYP*-PFK1			HYP*	hypothetical protein	PP7435_Chr2-0898	PFK1	6-phosphofructokinase	PP7435_Chr2-0897	671	CTACCTTCTGAATGTATCAAAAGTACTCAATTGAAG	CTGTAATTCGATTTGAGTCTAACAAGCAAACAAAATAC	below detection limit	below detection limit	601.509	148.778
NSP1-GPM1			NSP1	Nucleoporin NSP1	PP7435_Chr3-0361	GPM1	phosphoglycerate mutase	PP7435_Chr3-0360	408	TATCAATACCTTGGGTTATTAGTAGTGTCCG	TGTTTGTTTGTGTAATTGAAAGTTGTTACTGAC	71.6134	349.164	3043.47	447.132
GPI2-PGI1			GPI2	phosphatidylinositol glycan, class C	PP7435_Chr3-0756	PGI1	glucose-6-phosphate isomerase	PP7435_Chr3-0754	915	TTGAGTGGACTCGGCGCAAAAGTG	TTTATCAATTGGTTGGAGTTGAATTATTCCGGAAG	below detection limit	below detection limit	1929.35	611.004
MCM5-TAL2			MCM5	DNA replication licensing factor mcm5	PP7435_Chr2-0359	TAL2	transaldolase	PP7435_Chr2-0358	265	CTTGATAACTTCCTCACCCTTAGAAACCATTGCAACAAAGTATAAACGGTTGTGAG	AGTGAAAAGTTCTTCTCCTTTGCTAGCCATGATATTTCAGCTGAATTTGAAGATACTCATACTATCGCATATTTATAAC	278.083	56.5011	below detection limit	below detection limit
CYC3-PDA1			CYC3	cytochrome c heme-lyase	PP7435_Chr2-0311	PDA1	pyruvate dehydrogenase E1 component subunit alpha	PP7435_Chr2-0312	526	agtcagctagccatTTTTTATTGGTGCTTTTTTGAGGTTTTTTTTTTGAGTTTCTCTAAC	gactagctagccatCTTGGTGGTTGTATTGGAAGTGAGGAAGAG	2110.36	133.75	219.83	153.65
PIP1-GUT1			PIP1	Probable aquaporin PIP1-2 2	PP7435_Chr4-0171	GUT1	glycerol kinase	PP7435_Chr4-0173	1366	cttgataacttcctcacccttagaaaccatGAAAAGGTTTACTATCCCGATTTAGGCG	agtgaaaagttcttctcctttgctagccattatagtagatatatctgtggtatagtgtgaaaaagtagaagaagagtc	986.683	227.476	2990.67	382.454
TAF10-TBP		Transcription, translation	TAF10	Transcription initiation factor TFIID subunit 10	PP7435_Chr1-0957	TBP	TATA-box-binding protein	PP7435_Chr1-0958	657	agtcagctagccatGTTTCTGCTTCTAGAAGAATGTGATGTGATGAGTG	gactagctagccatTGTGTGACTTTGAAGGGAGAAGGAAGAG	341.655	106.885	910.21	80.5628
PFK2-RGD3			PFK2	6-phosphofructo-2-kinase	PP7435_Chr2-0063	RGD3	TATA-binding protein-associated factor MOT1	PP7435_Chr2-0064	737	agtcagctagccatGTTGTCAATTAAAGAGGTGATATATTCAGAAGAAAG	gactagctagccatTACGGTTGGATGAAACTTAACAGCCAG	653.934	181.127	below detection limit	below detection limit
RPS16-RPL13			RPS16	40S ribosomal protein S16	PP7435_Chr4-0571	RPL13	60S ribosomal protein L13	PP7435_Chr4-0572	512	agtcagctagccatTGTTACTCTTACAAAGAACAAGTTTTTTGTTAGCAATTTTTTTC	gactagctagccatCTTTGATTGTTGTAGTTAACCTGGAAGCTTTTTTTAACTTG	3837.94	317.158	3113.09	288.195
POLR2B-TFB2			POLR2B	DNA-directed RNA polymerase II subunit B	PP7435_Chr4-0768	TFB2	RNA polymerase II transcription factor B subunit 2	PP7435_Chr4-0769	220	gactagctagccatGTTCCTGTCCCTGAAATGTGCCAAAAG	agtcagctagccatTGCTTACTTTTGTTTCCAAAAAACCACCCCTTTC	22.4533	98.7303	below detection limit	below detection limit
RPL15-SER3			RPL15	60S ribosomal protein L15	PP7435_Chr2-0623	SER3	D-3-phosphoglycerate dehydrogenase	PP7435_Chr2-0624	422	agtcagctagccatTGTAAATGATAATTGATAACTTGTTTAGAAGTTTGTATGAGGAG	gactagctagccatTGTTTAAGTTTGTGTGCAGGTATCTAGAGATGAC	1235.75	216.049	4294.92	839.321
FTR1-FET3		High affinity iron uptake	FTR1	Plasma membrane iron permease	PP7435_Chr1-0813	FET3	iron transport multicopper oxidase FET3 precursor	PP7435_Chr1-0814	1084	agtcagctagccatTTTGAAAAGAACTACAACGACCACTGAACGTTG	gactagctagccatCATAAATTCTTTTTTCTGTTCGAAACGGATTGTAACAAAGGTAG	216.437	103.158	below detection limit	below detection limit
TBF1-HHO1		Histones	TBF1	Telobox-containing general regulatory factor	PP7435_Chr1-1064	HHO1	Histone H One	PP7435_Chr1-1063 (missannotaed as 1,4-alpha-glucan-branching enzyme( [correct in GS115 strain: PAS_chr1-4_0282])	247	cttgataacttcctcacccttagaaaccatTTGATCCAGCTGTAAAGGGAGAAGGATG	aagttcttctcctttgctagccatGGTTCAACTTCTTTATGGACTATTTAGCAAAAACAC	55.4902	31.1402	1062.09	425.369
ARP9-CSE4			ARP9	Actin	PP7435_Chr2-0558	CSE4	Centromeric Histone H3	PP7435_Chr2-0557 (missannotaed as Histone H3.1 [correct in GS115 strain: PAS_chr2-1_0721])	589	cttgataacttcctcacccttagaaaccatCGTTCTACTAGCGTGAAGCTTTTGTTG	gtgaaaagttcttctcctttgctagccatGAGTTATAGCTCAATTGTTGATCTGGAAGAG	below detection limit	below detection limit	below detection limit	below detection limit
HTX1			HTA1	Histone H Two A	PP7435_Chr2-0870	HTB1	Histone H Two B	PP7435_Chr2-0871	550	taacttcctcacccttagaaaccattgttgtagttttaatatagtttgagtatgagatgg	gtgaaaagttcttctcctttgctagccatTTTGATTTGTTTAGGTAACTTGAACTGGATG	19334.2	1829.53	16402.9	1085.34
										ttgataacttcctcacccttagaaaccattttgatttgtttaggtaacttgaactggatg	aaagttcttctcctttgctagccattgttgtagttttaatatagtttgagtatgagatgg
HHX1			HHT1	Histone H Three	PP7435_Chr1-1555	HHF1	Histone H Four	PP7435_Chr1-1556	416	cttcctcacccttagaaaccatTTTTCTTTACCTGGATATAAATAAAAAAAAGGAAACAC	agttcttctcctttgctagccatGTTTTATCGATAGTAGTTGAGCAATAAAAAAAAGGAG	8548.89	434.875	6281.4	624.178
										acttcctcacccttagaaaccatGTTTTATCGATAGTAGTTGAGCAATAAAAAAAAGGAG	gttcttctcctttgctagccatTTTTCTTTACCTGGATATAAATAAAAAAAAGGAAACAC
HHX2			HHT2		PP7435_Chr2-0207	HHF2		PP7435_Chr2-0208	365	CTTGATAACTTCCTCACCCTTAGAAACCATTTTTACTACGATAGACACAAGAAGAAGCAG	gaaaagttcttctcctttgctagccatATTTATTGATTATTTGTTTATGGGTGAGTCTAG	10505.6	683.44	11206.6	732.746
										cttcctcacccttagaaaccatATTTATTGATTATTTGTTTATGGGTGAGTCTAGAAAAG	gaaaagttcttctcctttgctagccatttttactacgatagacacaagaagaagcaggag

## Sheet: HHX2 variants 
Identifier	Type of modification	Exact deletion/truncation	Promoter length (bp)	Comment/Description
pHHX2-D1	pHHX2 deletions	1-29	336
pHHX2-D2		25-53	336
pHHX2-D3		49-77	336
pHHX2-D4		73-101	336
pHHX2-D5		97-125	336
pHHX2-D6		121-149	336
pHHX2-D7		145-173	336
pHHX2-D8		169-197	336
pHHX2-D9		193-221	336
pHHX2-D10		217-245	336
pHHX2-D11		241-269	336
pHHX2-D12		265-293	336
pHHX2-D13		289-317	336
pHHX2-D14		313-341	336
pHHX2-D15		337-365	336
pHHX2-D9-D12		193-293	264	Merged deletions to test for combinatorial effects and reduce promoter length
pHHX2-D7-D12		145-293	216
pHHX2-D8-D11		169-269	264
pHHX2-T1	pHHX2 truncations	HHT2 side T292	292
pHHX2-T2		HHT2 side T219	219
pHHX2-T3		HHT2 side T146	146
pHHX2-T4		HHT2 side T73	73
pHHX2-F1		HHF2 side T292	292
pHHX2-F2		HHF2 side T219	219
pHHX2-F3		HHF2 side T146	146
pHHX2-F4		HHF2 side T73	73
pHHX2-S1	Sequence feature based deletions	132-204	292	AT rich part in the middle deleted
pHHX2-S2		90-131 + 205-249	278	rather GC rich part next to AT rich region deleted on both sides
pHHX2-S3		63-131 + 205-279	221	regions between TATA box and AT rich region deleted on both sides
pHHX2-S4		48-55 + 305-312	349	both TATA boxes deleted
pHHX2-S5		77-86 + 95-104 + 304-313	335	three repeats deleted,

## Sheet: Bidirecitonalization
Bidirectionalized promoter	Grouping/Regulation	Monodirecitonal promoter	Core promoter added	Length of promoters/parts (bp)			Reporter protein fluorescence shown in Fig. 3a
				Monodirecitonal promoter	Core promoter	Bidirectionalizationed promoter	Upstream Glucose		Upstream Methanol		Downstream Glucose		Downstream Methanol
							MV	SD	MV	SD	MV	SD	MV	SD
pCoreHHT2-73|pAOX1-940	Methanol inducible, tightly repressed	pAOX1	pCoreHHT2-73 (=TATA box +34 bp)	940	73	1013	below detection limit	below detection limit	292.361	69.0579	823.011	195.026	41693.7	6053.79
pCoreHHT2-73|pAOX1-643				643		716	157.846	47.5947	5473.2	297.997	314.798	443.958	19415.3	2672.42
pCoreHHT2-73|pAOX1-711				711		784	57.1866	89.0467	17434.2	926.214	477.229	436.653	31976.2	4637.27
pCoreHHT2-89|pAOX1-711			pCoreHHT2-89 (TATA box +34 bp)		89	800	39.8354	75.723	13012	1243.01	below detection limit	below detection limit	37842	4566.1
pCoreHHT2-105|pAOX1-711			pCoreHHT2-105 (TATA box +50 bp)		105	816	44.2523	95.1049	11512.9	1628.74	286.369	239.867	37770	6145.05
pCoreHHF1-80|pAOX1-711			pCoreHHF1-80 (TATA box +9bp)		80	791	105.102	201.115	20709.1	1127.51	233.232	501.674	35165.4	2428.92
pCoreHHF1-100|pAOX1-711			pCoreHHF1-100 (TATA box +29bp)		100	811	63.0422	162.613	14349	2909.03	222.107	428.915	30285.4	6576.99
pCoreHHF1-121|pAOX1-711			pCoreHHF1-121 (TATA box +50 bp)		121	832	45.104	109.798	22002.5	1651.62	205.925	447.748	36338.7	3200.23
pCoreHTB1-86|pPMP20-478CBS		pPMP20	pCoreHTB1-86	478 (CBS7435)	86	564	below detection limit	below detection limit	2721.42	45.9796	below detection limit	below detection limit	22983.9	4503.11
pCoreHTB1-86|pPMP20-480GS				480 (GS115)		566	175.079	161.97	2944.02	257.446	below detection limit	below detection limit	28614.8	1388.03
pCoreHTB1-86|pPMP20-392CBS				392 (CBS7435)		478	342.677	59.2205	6086.15	1332.26	below detection limit	below detection limit	25690	4198.83
pCoreHTB1-106 |pPMP20-392CBS			pCoreHTB1-106 (TATA box +30 nts)		106	498	144.294	104.886	8816	571.205	below detection limit	below detection limit	29193.4	2946.11
pCoreHTB1-126|pPMP20-392CBS			pCoreHTB1-126 (TATA box +50 nts)		126	518	328.599	145.601	6033.26	429.215	below detection limit	below detection limit	25982.5	896.076
pCoreHHT1-91|pFLD1-366	Methanol inducible, derepressed	pFLD1	pCoreHHT1-91	366	91	457	2950.54	239.938	5746.89	980.95	1085.2	331.547	21935.5	1285.7
pCoreHHT1-111|pFLD1-366			pCoreHHT1-111 (TATA box +30bp)		111	477	6123.66	383.801	14022.3	1054.29	1619.37	228.359	22002.8	1125.21
pCoreHHT1-131|pFLD1-366			pCoreHHT1-131 (TATAbox +50bp)		131	497	5350.24	72.5876	14653	703.181	1290.03	106.538	22478.8	1104.94
pCoreHHF2-76|pDAS1-552	Methanol inducible, tightly repressed	pDAS1	pCoreHHF2-76	552	76	628	37.7438	81.7188	79.8977	61.1359	below detection limit	below detection limit	25992.6	1496.5
pCoreHHF2-76|pDAS1-1000				1000		1076	156.919	49.3047	975.037	209.546	below detection limit	below detection limit	24262.5	3444.81
pCoreHTA1-81|pDAS2-699		pDAS2	pCoreHTA1-81	699	81	780	3.05738	94.5892	1604.81	117.734	below detection limit	below detection limit	42289.4	2608.5
pCoreHTA1-81|pDAS2-1000				1000		1081	44.852	122.071	49033.4	5937.65	below detection limit	below detection limit	28768.2	4299.11
pCoreHHT1-91|pFBA2-500		pFBA2	pCoreHHT1-91	500	91	591	824.695	70.7172	3095.5	198.423	below detection limit	below detection limit	14806.5	2129.94
pCoreHHT1-91|pFBA2-704				704		795	1371.94	152.721	3514.03	232.441	below detection limit	below detection limit	13419.6	521.326
pCoreHHF1-80|pTAL2-1000		pTAL2	pCoreHHF1-80	500	80	1080	22.2114	123.025	5.9085	92.2847	below detection limit	below detection limit	10663.3	948.777
pCoreHHF1-80|pTAL2-500				1000		580	below detection limit	87.2381	22.7359	81.9844	below detection limit	below detection limit	12339.4	1388.67
pCoreHHT2-73|pCAT1-692	Methanol inducible, derepressed	pCAT1	pCoreHHT2-73	692	73	765	86.2332	149.717	5.63596	77.1505	1803.05	484.632	7165.05	1223.71
pCoreHHT2-73|pCAT1-500				500		573	1090.72	280.607	1572.15	351.298	5457.17	344.328	22531.2	4608.5
pCoreHHF1-80|pFDH1-564		pFDH1	pCoreHHF1-80	564	80	644	252.77	266.938	1097.98	302.591	5527.15	1739.79	25610.6	2805.94
pCoreHHF2-76|pGAP-486	Constitutive	pGAP	pCoreHHF2-76	486	76	562	275.985	107.05	341.803	22.0348	17005.3	1620.38	10278.8	846.818
pCoreHTA1-81|pTEF1-424		pTEF1	pCoreHTA1-81	424	81	505	1614.83	170.367	1761.88	247.728	9262.37	156.646	9589.96	1928.53
pCoreHTB1-86|pADH2-500		pADH2	pCoreHTB1-86	500	86	586	1543.66	200.123	1492.32	284.857	6659.34	118.216	8877.31	1788.2

## Sheet: Fusion promoters
Short name	Fusions of…	Long name	Upstream promoter		Downstream promoter		Length of fusion promtoer (bp)	Reporter protein fluorescence shown in Fig. 3b (Normalized expression) and Fig. 3c (%)
								Upstream Glucose		Upstream Methanol		Downstream Glucose		Downstream Methanol
			Name	Length (bp)	Name	Length (bp)		MV	SD	MV	SD	MV	SD	MV	SD
AOX1+GAP	Differently regulated promtoers	pAOX1-940+pGAP-486	AOX1	940	GAP	486	1426	558.225	167.78	37111.9	3468.84	18493.8	781.817	14337.3	830.407
DAS1+GAP		pDAS1-552+pGAP-486	DAS1	552	GAP	486	1038	59.8716	168.862	13505.5	1096.92	17257.5	2241.61	15188.8	1129.48
DAS1+HTA1		pDAS1-552+pHTA1-464			HTA1	464	464	17.8316	112.389	16943.6	1070.35	20133.7	3013.81	20017.6	1272.11
DAS1+HTB1		pDAS1-552+pHTB1-469			HTB1	469	469	9.8955	136.14	14805.9	389.991	17774.6	2470.19	18064.7	599.705
DAS2+GAP		pDAS2-699+pGAP-486	DAS2	699	GAP	486	1185	86.4315	153.659	24260.9	1712.38	17721.7	1778.71	22493.9	1718.95
DAS2+HTA1		pDAS2-699+pHTA1-464			HTA1	464	464	below detection limit	below detection limit	25019.3	2689.41	17928.9	1199.74	31218	1198.41
DAS2+HTB1		pDAS2-699+pHTB1-469			HTB1	469	469	below detection limit	below detection limit	32538.3	1999.64	15084	852.482	22310.6	1962.34
TAL2+GAP		pTAL2-501+pGAP-486	TAL2	500	GAP	486	986	2.55028	42.3914	9397.56	176.518	16701.6	1432.73	11075	777.221
TAL2+HTA1		pTAL2-501+pHTA1-464			HTA1	464	464	40.581	70.9692	11587.6	843.009	14242.4	1173.59	17022.6	941.246
TAL2+HTB1		pTAL2-501+pHTB1-469			HTB1	469	469	below detection limit	below detection limit	10297.9	1158.35	15660.7	1158.23	16268.1	1676.41
TEF1+GAP		pTEF1-1000+pGAP-486	TEF1	1000	GAP	486	1486	11382.9	629.371	13658.1	965.553	17391.4	1254.95	12330.4	1678.93
FDH1+PMP20	Inducible promoters	pFDH1-564+pPMP20-392	FDH1	564	PMP20	392	956	4991.18	697.64	29451.8	3141.93	below detection limit	below detection limit	34454.9	4665.86
FDH1+DAS1		pFDH1-564+pDAS1-552			DAS1	552	1116	3392.17	311.106	25718.5	3976.45	below detection limit	below detection limit	27401.3	3458.49
FDH1+CAT1		pFDH1-564+pCAT1-500			CAT1	500	1064	3880.84	327.131	21235	2200.99	6569.03	250.106	27376.1	3663.42
FLD1+AOX1		pFLD1-366+pAOX1-643	FLD1	366	AOX1	643	1009	675.333	159.71	25965.8	2687.03	232.232	334.947	35055.3	2404.98
FLD1+PMP20		pFLD1-366+pPMP20-392			PMP20	392	758	1457.43	181.665	29021.2	3101.19	below detection limit	below detection limit	35593.5	2226.01
AOX2+CAT1		pAOX2-500+pCAT1-500	AOX2	500	CAT1	500	1000	5031.5	421.369	29895.9	3219.1	33.7284	85.1111	7552.91	1217.92
FBA2+TAL2		pFBA2-500+pTAL2-500	FBA2	500	TAL2	500	1000	78.8533	128.571	11164.8	920.631	below detection limit	below detection limit	15652.7	652.358
DAS2+DAS1*		pDAS2-699+pDAS1-552	DAS2	699	DAS1	552	1251	146.036	122.504	37501.5	3597.06	below detection limit	below detection limit	40975.6	3806.95
AOX1+CAT1		pAOX1-940+pCAT1-500	AOX1	940	CAT1	500	1440	434.823	166.871	35227.4	895.421	5027.73	488.848	27393	1240.83
DAS2-DAS1 (control)	DAS1/2 deletions	DAS2-DAS1 (control)	DAS2	1000	DAS1	1000	2000	n.a.	n.a.	102.19	8.2904	n.a.	n.a.	97.8098	5.32857
DAS2-D8-DAS1-D2D5		DAS2-D8-DAS1-D2D5	DAS2-D8	950	DAS1-D2D5	868	1818	n.a.	n.a.	148.192	12.389	n.a.	n.a.	106.264	7.84918
DAS2-D2-DAS1-D2D5		DAS2-D2-DAS1-D2D5	DAS2-D2	960	DAS1-D2D5	868	1828	n.a.	n.a.	116.251	9.11232	n.a.	n.a.	97.3106	14.7289
DAS2-D6-DAS1-D6		DAS2-D6-DAS1-D6	DAS2-D6	956	DAS1-D6	971	1927	n.a.	n.a.	88.2546	6.93937	n.a.	n.a.	24.6386	1.32397
DAS2-D8-DAS1-D6		DAS2-D8-DAS1-D6	DAS2-D8	950	DAS1-D6	971	1921	n.a.	n.a.	143.708	8.51637	n.a.	n.a.	23.5167	1.73486
DAS2-D6-DAS1-D2D5		DAS2-D6-DAS1-D2D5	DAS2-D6	956	DAS1-D2D5	868	1824	n.a.	n.a.	112.204	24.7976	n.a.	n.a.	127.833	17.7071
DAS2-D5-DAS1-D6		DAS2-D5-DAS1-D6	DAS2-D5	944	DAS1-D6	971	1915	n.a.	n.a.	67.5612	13.7318	n.a.	n.a.	24.4138	5.79705
DAS2-D6-DAS1-D7		DAS2-D6-DAS1-D7	DAS2-D6	956	DAS1-D7	971	1927	n.a.	n.a.	84.3117	18.8835	n.a.	n.a.	44.1189	8.07259
DAS2-trunc.386 -DAS1-D6		DAS2-trunc.386 -DAS1-D6	DAS2-trunc.386	386	DAS1-D6	971	1357	n.a.	n.a.	62.5103	6.17049	n.a.	n.a.	25.1643	1.22459
DAS2-trunc.261 -DAS1-D6		DAS2-trunc.261 -DAS1-D6	DAS2-trunc.261	261	DAS1-D6	971	1232	n.a.	n.a.	-0.150985	0.0871386	n.a.	n.a.	16.966	1.60996

## Sheet: DAS1,2 deletions
Variant identifier	Promoter	position (bp)*	length of deletion (bp)	Promoter length (bp)	(ole)PCR primers		Primer combinations used
					name	seq	PCR A	PCR B	ole assembly
pDAS1-wt	pDAS1	[-1000 to -1]	n.a. (control)	1000	pDAS1-SbfI-fwd	gtcaCCTGCAGGAATAAAAAAACGTTATAGAAAGAAATTGGACTACGATATGCTC	pDAS1-SbfI-fwd
					pDAS1-NheI-rev	cctttgctagccatTTTGTTCGATTATTCTCCAGATAAAATCAACAATAGTTGTTTGTAAG	pDAS1-NheI-rev
pDAS1-d1		d-865..-835	31	969	pDAS1-d1-oleA	aattcaattgtagatactcctcttctgtttccaaAGGTGACGCTCCGTTTGAGAATCTAG	pDAS1-SbfI-fwd	pDAS1-d1-oleB	pDAS1-SbfI-fwd
					pDAS1-d1-oleB	tctcaaacggagcgtcacctTTGGAAACAGAAGAGGAGTATCTACAATTGAATTCCAAAC	pDAS1-d1-oleA	pDAS1-NheI-rev	pDAS1-NheI-rev
pDAS1-d2		d-781..-683	99	901	pDAS1-d2-oleA	ttgttccccacaattgaaggccagatgaggaggaATGTAAGCTTGAAGGTTCAGCGCTTC	pDAS1-SbfI-fwd	pDAS1-d2-oleB	pDAS1-SbfI-fwd
					pDAS1-d2-oleB	cgaaaatggaagcgctgaaccttcaagcttacatTCCTCCTCATCTGGCCTTCAATTGTG	pDAS1-d2-oleA	pDAS1-NheI-rev	pDAS1-NheI-rev
pDAS1-d3		d-382..358	25	975	pDAS1-d3-oleA	gctgggatcattcgagtttcaaggaacgttagACAACTGGTTTCATCTGGGTGGAGTTAG	pDAS1-SbfI-fwd	pDAS1-d3-oleB	pDAS1-SbfI-fwd
					pDAS1-d3-oleB	actaactccacccagatgaaaccagttgtCTAACGTTCCTTGAAACTCGAATGATCCCAG	pDAS1-d3-oleA	pDAS1-NheI-rev	pDAS1-NheI-rev
pDAS1-d4		d-399..-310	30	970	pDAS1-d4-oleA	tggagcaagcggcggaatagcggaggAGTTTCAAGGAACGTTAGCTCAACATTCATTGAC	pDAS1-SbfI-fwd	pDAS1-d4-oleB	pDAS1-SbfI-fwd
					pDAS1-d4-oleB	cagtcaatgaatgttgagctaacgttccttgaaactCCTCCGCTATTCCGCCGCTTGC	pDAS1-d4-oleA	pDAS1-NheI-rev	pDAS1-NheI-rev
pDAS1-d5		d-258..-226	33	967	pDAS1-d5-oleA	gctaaccgagacctgaggctaaaaaaggcaggaTGTTCGAAAAAGGCGGAAACATGGTTG	pDAS1-SbfI-fwd	pDAS1-d5-oleB	pDAS1-SbfI-fwd
					pDAS1-d5-oleB	cttgctccaaccatgtttccgcctttttcgaacaTCCTGCCTTTTTTAGCCTCAGGTCTC	pDAS1-d5-oleA	pDAS1-NheI-rev	pDAS1-NheI-rev
pDAS1-d6		d-215..-187	29	971	pDAS1-d6-oleA	aagttgatataggtatgaagaccagaatttgcAAAGGCAGGAGGAAAAGTCCTGCCAAAG	pDAS1-SbfI-fwd	pDAS1-d6-oleB	pDAS1-SbfI-fwd
					pDAS1-d6-oleB	ggacttttcctcctgcctttGCAAATTCTGGTCTTCATACCTATATCAACTTTTCATCAG	pDAS1-d6-oleA	pDAS1-NheI-rev	pDAS1-NheI-rev
pDAS1-d7		d-165..-137	29	971	pDAS1-d7-oleA	catcctgctttagttcttttttgaaccGGTATGAAGACCAGAATTTGCCTAGAGGCTAAC	pDAS1-SbfI-fwd	pDAS1-d7-oleB	pDAS1-SbfI-fwd
					pDAS1-d7-oleB	aattctggtcttcataccGGTTCAAAAAAGAACTAAAGCAGGATGCCTGATATATAAATC	pDAS1-d7-oleA	pDAS1-NheI-rev	pDAS1-NheI-rev
pDAS1-d8		d-41..-10	32	968	pDAS1-d8-rev	cctttgctagccattttgttcgaTGTAAGTAAACGAATCAAGATACTGAAAATAGTTTCAAAAGCAG	pDAS1-SbfI-fwd
							pDAS1-d8-rev
pDAS2-wt	pDAS2	[-1000 to -1]	n.a. (control)	1000	pDAS2-SbfI-fwd	gtcaCCTGCAGGATTACTGTTTTGGGCAATCCTGTTGATAAGAC	pDAS2-SbfI-fwd
					pDAS2-NheI-rev	cctttgctagccatTTTTGATGTTTGATAGTTTGATAAGAGTGAACTTTAGTGTTTAGAG	pDAS2-NheI-rev
pDAS2-d1		d-857..-837	21	979	pDAS2-d1-oleA	gttacgtaatcttacttggtatgCTAGAGTCCTTACCAGACTTCCAGTTTAGCAAACCAC	pDAS2-SbfI-fwd	pDAS1-d1-oleB	pDAS2-SbfI-fwd
					pDAS2-d1-oleB	aactggaagtctggtaaggactctagCATACCAAGTAAGATTACGTAACACCTGGGCATG	pDAS1-d1-oleA	pDAS2-NheI-rev	pDAS2-NheI-rev
pDAS2-d2		d-764..-725	40	960	pDAS2-d2-oleA	gcatagcttgacaggtaatatgatgtactatAAATAGGACCCTCTTGGTGACTTGCTAAC	pDAS2-SbfI-fwd	pDAS1-d2-oleB	pDAS2-SbfI-fwd
					pDAS2-d2-oleB	gtcaccaagagggtcctatttATAGTACATCATATTACCTGTCAAGCTATGCTACCCCAC	pDAS1-d2-oleA	pDAS2-NheI-rev	pDAS2-NheI-rev
pDAS2-d3		d-613..-576	38	962	pDAS2-d3-oleA	ggcaagtatactaaatctcATTATTAAGTTTGTTATGGGGTGAAGTTACCAGTAATTTTC	pDAS2-SbfI-fwd	pDAS2-d3-oleB	pDAS2-SbfI-fwd
					pDAS2-d3-oleB	ataacaaacttaataatGAGATTTAGTATACTTGCCCCTATAAGAAACGAAGGATTTCAG	pDAS2-d3-oleA	pDAS2-NheI-rev	pDAS2-NheI-rev
pDAS2-d4		d-536..487	50	950	pDAS2-d4-oleA	ctgttcgtttgggcggatctcAATCCTTCGTTTCTTATAGGGGCAAGTATACTAAATCTC	pDAS2-SbfI-fwd	pDAS2-d4-oleB	pDAS2-SbfI-fwd
					pDAS2-d4-oleB	ctataagaaacgaaggattGAGATCCGCCCAAACGAACAGATAATAGAAAAAAGAAATTC	pDAS2-d4-oleA	pDAS2-NheI-rev	pDAS2-NheI-rev
pDAS2-d5		d-460..-405	56	944	pDAS2-d5-oleA	aaagggatggaacggcagctaaagggagtgcaATTATCTGTTCGTTTGGGCGGATCTCTC	pDAS2-SbfI-fwd	pDAS2-d5-oleB	pDAS2-SbfI-fwd
					pDAS2-d5-oleB	cactggagagatccgcccaaacgaacagataatTGCACTCCCTTTAGCTGCCGTTCCATC	pDAS2-d5-oleA	pDAS2-NheI-rev	pDAS2-NheI-rev
pDAS2-d6		d-386..-343	44	956	pDAS2-d6-oleA	gatttctccaaggtatcggttaagtttcctcttGCAGCTAAAGGGAGTGCATGGAATGAC	pDAS2-SbfI-fwd	pDAS2-d6-oleB	pDAS2-SbfI-fwd
					pDAS2-d6-oleB	ttccatgcactccctttagctgcAAGAGGAAACTTAACCGATACCTTGGAGAAATCTAAG	pDAS2-d6-oleA	pDAS2-NheI-rev	pDAS2-NheI-rev
pDAS2-d7		d-312..-287	26	974	pDAS21-d7-oleA	aacaacccttcactaaggatatctTTCTCCAAGGTATCGGTTAAGTTTCCTCTTTCGTAC	pDAS2-SbfI-fwd	pDAS2-d7-oleB	pDAS2-SbfI-fwd
					pDAS2-d7-oleB	ggaaacttaaccgataccttggagaaAGATATCCTTAGTGAAGGGTTGTTCCGATACTTC	pDAS21-d7-oleA	pDAS2-NheI-rev	pDAS2-NheI-rev
pDAS2-d8		d-261..-212	50	950	pDAS2-d8-oleA	aacccttaatgcccgtttccgtctGAACAACCCTTCACTAAGGATATCTAGGCTAAACTC	pDAS2-SbfI-fwd	pDAS2-d8-oleB	pDAS2-SbfI-fwd
					pDAS2-d8-oleB	tttagcctagatatccttagtgaagggttgttcAGACGGAAACGGGCATTAAGGGTTAAC	pDAS2-d8-oleA	pDAS2-NheI-rev	pDAS2-NheI-rev
* the position is calculated from the translation start, so the "A" of ATG is 1, the nt before is -1

## Sheet: Hybrid BDPs 
shBDP #*	Grouping	Exact promoter variant and sequence elements used	Promtoer length (bp)	Reporter protein fluorescence shown in Fig. 4
				Upstream Glucose		Upstream Methanol		Downstream Glucose		Downstream Methanol
				MV	SD	MV	SD	MV	SD	MV	SD
1	1 x cis-regulatory module + 2x core promoters	<-pCoreHHT2-73 | ->pAOX1-HaD2+XuD | ->pCoreHHF2-76	282	60.8026	105.785	1572.32	110.159	below detection limit	below detection limit	1400.95	318.161
2		<-pCoreHHT2-73 | ->pAOX1-Rap1ext | ->pCoreHHF2-76	179	303.61	159.993	331.409	290.329	1092.91	462.903	659.839	431.214
3		<-pCoreHHT2-55 | ->pAOX1-TATAproxL | ->pCoreHHF2-61	259	73.5839	51.2709	below detection limit	below detection limit	below detection limit	below detection limit	below detection limit	below detection limit
4		<-pCoreHHT2-73 | ->pAOX1-TATAproxS | ->pCoreHHF2-76	264	below detection limit	below detection limit	below detection limit	below detection limit	below detection limit	below detection limit	49.9882	249.733
5		<-pCoreHHT2-73 | ->pAOX1-HaD6ext | ->pCoreHHF2-76	193	below detection limit	below detection limit	below detection limit	below detection limit	below detection limit	below detection limit	104.256	344.796
6		<-pCoreHHT2-55 | ->pDAS1-D5-D7L | ->pCoreHHF2-61	270	86.6602	141.779	14243.7	681.293	below detection limit	below detection limit	13347.7	748.742
7		<-pCoreHHT2-73 | ->pDAS1-D5-D7S | ->pCoreHHF2-76	282	below detection limit	below detection limit	8210.59	2058.19	below detection limit	below detection limit	21052.8	3511.36
8		<-pCoreHHT2-73 | ->pDAS2-D6-D8 | ->pCoreHHF2-76	324	below detection limit	below detection limit	14654.9	1750.77	below detection limit	below detection limit	6364.77	517.227
9	Truncated HHT2-T3 variant + 1 x cis-regulatory module + 1x core promoter	<-pHHT2-T146 | ->pAOX1-HaD2+XuD | ->pCoreHHF2-76	207	4720.21	684.518	4985.91	391.942	277.564	105.699	3170.09	376.191
10		<-pHHT2-T146 | ->pAOX1-Rap1ext | ->pCoreHHF2-76	252	5055.62	543.346	3527.24	420.011	7565.11	353.58	6089.66	843.471
11		<-pHHT2-T146 | ->pAOX1-TATAproxS->pCoreHHF2-76	337	3878.3	541.195	3357.25	469.064	794.4	183.049	3425.14	474.361
12		<-pHHT2-T146 | ->D6ext | ->pCoreHHF2-76	266	3149.36	266.243	2056.52	558.785	2617.06	378.876	2188.5	612.983
13		<-pHHT2-T146 | ->pDAS1-D5-D7S->pCoreHHF2-76	355	4445.84	241.265	5697.94	831.636	2876.18	335.182	27723.8	2110.54
14		<-pHHT2-T146 | ->pDAS2-D6-D8 | ->pCoreHHF2-76	397	1012.64	342.508	5127.62	833.096	below detection limit	below detection limit	9792.78	737.433
15	2x cis-regulatory modules + 2x core promoters	<-pCoreHHT2-73 | <-pAOX1-HaD2+XuD | ->pDAS2-D6-D8 | ->pCoreHHF2-76	457	19.8856	61.3843	11548	1204.69	below detection limit	below detection limit	12170.5	664.653
16		<-pCoreHHT2-73 | <-pDAS2-D6-D8 | ->pAOX1-HaD2+XuD | ->pCoreHHF2-76	457	6.56574	61.0777	11004.9	514.402	below detection limit	below detection limit	9193.89	527.869
17		<-pCoreHHT2-73 | <-pAOX1-HaD2+XuD | ->pAOX1-TATApeoxL | ->pCoreHHF2-61	410	8.9847	40.0628	1470.72	290.064	below detection limit	below detection limit	2343.91	661.318
18		<-pCoreHHT2-89 | <-pAOX1-HaD2+XuD | ->pAOX1-TATAproxS | ->pCoreHHF2-76	413	below detection limit	below detection limit	974.55	198.394	below detection limit	below detection limit	2748.08	456.289
19		<-pCoreHHT2-55 | <-pAOX1-TATAproxL | ->pAOX1-HaD2+XuD | ->pCoreHHF2-76	407	29.3755	80.2526	5060.23	288.873	below detection limit	below detection limit	2403.04	310.916
20		<-pCoreHHT2-73 | <-pAOX1-TATAproxS | ->pAOX1-HaD2+XuD | ->pCoreHHF2-86	407	60.4478	82.9751	2647.61	296.713	below detection limit	below detection limit	2176.45	550.142
21		<-pCoreHHT2-55 | <-pAOX1-TATAproxL | ->pDAS1-D5-D7L | ->pCoreHHF2-61	413	below detection limit	below detection limit	30353.1	2265.52	below detection limit	below detection limit	22412.7	2106.81
22		<-pCoreHHT2-73 | <-pAOX1-TATAproxS | pDAS1-D5-D7S | ->pCoreHHF2-76	397	19.5566	69.4178	30110.4	3204.9	below detection limit	below detection limit	24588.8	2130.37
23		<-pCoreHHT2-55 | <-pDAS1-D5-D7L | ->pAOX1-TATAproxL | ->pCoreHHF2-61	413	38.9828	89.495	26058.5	2667.05	below detection limit	below detection limit	25798.2	3500.48
24	Orientation variants (2 x cis-regulatory modules + 2x core promoters)	<-pCoreHHT2-73 | <-pDAS1-D5-D7S | ->pAOX1-TATAproxS | ->pCoreHHF2-76	397	69.2201	118.637	30339.7	1875.79	below detection limit	below detection limit	24709.2	1393.14
25		<-pCoreHHT2-73 | ->pDAS1-D5-D7S-> | pAOX1-TATAproxS-> | pCoreHHF2-76	397	14.1425	34.6536	14900.1	2550.16	below detection limit	below detection limit	23706.6	3000.5
26		<-pCoreHHT2-73 | <-pDAS1-D5-D7S | <-pAOX1-TATAproxS | -> | pCoreHHF2-76	397	52.1895	158.269	28241.4	3693.93	below detection limit	below detection limit	17927.1	1944.28
27		<-pCoreHHT2-73 | ->pDAS1-D5-D7S | <-pAOX1-TATAproxS | ->pCoreHHF2-76	397	below detection limit	below detection limit	18663.8	1867.94	below detection limit	below detection limit	33965.2	3537.22
28		<-pCoreHHT2-73 | <-pDAS2-D6-D8 | ->pDAS1-D5-D7S | ->pCoreHHF2-76	457	25.7558	117.729	16016.5	1505.32	below detection limit	below detection limit	39725.4	1916.16
29		<-pCoreHHT2-73 | ->pDAS2-D6-D8 | ->pDAS1-D5-D7S | ->pCoreHHF2-76	457	below detection limit	below detection limit	21795.3	1373.83	below detection limit	below detection limit	36071.6	2455.94
30		<-pCoreHHT2-73 | <-pDAS2-D6-D8 | <-pDAS1-D5-D7S | ->pCoreHHF2-76	457	58.9792	136.607	13923.6	1562.73	below detection limit	below detection limit	30921.4	3588.04
31		<-pCoreHHT2-73 | ->pDAS2-D6-D8 | <-pDAS1-D5-D7S | ->pCoreHHF2-76	457	below detection limit	below detection limit	27433.8	3870.64	below detection limit	below detection limit	31821.8	3555.99
*Number for synthetic hybrid bidirectional promoter (also used as numbers # in Fig. 4)

## Sheet: BDTs
Cloning of terminators		Names of terminators in main text
eGFP-DAS1TT-Gib-new	GTTTGTAACTGCTGCTGGGATTACACatggcatggatgaattgtacaagtaaACGGGAAGTCTTTACAGTTTTAGTTAGGAG	DAS1TT+AOX1*TT	Bidirectional fusion terminators
AOX1TTstar link-DAS1TT-Gib	cagaagattaagtgagaccttcgtttgtgcGACCCTTGTGACTGACACTTTGGGAG
DAS1TT-linker-AOX1TTstar-Gib	CTCCCAAAGTGTCAGTCACAAGGGTCgcacaaacgaaggtctcacttaatcttctg
dTom-AOX1starTT-Gib	GATCCGAAGGTAGACACCACTTGTTCTTGTacggtatggacgagctttataagtaaTCAAGAGGATGTCAGAATGCCATTTGC
eGFP-FBP1TT-Gib-new	GTTTGTAACTGCTGCTGGGATTACACatggcatggatgaattgtacaagtaaTGCGTTCGATTGGCACTGTTTCCGAG	FBP1TT+ScIDP1TT
DAS2TT-link-FBP1TT-Gib	GAGGAACCAGTTTACGAACCCCGTCCGCGGAACCTTACTTTTCTATTATCCCTATG
FBP1TT-link-DAS2TT-Gib	CATAGGGATAATAGAAAAGTAAGGTTCCGCGGACGGGGTTCGTAAACTGGTTCCTC
dTom-DAS2TT-Gib	GATCCGAAGGTAGACACCACTTGTTCTTGTacggtatggacgagctttataagtaaGTAGATTTGGCCACTAACGGGTTAGTAG
eGFP-ScSPG5TT-Gib-new	GTTTGTAACTGCTGCTGGGATTACACatggcatggatgaattgtacaagtaaCAAAGACGTTGTTTCATCGCGCTATTAC	ScSPG5TT+ScIDP1TT
ScIDP1TT-link-ScSPG5TT-Gib	GGTTCCCCAAGTTCGGATCATTACCATCGCTTATTTTCTGCCGAATTTTCATGAAGTT
ScSPG5TT-link-ScIDP1TT-Gib	AACTTCATGAAAATTCGGCAGAAAATAAGCGATGGTAATGATCCGAACTTGGGGAACC
dTom-ScIDP1TT-Gib	GATCCGAAGGTAGACACCACTTGTTCTTGTacggtatggacgagctttataagtaaTCGAATTTACGTAGCCCAATCTACCAC
eGFP-ADH2TT-Gib-new	GTTTGTAACTGCTGCTGGGATTACACatggcatggatgaattgtacaagtaaGCCGAATAGTTTGTATACGTCTTATGTAATGAG	ADH2TT+PMP20
PMP20TT-link-ADH2TT-Gib	GACACCAGGTCATTGAACTAACGACAAGTCTTATCTGCCAGAGTCGCTAGATCTGGA
ADH2TT-link-PMP20TT-Gib	TCCAGATCTAGCGACTCTGGCAGATAAGACTTGTCGTTAGTTCAATGACCTGGTGTC
dTom-PXR1TT-Gib	GATCCGAAGGTAGACACCACTTGTTCTTGTacggtatggacgagctttataagtaaGTACGTAGTTTCGCTTAGTTTAAGACTAAACTAATGTTGTTG
eGFP-FBA1TT-Gib-new	GTTTGTAACTGCTGCTGGGATTACACatggcatggatgaattgtacaagtaaGTAGTAGTAGTAGTAGCAGAGTATCTA	FBA1TT+FBA2TT
FBA2TT-link-FBA1TT-Gib	CCATGTTTCGTTGGAAGGGAGATGCTGAAATGAGTGGTGATGTGTACGCTGTGAGC
FBA1TT-link-FBA2TT-Gib	GCTCACAGCGTACACATCACCACTCATTTCAGCATCTCCCTTCCAACGAAACATGG
dTom-FBA2TT-Gib	GATCCGAAGGTAGACACCACTTGTTCTTGTacggtatggacgagctttataagtaaATAAAATTTCTCTTTATTCTTTAAGTCTATAGGCTATTATACTTATC
eGFP-FLD1TT-Gib-new	GTTTGTAACTGCTGCTGGGATTACACatggcatggatgaattgtacaagtaaGTACGACGTATGATGAATGAATGAGTTATG	FLD1TT+GAPTT
GAPTT-link-FLD1TT-Gib	CTTTCCGATCAAATTGGAATGGAAAATTGCTTTCACAGAGCGTCGATCAATACCGCGAAG
FLD1TT-link-GAPTT-Gib	CTTCGCGGTATTGATCGACGCTCTGTGAAAGCAATTTTCCATTCCAATTTGATCGGAAAG
dTom-GAPTT-Gib	GATCCGAAGGTAGACACCACTTGTTCTTGTacggtatggacgagctttataagtaaATCGATTTGTATGTGAAATAGCTGAAATTCGAAAATTTC
eGFP-ScPRM9TT-Gib-new	GTTTGTAACTGCTGCTGGGATTACACatggcatggatgaattgtacaagtaaACAGAAGACGGGAGACACTAGCACACAAC	ScPRM9TT+ScHSP26TT
ScHSP26TT-link-ScPRM9TT-Gib	CTAAGTTTTAACGAAGGAATCTAACCTCGTATTTTCAACATCGTATTTTCCGAAGCGTTG
ScPRM9TT-link-ScHSP26TT-Gib	CAACGCTTCGGAAAATACGATGTTGAAAATACGAGGTTAGATTCCTTCGTTAAAACTTAG
dTom-ScHSP26TT-Gib	GATCCGAAGGTAGACACCACTTGTTCTTGTacggtatggacgagctttataagtaaAGTGACCTGGCTCTATAGTGTTGTCCCTC
eGFP-ScUBX6TT-Gib-new	GTTTGTAACTGCTGCTGGGATTACACatggcatggatgaattgtacaagtaaATGTGCTTTTGTTTATTTCCTATTTGGTTATTCACAC	ScUBX6TT+TPI1TT
TPI1TT-link-ScUBX6TT-Gib	GCTGTATCTGTAACCCAAGGGGTGGAAAGATAATGAAAACCACGATAATGAGATAAGAAAAATCATG
ScUBX6TT-link-TPI1TT-Gib	CATGATTTTTCTTATCTCATTATCGTGGTTTTCATTATCTTTCCACCCCTTGGGTTACAGATACAGC
dTom-TPI1TT-Gib	GATCCGAAGGTAGACACCACTTGTTCTTGTacggtatggacgagctttataagtaaTTTACATATGAACATATTACTACTCTATATTCGGGAC
eGFP-GCW14TT-Gib-new	GTTTGTAACTGCTGCTGGGATTACACatggcatggatgaattgtacaagtaaGTATCTCCAGTCGTTTAGATTGTTAGATATTTTCTTTGTG	GCW14TT+TEF1TT
TEF1TT-link-GCW14TT-Gib	CTCTTCAACCGAAGGGCAAGTACACAGCAACGACGGGAAGGATGCGTATATACTAGTC
GCW14TT-link-TEF1TT-Gib	GACTAGTATATACGCATCCTTCCCGTCGTTGCTGTGTACTTGCCCTTCGGTTGAAGAG
dTom-TEF1TT-Gib	GATCCGAAGGTAGACACCACTTGTTCTTGTacggtatggacgagctttataagtaaATTGCTTGAAGCTTTAATTTATTTTATTAACATAATAATAATACAAGC
DAS2TT-link-DAS1TT-Gib	GAGGAACCAGTTTACGAACCCCGTCGACCCTTGTGACTGACACTTTGGGAG	DAS1TT+DAS2TT (together with aformentioned primers)
DAS1TT-link-DAS2TT-Gib	CTCCCAAAGTGTCAGTCACAAGGGTCGACGGGGTTCGTAAACTGGTTCCTC
AOX1TTstar-link-FBP1TT-Gib	cagaagattaagtgagaccttcgtttgtgcCGCGGAACCTTACTTTTCTATTATCCCTATG	FBP1TT+AOX1*TT (together with aformentioned primers)
FBP1TT-link-AOX1TTstar-Gib	CATAGGGATAATAGAAAAGTAAGGTTCCGCGgcacaaacgaaggtctcacttaatcttctg
eGFP-PEX19TT-Gib	GTTTGTAACTGCTGCTGGGATTACACatggcatggatgaattgtacaagtaaggtatatatatttatgataacagtaaaaaaaaaaaaaaaaaagtagttcattatcctagagcataactaagtataacac	ScPEX19-ScIDP1 (together with aformentioned primer)	natural BTTs
eGFP-gcvP-Gib	GTTTGTAACTGCTGCTGGGATTACACatggcatggatgaattgtacaagtaaATTAAGTAATAGCAAGGTAAAGTAATACAGGGAGTTC	GPM1-TEF1 (together with aformentioned primer)
Sequencing primers
seqEGFP-520..543-fwd	gatggttccgttcaactagcagac
seqTomato-517..540-fwd	cactacttggttgagttcaagacc

## Sheet: Dual gene applications
Purpose	Name	Sequence
Taxadiene entry vector	gBlock-GGPPS_optTV-AOX1TT-Gib	ATGTTTGATTTCAATGAGTACATGAAGTCTAAGGCCGTTGCAGTTGATGCAGCTCTGGATAAGGCTATCCCACTGGAGTACCCAGAAAAGATCCACGAATCTATGAGATACTCTTTGCTTGCAGGTGGAAAGAGAGTTAGACCTGCTCTTTGCATTGCTGCTTGTGAGTTGGTTGGAGGTTCTCAAGACCTTGCTATGCCAACTGCTTGCGCCATGGAGATGATTCACACTATGTCTTTGATTCATGATGATTTGCCTTGCATGGATAACGACGACTTCCGTCGTGGTAAGCCTACCAACCACAAGGTTTTCGGTGAGGACACCGCTGTTTTGGCCGGTGACGCTCTGTTATCTTTCGCTTTCGAACACATTGCCGTCGCAACCTCTAAGACCGTGCCT…
	TDS-BmrI-stuffer-Gib	CTTGGAAGTACCAGTAGAAGAGGACATagcaCCCAGTggcgcgccGACCTCTGTTGCCTCTTTGTTGGAC
	GGPPS-BmrI-stuffer-Gib	CTTAGACTTCATGTACTCATTGAAATCAAACATcagtCCCAGTgagctcTTAAGCTGGAAGAGCCAATCTCTTGAAAG
	gBlock-TDS_optTV-Part1	ATGTCCTCTTCTACTGGTACTTCCAAGGTTGTCTCTGAAACTTCCTCTACCATCGTTGACGACATCCCAAGATTGTCAGCCAACTACCACGGTGACTTGTGGCACCACAATGTTATCCAGACTTTGGAAACTCCTTTCAGAGAATCTTCCACTTATCAGGAGAGAGCTGACGAGCTGGTCGTCAAGATCAAGGACATGTTCAACGCTCTGGGTGACGGAGACATCTCCCCTTCTGCATACGATACTGCTTGGGTGGCCCGTCTTGCCACTATTTCTTCCGACGGTTCTGAAAAGCCTAGATTCCCTCAGGCTCTTAATTGGGTCTTCAATAACCAATTGCAAGATGGTTCCTGGGGAATTGAATCCCACTTCTCTCTTTGTGACAGACTTTTGAACACT…
	gBlock-TDS_optTV-Part2-DAS1TT-Gib	AAGAGCTATGGACGACGCTAGAAAGTTTGCAGAGCCTTACTTGAGAGAAGCTCTGGCCACTAAGATTTCTACTAACACTAAACTTTTCAAGGAGATCGAGTACGTTGTCGAATACCCTTGGCACATGTCTATTCCACGTCTTGAAGCTAGATCTTACATCGATTCTTACGATGACAACTACGTTTGGCAGCGTAAGACTTTATACAGAATGCCATCACTTTCAAACTCAAAGTGCTTGGAATTGGCTAAACTGGACTTCAACATTGTTCAGTCCTTGCATCAGGAGGAGTTGAAGTTGTTGACTAGATGGTGGAAGGAATCAGGTATGGCCGATATTAACTTCACCAGACACCGTGTTGCTGAGGTTTACTTCTCCTCCGCAACCTTTGAGCCAGAGTA…
	seqGGPPS_TVopt-118..141rev	TCTAACTCTCTTTCCACCTGCAAG
	seqTDS_optTV-146..169rev	CAGCTCTCTCCTGATAAGTGGAAG
	seqTDS_optTV-783..806fwd	GATGAACACTGGAGATGAGAAGTG
Cloning of BDPs into Taxadiene entry vector	TDS-pDAS2-Gib	cttggaagtaccagtagaagaggacatttttgatgtttgatagtttgataagagtgaac
	GGPPS-pDAS1-Gib	gacttcatgtactcattgaaatcaaacatTTTGTTCGATTATTCTCCAGATAAAATCAAC
	TDS-pDAS1-Gib	cttggaagtaccagtagaagaggacatTTTGTTCGATTATTCTCCAGATAAAATCAAC
	GGPPS-pDAS2-Gib	gacttcatgtactcattgaaatcaaacatttttgatgtttgatagtttgataagagtg
	TDS-HHT2-Gib	cttggaagtaccagtagaagaggacatTTTTACTACGATAGACACAAGAAGAAGCAG
	GGPPS-HHF2-Gib	gacttcatgtactcattgaaatcaaacatATTTATTGATTATTTGTTTATGGGTGAGTC
	TDS-HHF2-Gib	cttggaagtaccagtagaagaggacatATTTATTGATTATTTGTTTATGGGTGAGTC
	GGPPS-HHT2-Gib	gacttcatgtactcattgaaatcaaacatTTTTACTACGATAGACACAAGAAGAAGCAG
	TDS-AOX1-Gib	cttggaagtaccagtagaagaggacatCGTTTCGAATAATTAGTTGTTTTTTGATC
	GGPPS-CAT1-Gib	gacttcatgtactcattgaaatcaaacatTTTAATTGTAAGTCTTGACTAGAGCAAGTG
	TDS-CAT1-Gib	cttggaagtaccagtagaagaggacatTTTAATTGTAAGTCTTGACTAGAGCAAGTG
	GGPPS-AOX1-Gib	gacttcatgtactcattgaaatcaaacatCGTTTCGAATAATTAGTTGTTTTTTGATC
	TDS-GAP-Gib	cttggaagtaccagtagaagaggacatTGTGTTTTGATAGTTGTTCAATTGATTG
	GGPPS-GAP-Gib	gacttcatgtactcattgaaatcaaacatTGTGTTTTGATAGTTGTTCAATTGATTG
	pGAP-pCAT1-Gib	gacgaggacaccaagacatttctacaaaaaTAATCGAACTCCGAATGCGGTTCTC
	TDS-HTA1	cttggaagtaccagtagaagaggacatTGTTGTAGTTTTAATATAGTTTGAGTATG
	GGPPS-HTB1	gacttcatgtactcattgaaatcaaacatTTTGATTTGTTTAGGTAACTTGAACTGGATG
CYP2D6+CPR entry vector	HsCPR-BmrIexchange-fwd	catgttcgtgcgcaagtcAcagttccgcctgcccttcaag
	HsCPR-BmrIexchange-rev	agggcaggcggaactgTgacttgcgcacgaacatgggcac
	CYP2D6-rev-NotI	ttgaGCGGCCGCctagcggggcacagcacaaag
	CYP2D6-fwd-olePCR-BmrIstuffer	CAAAGAGGCAACAGAGGTCggcgcgccACTGGGtgctatggggctagaagcactggtg
	Stuffer-fwd-olePCR-CYP2D5	ggcaccagtgcttctagccccatagcaCCCAGTggcgcgccGACCTCTGTTGCCTCTTTG
	Stuffer-rev-olePCR-HsCPR	tgtccacgtgggagtctcccatcagtCCCAGTgagctcTTAAGCTGGAAGAGCCAATCTC
	HsCPR-fwd-stuffer	CAGCTTAAgagctcACTGGGactgatgggagactcccacgtggacaccagctccaccgtg
	HsCPR-rev-NotI	ttgaGCGGCCGCctagctccacacgtccagggagtag
	seqHsCYP2D6-127-150rev	gtccacatgcagcaggttgcccag
	seqHsCPR-101-125rev	aaccagtaggttaggagacccacg
Cloning of BDPs into CYP2D6+CPR entry vector	pDAS2-Gib-HsC2D6-ins	ggcaccagtgcttctagccccatttttgatgtttgatagtttgataagagtgaactttag
	pDAS1-Gib-HsCPR-ins	ggtgtccacgtgggagtctcccattttgttcgattattctccagataaaatcaacaatag
	pDAS1-Gib-HsC2D6-ins	ggggcaccagtgcttctagccccattttgttcgattattctccagataaaatcaacaat
	pDAS2-Gib-HsCPR-ins	gctggtgtccacgtgggagtctcccatttttgatgtttgatagtttgataagagtgaac
	pAOX-Gib-HsC2D6-ins	aggggcaccagtgcttctagccccatcgtttcgaataattagttgttttttgatcttctc
	pGAP-Gib-HsCPR-ins	gctggtgtccacgtgggagtctcccattgtgttttgatagttgttcaattgattgaaatag
	pGAP-Gib-HsC2D6-ins	ggccaggggcaccagtgcttctagccccattgtgttttgatagttgttcaattgattgaa
	pAOX1-Gib-HsCPR-ins	ggagctggtgtccacgtgggagtctcccatcgtttcgaataattagttgttttttgatct
	pCAT1-Gib-HsCPR-ins	gctggtgtccacgtgggagtctcccatTTTAATTGTAAGTCTTGACTAGAGCAAG
	pCAT1-Gib-HsC2D6-ins	ggggcaccagtgcttctagccccatTTTAATTGTAAGTCTTGACTAGAGCAAG
	pTEF1-Gib-HsC2D6-ins	ggtggagctggtgtccacgtgggagtctcccatGTTGGCGAATAACTAAAATGTATGTAG
	pTEF1-Gib-HsCPR-ins	gccaggggcaccagtgcttctagccccatGTTGGCGAATAACTAAAATGTATGTAGTGAG
CalB+PDI entry vector	MFalphaolePCRfwd (the signal seq. attached to CalB)	CAACAGAGGTCggcgcgccACTGGGtgctATGAGATTCCCATCTATTTTCACCGCTGTCT
	CalB_NotIrev	TAATGCGGCCGCTTATGGGGTCACGATACCGGAACAAGTTCTC
	5’stufferMFalphaolePCRfwd	atagatgggaatctcatagcaCCCAGTggcgcgccGACCTCTGTTGCCTCTTTGTTGGAC
	stufferCalB-PDIolePCRrev	AttgaattgcatcagtCCCAGTgagctcTTAAGCTGGAAGAGCCAATCTCTTGAAAGTAC
	synPDImutBmrIolePCRfwd	AGCTTAAgagctcACTGGGactgatgcaattcaaTtgggacatcaagacagttgcatcca
	synPDINotIrev	ttttGCGGCCGCTTACAATTCGTCGTGAGCATCAGCTTCAGAC
Cloning of BDPs into CalB+PDI entry vector	pDAS2-Gib-MFalpha-ins	cagcggtgaaaatagatgggaatctcatttttgatgtttgatagtttgataagagtgaac
	pDAS1-Gib-synPDI-ins	actgtcttgatgtcccaAttgaattgcattttgttcgattattctccagataaaatcaac
	pDAS1-Gib-MFalpha-ins	acagcggtgaaaatagatgggaatctcattttgttcgattattctccagataaaatcaac
	pDAS2-Gib-synPDI-ins	ctgtcttgatgtcccaAttgaattgcatttttgatgtttgatagtttgataagagtgaac
	pAOX1-Gib-MFalpha-ins	cagcggtgaaaatagatgggaatctcatcgtttcgaataattagttgttttttgatcttc
	pGAP-Gib-synPDI-ins	gtcttgatgtcccaAttgaattgcattgtgttttgatagttgttcaattgattgaaatag
	pGAP-Gib-MFalpha-ins	gcggtgaaaatagatgggaatctcattgtgttttgatagttgttcaattgattgaaatag
	pAOX1-Gib-synPDI-ins	ctgtcttgatgtcccaAttgaattgcatcgtttcgaataattagttgttttttgatcttc
	pCAT1-Gib-synPDI-ins	aactgtcttgatgtcccaAttgaattgcatTTTAATTGTAAGTCTTGACTAGAGCAAGTG
	pCAT1-Gib-MFalpha-ins	gacagcggtgaaaatagatgggaatctcatTTTAATTGTAAGTCTTGACTAGAGCAAGTG
	pHTA1-Gib-MFalpha-ins	gcggtgaaaatagatgggaatctcattgttgtagttttaatatagtttgagtatgagatg
	pHTB2-Gib-synPDI-ins	actgtcttgatgtcccaAttgaattgcattttgatttgtttaggtaacttgaactggatg
	pHTB2-Gib-MFalpha-ins	acagcggtgaaaatagatgggaatctcattttgatttgtttaggtaacttgaactggatg
	pHTA1-Gib-synPDI-ins	gtcttgatgtcccaAttgaattgcattgttgtagttttaatatagtttgagtatgagatg
	pHistH3-Gib-MFalpha-ins	gacagcggtgaaaatagatgggaatctcatttttactacgatagacacaagaagaagcag
	pHistH4-Gib-synPDI-ins	tgtcttgatgtcccaAttgaattgcatatttattgattatttgtttatgggtgagtctag
	pHistH4-Gib-MFalpha-ins	agcggtgaaaatagatgggaatctcatatttattgattatttgtttatgggtgagtctag
	pHistH3-Gib-synPDI-ins	aactgtcttgatgtcccaAttgaattgcatttttactacgatagacacaagaagaagcag
	seqMFalpha132..109rev	aaggtcagagtaaccgataactgc
	seqSynPDI103..126rev	agtagcctcagtcaacttcacaac

## Sheet: Carotenoid pathway constructs
#	Bidirectional promoters used			Carotenoide pathway assemblies
			Caro. Genes	Gene 1: CrtE	Gene 2: CrtB	Gene 3: CrtI	Gene 4: CrtY	Length of pathway
	Regulation	Description	Primer	P14412, C158	C160, C161	C162, C163	C164, P14413
C1	Inducible	4x strong	Promoters	PshBDP6 (PCoreHHT2-55+pDAS1+pCoreHHF2-61)		PCoreHTA1-81+DAS2-699		6528
			Primers	P14430, P14431		P14432, P14433
			Terminators	TDAS1	TTBF5 (TFBA1+FBA2)		TAOX1
			Primers	n.a.	P14414, P14415		n.a.
C2			Promoters	PCoreHTA1-81+DAS2-699		PFLD1-366+pPXR1-392		7016
			Primers	P14434, P14435		P14436, P14437
			Terminators	TDAS1	TTBF5 (TFBA1+FBA2)		TAOX1
C3		2x Strong, 2x weak	Promoters	PshBDP7 (PCoreHHT2-73+DAS1+CoreHHF2-76)		PCoreHHF1-100+AOX1-711		6551
			Primers	P14438, P14439		P14440, P14441
			Terminators	TDAS1	TTBF5 (TFBA1+FBA2)		TAOX1
C4		Shortest length possible	Promoters	PshBDP6 (PCoreHHT2-55+pDAS1+pCoreHHF2-61)		PCoreHHT1-91+pFLD1-366		5831
			Primers	P14430, P14431		P14442, P14443
			Terminators	TDAS1	TTBN1 (TScIDP1+ScPEX19)		TAOX1
			Primer	n.a.	P14416, P14417		n.a.
C5			Promoters	PCoreHHT1-91+pFLD1-366		PH6 (PCoreHHT2-55+pDAS1+pCoreHHF2-61)		5908
			Primers	P14444, P14445		P14446, P14447
			Terminators	TDAS1	TTBN2 (TTEF1+gcvP)		TAOX1
			Primer	n.a.	P14418, P14419		n.a.
C6		2x strong/weak	Promoters	PCoreHHT1-91+pFLD1-366		PCoreHHT1-91+pFLD1-366		6095
			Primers	P14444, P14445		P14442, P14443
			Terminators	TDAS1	TTBN2 (TTEF1+gcvP)		TAOX1
C7		4x strong	Promoters	PCoreHTA1-81+DAS2-699		PCoreHTA1-81+DAS2-699		7038
			Primers	P14434, P14435		P14432, P14433
			Terminators	TDAS1	TTBF5 (TFBA1+FBA2)		TAOX1
C8	Inducible and constitutive	2x strong, 2x strong Histones	Promoters	PCoreHTA1-81+DAS2-699		PHTX1		6808
			Primers	P14434, P14435		P14428, P14429
			Terminators	TDAS1	TTBF5 (TFBA1+FBA2)		TAOX1
C9		strong/weak, 2x Histones	Promoters	PCoreHHT1-91+pFLD1-366		PHHX2		6300
			Primers	P14444, P14445		P14426, P14427
			Terminators	TDAS1	TTBF5 (TFBA1+FBA2)		TAOX1
C10		2x strong, 2x intermediate Histones	Promoters	PCoreHTA1-81+DAS2-699		PHHX2		6623
			Primers	P14434, P14435		P14426, P14427
			Terminators	TDAS1	TTBF5 (TFBA1+FBA2)		TAOX1
C11	Constitutive	Bidirecitonal Histone promoters (intermediate)	Promoters	PHHX1		PHHX2		6259
			Primers	P14420, P14421		P14422, P14423
			Terminators	TDAS1	TTBF5 (TFBA1+FBA2)		TAOX1
C12		Bidirecitonal Histone promoters (2x strong, 2x intermediate)	Promoters	PHTX1		PHHX2		6393
			Primers	P14424, P14425		P14426, P14427
			Terminators	TDAS1	TTBF5 (TFBA1+FBA2)		TAOX1

[truncated: 1 more sheets: Carteonoid pathway primers]
